# Supplementary material for: Characterization of the extrinsic and intrinsic signatures and therapeutic vulnerability of small cell lung cancers
Source: Signal Transduct Target Ther. 2025 Sep 10;10:290. doi: 10.1038/s41392-025-02378-6 (PMC12420805; doi:10.1038/s41392-025-02378-6)
Supplement: Supplementary file 2 — Table S1 [file 41392_2025_2378_MOESM2_ESM.xlsx]

## Sheet: Statistics
Table S1. Baseline demographic characteristics of the 314 patients.
Characteristics	Patients, n (%)
Total	314
Gender
Male	237 (75.5)
Female	77 (24.5)
Age
<60	150 (47.8)
≥60	164 (52.2)
Smoking
Smoker	208 (66.2)
Non-smoker	88 (28.0)
n.d.	18 (5.7)
Histology
SCLC	300 (95.5)
Combined SCLC	14 (4.5)
TNM stage
IA-IIB	125 (39.8)
IIIA-IV	154 (49.0)
n.d.	35 (11.1)
Single cell RNA-seq	39
Gender
Male	28 (71.8)
Female	11 (28.2)
Age
<60	15 (38.5)
≥60	24 (61.5)
Smoking
Smoker	22 (56.4)
Non-smoker	17 (43.6)
Histology
SCLC	39 (100)
Combined SCLC	0 (0.0)
TNM stage
IA-IIB	8 (20.5)
IIIA-IV	31 (79.5)
PhenoCycler-Fusion	12
Gender
Male	8 (66.7)
Female	4 (33.3)
Age
<60	5 (41.7)
≥60	7 (58.3)
Smoking
Smoker	5 (41.7)
Non-smoker	7 (58.3)
Histology
SCLC	12 (100.0)
Combined SCLC
TNM stage
IA-IIB	6 (50.0)
IIIA-IV	6 (50.0)
Bulk RNA-seq	45
Gender
Male	40 (88.9)
Female	5 (11.1)
Age
<60	21(46.7)
≥60	24 (53.3)
Smoking
Smoker	36 (80.0)
Non-smoker	5 (11.1)
n.d.	4 (8.9)
Histology
SCLC	37 (82.2)
Combined SCLC	8 (17.8)
TNM stage
IA-IIB	13 (28.9)
IIIA-IV	13 (428.9)
n.d.	19 (42.2)
Alternative splicing	154
Gender
Male	109（70.8）
Female	45（29.2）
Age
<60	89（57.8）
≥60	65（42.2）
Smoking
Smoker	107（69.5）
Non-smoker	44（28.6）
n.d.	3（1.9）
Histology
SCLC	143（92.9）
Combined SCLC	11（7.1）
TNM stage
IA-IIB	82（53.2）
IIIA-IV	53（34.5）
n.d.	19（12.3）
16S rRNA gene sequencing	53
Gender
Male	43 (81.1)
Female	10 (18.9)
Age
<60	26 (49.1)
≥60	27 (50.9)
Smoking
Smoker	39 (73.6)
Non-smoker	12 (22.6)
n.d.	2 (3.8)
Histology
SCLC	43 (81.1)
Combined SCLC	10 (18.9)
TNM stage
IA-IIB	29 (54.7)
IIIA-IV	23 (43.4)
n.d.	1 (1.9)
Whole exome sequencing	111
Gender
Male	91 (82.0)
Female	20 (18.0)
Age
<60	50 (45.0)
≥60	61 (55.0)
Smoking
Smoker	76 (68.5)
Non-smoker	18 (16.2)
n.d.	17 (15.3)
Histology
SCLC	99 (89.2)
Combined SCLC	12 (10.8)
TNM stage
IA-IIB	39 (35.1)
IIIA-IV	40 (36.0)
n.d.	32 (28.8)
Serum cytokines/chemokines	62
Gender
Male	51 (82.3)
Female	11 (17.7)
Age
<60	22 (35.5)
≥60	40 (64.5)
Smoking
Smoker	46 (74.2)
Non-smoker	16 (25.8)
Histology
SCLC	60 (96.8)
Combined SCLC	2 (3.2)
TNM stage
IA-IIB	12 (19.4)
IIIA-IV	48 (77.4)
n.d.	2 (3.2)
Combined SCLC, SCLC and an additional component of NSCLC.

## Sheet: Individual samples
NO.	Patient.ID	Gender	Age	Smoker	Cigarettes/day	Years smoked	Tumor Size	T stage	Lymph nodes	N stage	M stage	Stage	Histology	Family History	Tumor site	Chemo.treatment	Immunotherapy	Response	vital status	Date of death	follow-up time	OS.Month	Exome.Seq.Status	lnc.Seq.Status	RNA.Seq.Status	single-cell seq	16s.Seq.Status	IHC.Status	Cytokines.Status	PhenoCycler-Fusion
1	T15	Male	60	unknown			5	2b	0	0	0	IIA	Mixed SCLC with LUAD	no	Primary	no			Alive		2020-10-11	72.63	Paired	Paired	Paired		Paired
2	234	Male	52	Yes	30	30	3	1c	0	0	0	IA3	Mixed SCLC with LUAD	no	Primary	no			Alive		2020-10-11	71.57	Paired				Paired
3	252	Male	57	Yes	60	30	2.5	3	0	0	0	IIB	Mixed SCLC with LUAD	no	Primary	Yes			lost to follow-up		2020-10-11		Paired
4	259	Male	55	Yes	10	30, cessation for 1year	1.5	3	4/14	2	0	IIIB	Mixed SCLC with LUAD	no	Primary	Yes			Dead	2018-01-01	2020-10-11	36.77	Paired				Paired
5	281	Male	54	Yes	25	30	3.5	2a	9/33	2	0	IIIA	Mixed SCLC with LUAD	Yes	Primary	Yes			lost to follow-up		2020-10-11		Paired		Paired		Paired
6	309	Male	62	Yes	20	40	2.2*1.5	3	5/23	2	0	IIIB	Mixed SCLC with LUAD	no	Primary				lost to follow-up		2020-10-11		Paired		Paired		Paired
7	T14	Male	59	Yes	20	20, cessation for 4 year	1.8	3	0	0	0	IIB	Mixed SCLC with LUAD	no	Primary	Yes			Alive		2020-10-11	68.27	Paired	Paired	Paired		Paired
8	391	Male	48	Yes	20	30	1.5	1a	0	0	0	IA1	Mixed SCLC with LUAD	no	Primary	Yes			Alive		2020-10-11	67.03	Paired		Paired		Paired
9	T13/398	Male	70	Yes	20	40	5	2a	10/16	2	0	IIIA	Mixed SCLC with LUAD	Yes	Primary				Dead	2015-11-01	2017-12-21	7.8	Paired	Paired	Paired		Paired
10	515	Male	57	Yes	30	30	2.5	3	1/28	1	0	IIIA	Mixed SCLC with LUAD	no	Primary	Yes			Alive		2020-10-11	63.8	Paired		Paired
11	593	Female	53	no			0.8	1a	0	0	0	IA1	SCLC mixed with LUSC	no	Primary				Dead	2015-09-03	2017-12-21	0.1	Paired		Paired		Paired
12	735	Female	54	no			3*2	3	2/21	2	0	IIIB	SCLC	no	Primary				Alive		2017-12-21	23.73	Paired				Paired
13	766	Male	60	Yes	30	30, cessation for 7 year	1.8	1a	0	0	0	IA1	SCLC	no	Primary				Alive		2017-12-21	21.87	Paired				Paired
14	T12	Female	65	Yes	30	40	2.5	1c	0	0	0	IA3	SCLC	no	Primary	Yes			Alive		2020-10-11	41.57	Paired				Paired
15	T3	Male	47	Yes	20	20	1.4*1.6*1.6	1b	0	0	0	IA2	SCLC	no	Primary	Yes			Alive		2021-02-24	58.37	Paired	Paired	Paired		Paired
16	T2	Female	60	no			3.6*5.7	3	0	0	0	IIB	SCLC	no	Primary	Yes			Alive		2019-07-10	38.03	Paired	Paired	Paired		Paired
17	T5	Male	59	Yes	4	20, cessation for 10 year	1.5*1.9	1b	0	1	0	IIB	SCLC	no	Primary	Yes			Alive		2020-10-05	45.97	Paired	Paired	Paired		Paired
18	T4	Male	62	Yes	10	30	6.5*5.0*7.2	3	1	1	0	IIIA	SCLC	no	Primary	Yes			Dead	2021-03-03	2021-03-25	46.2	Paired	Paired	Paired		Paired
19	T1	Male	65	Yes	1	20	6.0*5.5*7.2	3	0	0	0	IIB	SCLC	no	Primary	Yes			Dead	2018-01-17	2018-07-30	8.17	Paired	Paired	Paired		Paired
20	T6	Male	50	Yes	20	25			0	0	0	limited-stage	SCLC	no	Primary	Yes			Alive		2021-03-26	46.5	Paired	Paired	Paired		Paired
21	T7	Male	44	Yes	20	25	2.0*2.0*1.5 3.0*3.0*2.5	3	2	1	0	IIIA	SCLC	no	Primary	Yes							Paired	Paired	Paired		Paired
22	T8	Male	47	no			5*5*4	3	3	2	1	IV	SCLC	no	Primary	Yes			Dead	2019-02-16	2019-08-02	14.37	Paired	Paired	Paired		Paired
23	SCLC-ZL-1	Male	47	Yes	10	20	2.5*2.5*1.5	1c	0	0	0	IA3	SCLC	no	Primary	Yes			Alive		2020-03-08	24.7	Paired				Paired
24	T9	Female	73	unknown			2.5*3*3	1c	0	2	0	IIIA	SCLC	no	Primary								Paired	Paired	Paired		Paired
25	T10	Male	62	Yes	20	30	4*4*3	2a	0	0	0	IB	SCLC	no	Primary	Yes			Alive		2021-01-25	24.83	Paired	Paired	Paired		Paired
26	T11	Male	45	Yes	30	50	2*1.5	1b	0	0	0	IA2	SCLC	no	Primary	Yes			Alive		2020-10-19	21.13	Paired	Paired	Paired		Paired
27	2551	Male	57	Yes			3.2	2a	3	2	0	IIIA	SCLC		Primary				Alive		2020-02-27	62.13	Paired				Paired
28	2567	Male	76	Yes			4	2a	1	1	0	IIB	SCLC		Primary				Dead	2019-09-15		16.77	Paired				Paired
29	2724	Male	65	Yes			2.5	1c	1	2	0	IIIA	SCLC		Primary				Alive		2018-06-15	38.33	Paired				Paired
30	2896	Male	65	Yes			2.8	1c	0	0	0	IA3	SCLC		Primary				Alive		2020-01-02	54.4	Paired				Paired
31	2929	Male	63	Yes			8.3	4	0	0	1	IV	SCLC		Primary				Dead	2018-10-09		38.63	Paired				Paired
32	2979	Male	75	no			2.5	1c	1	2	1	IV	SCLC		Primary				Alive		2020-03-24	55.8	Paired				Paired
33	3019	Female	66	no			5.5	3	0	0	0	IIB	SCLC		Primary				Alive		2018-07-03	34.2	Paired				Paired
34	3107	Female	54	no			3	3	23	2	0	IIIB	SCLC		Primary				Dead	2017-10-15		23.53	Paired				Paired
35	3291	Male	68	Yes			6	3	0	0	0	IIB	SCLC		Primary				Alive		2019-05-16	40.43	Paired				Paired
36	3421	Male	58	Yes			3	1c	0	0	0	IA3	SCLC		Primary				Alive		2019-12-20	45.03	Paired				Paired
37	3556	Male	60	Yes			2	1b	0	0	0	IA2	SCLC		Primary				Alive		2018-07-30	25.87	Paired
38	3881	Male	56	Yes			2	1b	10	2	0	IIIA	SCLC		Primary				Alive		2019-05-23	30.83	Paired				Paired
39	3995	Male	56	Yes			4	2a	0	0	0	IB	SCLC		Primary				Alive		2018-06-27	18.2	Paired				Paired
40	4200	Male	72	Yes			1.6	1b	9	2	1	IV	SCLC		Primary				Dead	2018-06-15		13.37	Paired				Paired
41	4357	Male	78	Yes			2.5	3	2	1	0	IIIA	SCLC		Primary				Dead	2019-06-16		23.37	Paired
42	4364	Male	57	no			3	1c	0	0	0	IA3	SCLC		Primary				Alive		2020-05-25	34.97	Paired				Paired
43	4570	Male	66	Yes			4.5	2b	0	0	0	IIA	SCLC		Primary				Alive		2020-08-02	34.03	Paired				Paired
44	5012	Male	63	Yes			3.5	3	0	0	0	IIB	SCLC		Primary				Alive		2019-12-16	19.53	Paired				Paired
45	5051	Male	68	Yes			3	3	0	0	0	IIB	SCLC		Primary				Alive		2020-01-15	20.06	Paired				Paired
46	5132	Female	50	no			11	4	0	0	0	IIIA	SCLC		Primary				Alive		2020-01-09	18.3	Paired
47	5294	Male	59	Yes			6.5	3	2	1	0	IIIA	SCLC		Primary				Alive		2018-10-18	0.93	Paired				Paired
48	5471	Male	51	Yes				1b		1	0	IIB	SCLC mixed with LUAC and LCLC		Primary								Paired				Paired
49	5614	Male	56	Yes			2.7	1c	0	0	0	IA3	SCLC		Primary				Alive		2019-03-01	0.13	Paired				Paired
50	5830	Female	63	no			3	1c	0	0	0	IA3	SCLC		Primary				Alive		2019-10-10	4.2	Paired				Paired
51	5869	Female	62	no			3	1c	7	2	0	IIIA	SCLC		Primary				Alive		2020-01-06	6.43	Paired				Paired
52	E05A0459	Male	75	unknown			6*4*3	3					SCLC		Primary								Paired
53	E05A3039	Male	56	unknown			6	3					SCLC		Primary								Paired
54	E05A3033	Male	46	Yes			5	2b					SCLC		Primary								Paired
55	E05A3411	Male	71	unknown			2.5*2.5*2.5	1c		0	0	IA	SCLC		Primary								Paired
56	E05A4545	Male	72	Yes			6*5*4	3		0	0	IIA	SCLC		Primary								Paired
57	E05A0099	Male	46	unknown			3*3*2	1c					SCLC		Primary								Paired
58	E05A0185	Male	60	no			5*3.5*2.5	2b					SCLC		Primary								Paired
59	E05A0284	Male	72	Yes			3*3*2.5	1c		0	0	IA	SCLC		Primary				Dead	2010-05-06	2014-08-20		Paired
60	E05A0320	Male	72	unknown			7*5*4	3		3	0	IIIB	SCLC		Primary				Dead	2007-12-13	2009-09-23	8.13	Paired
61	E05A0331	Male	70	Yes			4*3*3	2a		2	0	IIIA	SCLC		Primary				Dead	2007-05-28	2009-12-09		Paired
62	E05A0345	Male	71	unknown			4*3*3	2a		2	0	IIIA	SCLC		Primary				Dead	2008-03-21	2009-12-09		Paired
63	E05A0401	Male	43	unknown			7*5*5	3					SCLC		Primary								Paired
64	E05A1103	Female	40	Yes			4.3*3.2*2.8	2a		0	0	IB	SCLC		Primary								Paired
65	E05A1114	Male	57	no			4*3*3	2a					SCLC		Primary								Paired
66	E05A1745	Female	60	unknown				2a		1	0	IIA	SCLC		Primary				Alive		2018-07-31	105.07	Paired
67	E05A1764	Male	64	unknown									SCLC		Primary				Alive		2018-07-31	97.03	Paired
68	E05A3032	Male	57	Yes			7	3		3	0	IIIB	SCLC		Primary								Paired
69	E05A3038	Male	68	unknown			4	2a					SCLC		Primary								Paired
70	E05A0469	Male	67	unknown			4*4*3	2a		0	0	IB	SCLC		Primary				Alive		2009-09-16		Paired
71	E05A0564	Female	74	unknown			4*3*2	2a		0	0	IB	SCLC		Primary				Alive		2009-05-16		Paired
72	E05A0729	Male	58	Yes			2.5*2*2	1b					SCLC		Primary								Paired
73	T2175	Male	52	unknown									SCLC		Primary								Paired
74	SCLC-ZL-2	Male	56	Yes		30		x		2	1	Ⅳ	SCLC	no	Primary				Dead	2014-06-15		33.1	Paired		Paired		Paired
75	SCLC-ZL-3	Male	71	Yes	60	50		2a		2	0	IIIA	SCLC		Primary				Dead	2012-12-25		12.57	Paired		Paired		Paired
76	SCLC-ZL-4	Male	58	Yes		30, cessation for 4 year		2a	2	2	0	ⅢA	SCLC	Yes	Primary				Dead	2013-08-30		23.67	Paired		Paired		Paired
77	SCLC-ZL-5	Male	67	no				1		0	0	IA	SCLC		Primary				Alive		2005-09-01		Paired		Paired		Paired
78	SCLC-ZL-6	Male	52	Yes	20	20	3.7*2	2b	6	2	0	IIIA	SCLC	no	Primary				Alive		2021-03-12	17.27	Paired		Paired		Paired
79	SCLC-ZL-7	Male	62	Yes	10	40	2*0.6	1b	0	0	0	IA2	SCLC	no	Primary	Yes			Alive		2020-07-22	9.27	Paired		Paired
80	SCLC-ZL-8	Male	70	Yes	20	40	8.5*5.3*6.4	4	0	0	0	IIIA	SCLC	no	Primary				Alive		2021-04-30	24.63	Paired		Paired		Paired
81	SCLC-ZL-9	Female	77	no				2a		0	0	IB	SCLC		Primary								Paired		Paired		Paired
82	SCLC-ZL-10	Female	60	no			1.8*1.2	2a		2	0	IIIA	SCLC		Primary								Paired
83	SCLC-ZL-11	Female	69	Yes	20	20	2.7*2.2	1c		3	0	IIIB	SCLC	Yes	Primary	Yes			Alive		2021-04-27	2.93	Tumor and blood
84	SCLC-ZL-12	Male	39	Yes				X		2	1	IV	SCLC		Primary	Yes		PR/CR/SD	Dead	2021-06-05		43.13	Tumor and oral epithelium
85	SCLC-ZL-13	Male	57	Yes	20	30	2.5	2a		2	1b	IVA	SCLC	Yes	Primary	no			Alive				Tumor and blood
86	SCLC-ZL-14	Male	70	Yes				3		3	1	IV	SCLC		Primary				Dead	2020-11-01	2020-11-01	10.83	Tumor
87	SCLC-ZL-15	Male	71	Yes				x		1	0		SCLC		Primary				Alive		2021-07-10	25.8	Tumor
88	SCLC-ZL-16	Female	67	Yes	20-30	30		4		2	1c	IVB	SCLC		Primary				Dead	2021-08-25		6.73333	Tumor			Tumor and blood
89	SCLC-ZL-17	Male	65	Yes				2		3	1	IV	SCLC		Primary	Yes			Dead	2020-11-28		40.53	Tumor
90	SCLC-ZL-18	Male	57	Yes	60	40		1b		0	1b	IVA	SCLC		Primary	Yes			Alive		2021-07-09	4.3	Tumor
91	SCLC-ZL-19	Male	58	Yes	40	40		4		1	0	IIIB	SCLC		Primary				Dead	2022-05-05		12.4333	Tumor			Tumor
92	SCLC-ZL-20	Female	68	Yes				4		3	1	IV	SCLC		Primary			PD	Dead	2021-06-07		0.0333333				Tumor
93	SCLC-ZL-21 (P27)	Female	60	no			1.5			2	0	IIIA	SCLC		Primary				Alive		2024-08-12	38.6333	Paired			Paired（tumor+normal）				Paraffin
94	320	Male	60	Yes									SCLC		Primary				Alive			35.8667	Paired		Paired
95	409	Male	47	Yes									SCLC		Primary				Dead			13.03	Paired		Paired
96	536	Male	66	Yes									SCLC		Primary				Dead			15.77	Paired		Paired
97	498	Male	53	Yes									SCLC		Primary										Paired
98	45	Male	53	Yes									SCLC		Primary								Paired		Tumor
99	395	Female	55	no									SCLC		Primary				Dead			31.77	Paired
100	424	Male	58	Yes									SCLC		Primary				Dead			23.4	Paired		Tumor
101	539	Male	57	Yes									SCLC		Primary								Paired		Tumor
102	585	Male	61	Yes									SCLC		Primary				Dead			33	Paired		Tumor
103	618	Male	84	Yes									SCLC		Primary				Alive			21.4667	Paired		Tumor
104	637	Male	52	Yes									SCLC		Primary								Paired
105	676	Female	66	unknown									SCLC		Primary				Alive			25.2	Paired		Tumor
106	790	Male	78	Yes									SCLC		Primary				Dead			2.43	Paired		Tumor
107	1272	Male	57	Yes									SCLC		Primary				Alive			9.8	Paired		Tumor
108	1274	Male	65	Yes									SCLC		Primary				Dead			3.77	Paired		Tumor
109	1277	Male	68	Yes									SCLC		Primary				Alive			64.7333	Paired		Tumor
110	1334	Male	68	Yes									SCLC		Primary								Paired		Tumor
111	1452	Male	68	Yes									SCLC		Primary				Dead			42.4667	Paired		Tumor
112	1490	Male	45	unknown									SCLC		Primary				Alive			35.1333	Paired		Tumor
113	1520	Male	61	Yes									SCLC		Primary				Alive			60.8333	Paired		Tumor
114	SCLC-ZL-22	Female	56	no				1		3	1	IV	SCLC		Liver metastasis	Yes		PD	Dead	2021-10-15		9.93				Tumor
115	SCLC-ZL-23	Male	41	Yes		20	3.6					IV	SCLC		Primary				Alive		2022-09-22	14.3				Tumor
116	SCLC-ZL-24	Female	62	no			2.5*3.1	4	1		1	Iv4	SCLC	no	Primary	Yes		SD	Dead	2021-12-15		2.56667				Tumor
117	SCLC-ZL-25	Male	57	no			5.5*3.6					IB	SCLC		Primary				Alive		2022-09-22	9.33333				Tumor
118	SCLC-ZL-26	Male	69	no								IIIA	SCLC		Primary				Alive		2022-06-21	4.36667				Tumor
119	894665 (P32)	Female	66	no			5	2b	0	N0	M0	IIA	SCLC	no	Primary				Dead	2023-10-28		20.2333				Paired（tumor+normal）				Paraffin
120	SCLC-ZL-27	Male	59	no								IV	sclc		Primary				Alive		2022-06-21	3.66667				Tumor
121	SCLC-ZL-28	Male	72	no								III	SCLC		Primary				Dead	2022-08-20		5.46667				Tumor and blood
122	T20220708	Male	65	Yes	40	40	3.4	2		3	1	IIIC	SCLC	no	Primary				Alive		2023-06-08	11.1667				Tumor and blood
123	T202207027	Female	76	no			4.0*2.2*5.0	3		3	1	IIIC	SCLC	no	Primary				Dead	2024-03-14	2024-08-12	19.8667				Tumor and blood
124	T20230217	Male	39	Yes	20	20	4.7*3.7*6.5	3		2	0	IIIB	SCLC	no	Primary				Alive		2023-06-08	3.7				Tumor and blood
125	T20230314	Male	64	Yes	20	50	2.1*1.9*3.0	3		3	1	IIIA	SCLC	no	Primary	Yes			Alive		2024-08-12	17.2333				Tumor and blood
126	T20230316	Female	67	no			4.9	2		0	0	ⅡA	SCLC	no	Primary	Yes			Alive		2024-08-12	17.1667				Tumor and blood
127	T20230331	Male	84	no			4.2	2		2	0	IIIA	SCLC	no	Primary				Alive		2024-08-12	16.6667				Tumor
128	T20230404-1	Male	69	no			2	1		2	0	IIIA	SCLC	no	Primary				Alive		2023-06-08	2.16667				Tumor
129	T20230404-2	Male	56	Yes	20	30	2.1	4		3	0	IIIC	SCLC	no	Primary	Yes			Dead	2024-04-30	2024-08-12	13.0667				Tumor
130	T20220904-1	Male	58	Yes	30	30				3	0	III	SCLC	no	Primary	Yes			Alive		2022-10-14	1.33333				Tumor				Paraffin
131	T20220904-2	Female	82	no			3.5*5.8	4		2	1	Ⅳ	SCLC	no	Primary				Alive		2022-09-06	0.0666667				Tumor
132	T20220914	Female	68	no			2.0*1.6	2		3	0	III	SCLC	no	Primary	Yes			Alive		2022-10-15	1.03333				Tumor
133	T20221104-1	Male	67	Yes	20-30	50	2.3*3.1	2		3	1	Ⅳ	SCLC	no	Primary	Yes			Alive		2023-06-19	7.56667				Tumor
134	T20230301	Male	58	Yes		20	0.7	1		3	0	III	SCLC	no	Primary	Yes			Alive		2023-06-19	3.6				Tumor
135	T20230427	Male	51	no			1.2*1	1	0	0	0	I	SCLC	no	Primary				Alive		2024-08-12	15.7667				Paired（tumor+normal）				Paraffin
136	T20230516	Male	65	Yes	30	30	3.4	2a	7	2	0	IIIA	SCLC	no	Primary	Yes			Alive		2023-06-30	1.83333				Tumor and normal lung
137	T20230221 (P17)	Male	67	Yes	20	50	3.2	2	0	0	0	IB	SCLC		Primary	Yes	Atezolizumab	PR	Alive		2024-08-12	17.8667				Tumor and normal lung				Paraffin
138	T20230228	Female	64	no			2.9	2	0	0	0	IB	SCLC		Primary	Yes	Atezolizumab	CR	Alive		2024-08-12	17.7				Tumor and normal lung				Paraffin
139	T20230306 (P19)	Male	14	no			4.5	2	0	0	0	IIA	SCLC		Primary	Yes	Atezolizumab	PR	Alive		2024-08-12	17.5				Tumor and normal lung+lymph
140	T202206010	Male	49	Yes	40	30	5	2b		2	0	IIIA	SCLC	no	Primary				Alive		2023-07-01	12.8667				Tumor and normal lung
141	T20230114	Male	65	Yes	30	40	2.4	1c		3	0	IIIC	SCLC	no	Primary				Alive		2023-07-01	5.63333				tumor
142	T20230420	Male	64	Yes	20	40	2.5	1	0	0	1	IV	SCLC	Yes	Primary	Yes	Sintilimab	SD	Alive		2023-04-30	0.333333				tumor
143	T20230606 (P35)	Male	57	Yes	40	40	4.5	2	0	0	0	IIA	SCLC		Primary	Yes		SD	Alive		2024-08-12	14.4333				Tumor and normal lung				Paraffin
144	T20230811	Male	70	Yes	20	20						IIIA	SCLC		Primary	Yes		CPR	Alive		2024-04-29	8.73333				Tumor and normal
145	T20240125	Male	59	Yes	20	30	2.1	1c	2	2	0	IIIA	SCLC		Primary	Yes	Atezolizumab	PR	Alive		2024-08-12	6.66667				Tumor and normal
146	T20240123	Male	64	Yes	20	40	2.3	1c	2	2	0	IIIA	SCLC		Primary	Yes	Atezolizumab	PR	Alive		2024-08-12	6.73333				Tumor and normal lung+lymph
147	T20240111 (P44)	Male	59	Yes	20	20	2.7	1c		2	0	IIIA	SCLC		Primary	Yes	Atezolizumab	CR	Alive		2024-08-12	7.13333				Tumor and normal lung+lymph
148	T20240411	Male	60	Yes	20	40	2.1	1	1	2	0	IIIA	SCLC		Primary	Yes	Serplulimab	CR	Alive		2024-08-12	4.1				Tumor and normal lung+lymph
149	1507431	Male	59	no			3*3*3	1	0	0		I	SCLC		Primary				Alive		2019-10-12	51.3333						Paraffin
150	1414968	Female	66	no			2	1	0	0		I	SCLC		Primary				lost to follow-up		2019-11-07							Paraffin
151	1610179	Male	60	Yes			3.5*3*2.5	2	2	2		III	SCLC		Primary				Dead	2017-03-09	2017-03-23							Paraffin
152	1601540	Male	62	Yes			5*3.5*2.5	2	2	1		II	SCLC		Primary				lost to follow-up		2019-11-07							Paraffin
153	1742477	Male	57	Yes			4.5*4.5*2.5	2	2	2		III	SCLC		Primary				Alive		2019-11-07	22.4333						Paraffin
154	1416130	Male	49	Yes			1.5	1	2	1		II	SCLC		Primary				lost to follow-up		2019-11-07							Paraffin
155	1305943	Male	63	Yes			3	1	4	1		II	SCLC		Primary				lost to follow-up									Paraffin
156	1729327	Male	48	Yes			3*3*3	1	0	0		I	SCLC		Primary				Alive		2019-11-07							Paraffin
157	1618727	Male	56	Yes			2.5*2.5*1.5	1	0	0		I	SCLC		Primary				Alive		2019-11-07							Paraffin
158	1317616	Male	55	Yes			5.5*5*5	3	0	0		II	SCLC		Primary				Alive		2019-09-29	73.5667						Paraffin
159	1317946	Male	55	Yes			4*3.5*2	2	0	0		I	SCLC		Primary				Dead	2019-04-30	2019-09-30	66.3						Paraffin
160	1333537	Female	44	no			5.5	3	3	2		III	SCLC		Primary				Alive		2019-09-30	68.9667						Paraffin
161	1407025	Male	50	Yes			4*3*3	2	4	2		III	SCLC		Primary				lost to follow-up		2019-11-07							Paraffin
162	1410054	Female	49	no			4*3*2	2	0	0		II	SCLC		Primary				lost to follow-up		2019-11-07							Paraffin
163	1416304	Male	44	Yes			4*3*3	2	0	0		I	SCLC		Primary				Alive		2019-11-07	63.5667						Paraffin
164	1425894	Male	62	Yes			2.2*2*2	1	5	2		III	SCLC		Primary				Alive		2019-06-11							Paraffin
165	1620182	Male	64	Yes			1.2	1	0	0		I	SCLC		Primary				Alive		2019-09-29	38.2667						Paraffin
166	1307350	Female	44	no			3.5*3.5*3	2	2	2		III	SCLC		Primary				Dead	2015-11-27	2018-12-12							Paraffin
167	1726254	Male	60	no			4.5*3.5	2				IV	SCLC		Primary				lost to follow-up		2019-05-05							Paraffin
168	1403754	Male	58	no			3*3*2.5	1	1	1		II	SCLC		Primary				Dead		2015-03-23	11.9667						Paraffin
169	1332353	Male	61	Yes			2.6*1.7	1	1	2		III	SCLC		Primary				Dead	2015-06-16	2018-12-10	20.4667						Paraffin
170	1407477	Male	55	Yes			1	1	0	0		I	SCLC		Primary				Alive		2019-09-30	65.1333						Paraffin
171	1522783	Male	48	no			3.5*3*3	2	2	1		I	SCLC		Primary				Alive		2019-11-07	50.2666						Paraffin
172	1709580	Female	59	no			6*2*0.6	3	0	0		II	SCLC		Primary				Alive		2019-11-07	30.5667						Paraffin
173	1513697	Female	52	no			2.5*2*2	1	2	1		II	SCLC		Primary				Dead	2018-04-30	2019-09-20	34.7						Paraffin
174	1614870	Female	53	no			3.5*3*2.5	2	1	2		III	SCLC		Primary				Alive		2019-11-07							Paraffin
175	1311300	Male	44	Yes			1.7	1	1	1		II	SCLC		Primary				Dead	2014-08-15	2018-12-13	14.7						Paraffin
176	1302130	Female	54	no			1.5	1	3	1		III	SCLC		Primary				lost to follow-up									Paraffin
177	1431316	Female	63	Yes			7*6*6	3	2	3		III	SCLC		Primary				Alive		2019-11-07	59.0667						Paraffin
178	1425316	Male	68	no			0.3	1	0	1		I	SCLC		Primary				Dead	2015-03-31	2019-09-30	9.66667						Paraffin
179	1313218	Male	71	Yes			5*4*2.5	2	0	2		I	SCLC		Primary				lost to follow-up		2018-12-07							Paraffin
180	1709122	Male	65	Yes			3.5*1.5*1.5	2	4	2		III	SCLC		Primary				lost to follow-up		2019-09-30							Paraffin
181	1534875	Male	50	no			4*3*3	2	1	2		I	SCLC		Primary				Dead	2018-02-05	2019-01-04	25.6						Paraffin
182	1729267	Female	65	Yes			4.5*3.5*4	2	0	2		I	SCLC		Primary				Alive		2019-10-16							Paraffin
183	1711316	Male	56	Yes			2*2*1.5	1	10	2		III	SCLC		Primary				Dead	2017-10-30	2019-01-04	5.63333						Paraffin
184	1629375	Male	71	Yes			1*1*0.5	1	0	0		I	SCLC		Primary				Alive		2019-01-04							Paraffin
185	1608148	Male	62	Yes			5*3.5*2.5	1	2	1		II	SCLC		Primary				Dead	2018-04-30	2019-11-07	24.2						Paraffin
186	1538606	Female	51	Yes			5*2*1.5	2	2	1		I	SCLC		Primary				Alive		2019-09-29	44.7667						Paraffin
187	1425894	Male	62	Yes			2.2*2*2	1	5	2		III	SCLC		Primary				Alive		2019-06-11							Paraffin
188	1607409	Female	48	no			3*2*2	1	1	1		II	SCLC		Primary				Alive		2019-11-07	46.8666						Paraffin
189	1729715	Female	64	Yes			1.5	1	1	1		II	SCLC		Primary				lost to follow-up		2019-10-31							Paraffin
190	1411954	Female	62	no			4*3*3	2	0	0		II	SCLC		Primary				lost to follow-up		2019-11-07							Paraffin
191	1522671	Male	49	Yes			4.5*2.5*2	2	0	0		II	SCLC		Primary				Dead	2018-07-20	2018-07-24							Paraffin
192	1520952	Male	51	Yes			2*1.5*1	1	0	0		I	SCLC		Primary				Alive		2019-10-28							Paraffin
193	1323436	Male	67	Yes			4*2.5*2.5	2	0	0		I	SCLC		Primary				lost to follow-up		2019-01-07							Paraffin
194	1532035	Male	54	Yes			3*2.5*2.5	1	2	1		II	SCLC		Primary				Alive		2019-05-14							Paraffin
195	1318900	Male	64	Yes			4	2	16	2		III	SCLC		Primary				lost to follow-up		2019-10-28							Paraffin
196	1317734	Male	49	no			2.5	1	0	0		I	SCLC		Primary				Dead	2018-05-09	2018-11-28	57.4333						Paraffin
197	1540094	Male	68	no			3.8*2*1.8	2	8	2		III	SCLC		Primary				Dead	2016-10-31	2019-09-30	9.2						Paraffin
198	1739020	Male	65	Yes			3*2.5*2	1	2	1		II	SCLC		Primary				lost to follow-up		2019-10-02							Paraffin
199	1404452	Male	72	Yes			5*4*4	2	5	2		III	SCLC		Primary				Dead		2014-12-15							Paraffin
200	1320992	Female	52	no			4.5*4*4	2	3	2		III	SCLC		Primary				lost to follow-up		2018-11-06							Paraffin
201	1742791	Male	60	Yes			5*3*3	2	0	0		I	SCLC		Primary				Alive		2019-11-07							Paraffin
202	1316168	Male	57	Yes			6*4.5*4.5	3	5	2		III	SCLC		Primary				lost to follow-up		2017-06-21							Paraffin
203	1738599	Male	54	Yes			2*2*1.5	1	0	0		I	SCLC		Primary				Dead	2018-03-04	2019-10-30							Paraffin
204	1710980	Female	62	Yes			3*2*2	1	1	2		III	SCLC		Primary				Alive		2019-09-18	28.3						Paraffin
205	1431475	Female	41	no			2	1	8	2		III	SCLC		Primary				lost to follow-up		2019-11-07							Paraffin
206	1315124	Female	49	Yes			1.7*1.5*1	1	0	0		I	SCLC		Primary				lost to follow-up		2019-11-07							Paraffin
207	1525179	Female	48	no			2.5*2*1.8	1	0	0		I	SCLC		Primary				Alive		2019-01-04	39.6333						Paraffin
208	1433518	Female	61	Yes			2*2*1.5	1	0	0		I	SCLC		Primary				Alive		2019-10-28	58.2						Paraffin
209	1435408	Female	61	no			1.5*1.3*1.3	1	0	0		I	SCLC		Primary				Dead	2017-10-04	2019-01-04	33						Paraffin
210	1736442	Male	56	Yes			1.5*1.2*0.5	1	2	2		III	SCLC		Primary				Dead	2018-04-29	2019-11-07							Paraffin
211	1721903	Male	66	Yes			2.5	1	0	0		I	SCLC		Primary				Alive		2019-10-28							Paraffin
212	1711641	Female	68	Yes			2*1.5*1.2	1	0	0		I	SCLC		Primary				Alive		2019-09-30	28.6666						Paraffin
213	1312759	Female	60	no			3*2*1.5	1	3	2		III	SCLC		Primary				lost to follow-up		2015-01-30							Paraffin
214	1535513	Female	49	no			1.5*1.2*0.2	1	0	0		I	SCLC		Primary				Alive		2019-05-08							Paraffin
215	1301476	Female	49	no			2*2*1	1	1	1		I	SCLC		Primary				Alive		2019-11-07	81.6333						Paraffin
216	1435009	Male	60	Yes			2	1	11	2		III	SCLC		Primary				Dead	2018-10-13	2019-01-04							Paraffin
217	1536479	Male	58	no			3.2*3*2.5	2	0	0		I	SCLC		Primary				Alive		2019-05-08							Paraffin
218	1529705	Female	62	Yes			2*2*2	1	0	0		I	SCLC		Primary				Dead	2017-05-28	2019-11-07	18.8						Paraffin
219	1637632	Male	42	Yes			3*3*2.5	1	12	2		III	SCLC		Primary				Dead	2019-08-05	2019-11-07	31.8333						Paraffin
220	1644838	Female	65	no			1.5*1.5*1	1	0	0		I	SCLC		Primary				Alive		2019-11-07							Paraffin
221	1710052	Male	51	Yes			2.5*2*2	1	1	1		II	SCLC		Primary				Alive		2019-11-07	33.7333						Paraffin
222	1702011	Male	59	Yes			2.8*1.6*1	1	0	0		I	SCLC		Primary				Alive		2019-09-18	32.8333						Paraffin
223	1306115	Male	58	Yes			3.5*3*5	2	1	2		III	SCLC		Primary				Dead	2015-05-13	2018-12-12							Paraffin
224	1434434	Male	51	Yes			2*1.5*0.5	1	0	0		I	SCLC		Primary				Alive		2019-09-30	57.1333						Paraffin
225	1325327	Male	54	Yes			1.5*1*0.6	1	2	2		III	SCLC		Primary				Dead			37.0333						Paraffin
226	1331532	Male	54	Yes			3*2*0.5	1	0	0		I	SCLC		Primary				Dead	2015-12-31	2019-10-28							Paraffin
227	1637811	Male	61	Yes			5*4*2.5	2	4	2		III	SCLC		Primary				Dead	2017-11-08	2019-01-04							Paraffin
228	1502405	Female	46	no			3*2.5*2	1	1	1		II	SCLC		Primary				Alive		2019-10-12	52.3667						Paraffin
229	1500334	Female	59	no			3*2.5*2	1	5	2		III	SCLC		Primary				Dead	2016-05-05	2019-01-04	15.6333						Paraffin
230	1528434	Female	65	Yes			3*2.5*2.5	1	0	0		I	SCLC		Primary				Alive		2019-11-07							Paraffin
231	1330981	Female	77	no			3.5*3*3	2	1	1		II	SCLC		Primary				lost to follow-up		2014-12-30							Paraffin
232	1406570	Male	34	Yes			1	1	2	1		II	SCLC		Primary				lost to follow-up		2019-11-07							Paraffin
233	1313684	Female	55	no			2.5*2*2	1	0	0		I	SCLC		Primary				lost to follow-up		2014-01-23							Paraffin
234	1428954	Female	58	Yes			3.5*2*3	2	0	0		II	SCLC		Primary				Alive		2019-09-29	58.5333						Paraffin
235	1635683	Female	45	unknown			3.5*3*2	2	0	0		I	SCLC		Primary				Alive		2019-11-07							Paraffin
236	1412977	Female	59	no			3.5*3*2.5	2	1	3		III	SCLC		Primary				Dead	2016-05-30	2019-11-07	23.3333						Paraffin
237	1333654	Male	40	Yes			3*2.5*2.5	1	0	0		I	SCLC		Primary				Alive		2019-11-07	70.0333						Paraffin
238	1307373	Female	34	no			10*6*2	4	3	2		III	SCLC		Primary				Dead	2015-05-13	2018-12-12	24.56						Paraffin
239	1711959	Male	44	Yes			1*0.5*0.3	1	0	0		I	SCLC		Primary				lost to follow-up		2019-09-30							Paraffin
240	1622898	Male	56	Yes								IV	SCLC		Primary				lost to follow-up		2019-11-07							Paraffin
241	1309822	Male	49	Yes			3.5*2.5*2	2	0	0		I	SCLC		Primary				Alive		2019-01-04							Paraffin
242	1520368	Male	46	Yes			4*3*2.5	2	0	0		I	SCLC		Primary				Dead	2017-09-30	2019-09-29	24.8						Paraffin
243	1421763	Male	55	no			3*2.5*2	2	0	0		II	SCLC		Primary				Dead	2015-06-23	2019-11-07	11.6333						Paraffin
244	1644142	Male	52	Yes			2	1	2	2		III	SCLC		Primary				lost to follow-up		2019-11-07							Paraffin
245	1518970	Male	62	no			4	2	0	0		I	SCLC		Primary				Dead	2016-11-30	2019-10-12	18.3667						Paraffin
246	1700855	Male	62	Yes			4.5*3*3	2	0	0		I	SCLC		Primary				Dead	2018-05-07	2019-01-04	4.5						Paraffin
247	1621610	Male	48	Yes			5*3.5*3	2	3	2		III	SCLC		Primary				Alive		2019-10-28	38.9667						Paraffin
248	25	Male	57.2356	Yes								IV	SCLC						Dead		2021-06-23								plasma
249	26	Male	64.6877	Yes								IV	SCLC																plasma
250	29	Female	50.0192	no								III	SCLC						Alive		2021-07-10								plasma
251	30	Male	69.9068	Yes								IV	SCLC						Alive		2021-07-10								plasma
252	28	Male	63.3068	Yes								IV	SCLC						Alive		2021-07-10								plasma
253	27	Male	67.7781	no								IV	SCLC						Alive		2021-07-10								plasma
254	31	Male	60.6521	Yes								IV	SCLC						Alive		2021-07-10								plasma
255	32	Male	66.1562	Yes								III	SCLC								2021-07-10								plasma
256	33	Male	53.6384	Yes								IV	SCLC								2021-01-21								plasma
257	34	Female	53.1808	no								IV	SCLC																plasma
258	35	Male	58.4137	Yes								IV	SCLC						Alive		2021-07-10								plasma
259	36	Male	60.0849	Yes								IV	SCLC						Dead		2020-06-26								plasma
260	37	Male	56.1233	no								III	SCLC																plasma
261	16	Male	55.2795	Yes								IV	SCLC						Dead		2021-01-15								plasma
262	11	Male	68.3068	Yes								IV	SCLC						Dead		2020-11-01								plasma
263	17	Male	58.0329	Yes								II	SCLC						Alive		2021-07-10								plasma
264	38	Female	48.4932	no								IV	SCLC								2020-08-13								plasma
265	39	Male	50.1534	no								IV	SCLC																plasma
266	18	Female	68.1726	no								IV	SCLC						Dead		2021-06-01								plasma
267	40	Male	57.2247	no								IV	SCLC																plasma
268	21	Male	72.7507	no								III	SCLC																plasma
269	23	Male	55.0329	Yes								IV	SCLC						Alive		2021-07-10								plasma
270	22	Male	69.7479	Yes								III	SCLC						Alive		2021-07-10								plasma
271	24	Male	51.1452	Yes								IV	SCLC						Alive		2021-07-10								plasma
272	61	Male	61.1863	Yes								III	SCLC						Alive		2021-07-10								plasma
273	50	Male	61.4959	Yes								III	SCLC						Alive		2021-07-10								plasma
274	51	Male	62.063	Yes								III	SCLC						Alive		2021-07-10								plasma
275	54	Male	61.5644	Yes								III	SCLC						Alive		2021-07-10								plasma
276	55	Female	55.0356	no								IV	SCLC						Alive		2021-07-10								plasma
277	6	Male	69.1425	Yes									SCLC						Alive		2021-07-10								plasma
278	64	Male	55.7918	Yes								IV	SCLC						Alive		2021-07-10								plasma
279	14	Male	66.2904	Yes								IIB	SCLC						Alive		2021-07-10								plasma
280	60	Female	61.7205	no								III	SCLC						Alive		2021-07-10								plasma
281	57	Male	60.4082	Yes								III	SCLC						Alive		2021-07-10								plasma
282	56	Male	65.9699	Yes								II	SCLC						Alive		2021-07-10								plasma
283	58	Female	51.5507	no								III	SCLC						Alive		2021-07-10								plasma
284	59	Male	70.9288	Yes								III	SCLC						Alive		2021-07-10								plasma
285	T001902804	Female	68	no								IV	SCLC	no					Alive		2021-07-16								plasma
286	T001908700	Male	57	Yes								IIIB	SCLC	no					Alive		2021-07-01								plasma
287	T001906324	Female	62	no								IV B	SCLC	no					Alive		2021-07-06								plasma
288	T001831527	Female	75	no								IIIA	Mixed SCLC with LUAD	no					Alive		2021-07-04								plasma
289	T001858380	Male	58	Yes								IIB	SCLC	no					Alive		2021-07-09								plasma
290	T001896387	Male	69	Yes								IV B	SCLC	no					Alive		2021-07-19								plasma
291	T001836757	Female	65	no								IIIB	SCLC	Yes					Alive		2021-07-09								plasma
292	T001905676	Male	63	Yes								IV B	SCLC	no					Alive		2021-08-10								plasma
293	457919	Male	55	Yes	20	30						III	SCLC	no															plasma
294	458703	Male	66	Yes	20	40						I	SCLC	Yes															plasma
295	452595	Male	74	Yes	60	30						IV	SCLC	no															plasma
296	458610	Male	63	Yes	20	40						I	SCLC	no															plasma
297	452595	Male	74	Yes	40-60	30							SCLC	no															plasma
298	459342	Male	62	Yes	10	40						II	SCLC	Yes															plasma
299	458529	Male	73	Yes	10	10						III	SCLC	no															plasma
300	460033	Male	53	Yes	40	30						III	SCLC	Yes															plasma
301	459381	Male	58	Yes	30	40						I	SCLC	no															plasma
302	458703	Male	66	Yes	20	40						I	SCLC	Yes															plasma
303	460098	Male	59	Yes	20	40						IV	SCLC	Yes															plasma
304	460994	Male	64	Yes	40	40						II	SCLC	no															plasma
305	462598	Male	68	Yes	20	40						III	SCLC	no															plasma
306	463251	Male	66	Yes	40	40						II	SCLC	no															plasma
307	463768	Male	65	Yes	20	40						III	SCLC	Yes															plasma
308	464008	Male	63	Yes	40	40						I	Mixed SCLC with LUAD	no															plasma
309	464222	Male	60	Yes	20-40	40						III	SCLC	no															plasma
310	1019336	Female	55	no								IV	SCLC		Primary	Yes		PD				1.3								Paraffin
311	1049136	Male	64	no								IV	SCLC		Primary	Yes		SD				2.66667								Paraffin
312	1057966	Male	67	Yes								IV	SCLC		Primary	Yes		PR				21.0333								Paraffin
313	1077806	Male	73	Yes								IV	SCLC		Primary	Yes		PR				12.0333								Paraffin
314	SCLC-ZL-29	Male	18	no								IIA	SCLC		Primary	Yes		SD	Alive											Paraffin
