# Supplementary material for: Characterization of the extrinsic and intrinsic signatures and therapeutic vulnerability of small cell lung cancers
Source: Signal Transduct Target Ther. 2025 Sep 10;10:290. doi: 10.1038/s41392-025-02378-6 (PMC12420805; doi:10.1038/s41392-025-02378-6)
Supplement: Supplementary file 3 — Table S2 [file 41392_2025_2378_MOESM3_ESM.xlsx]

## Sheet: Sheet1
Table S2. Numbers of cells detected in individual samples.
	NE/Cancer cell	Monocyte/Macrophage	T/NK cell	AT2	Basal cell	Ciliated cell	Club cell	AT1	B cell	Endothelium	Fibroblast/Fibroblast-like	Tissue origin	Smoking	Treatment	Response	Stage	Percentage of Immune cells
P1_B	0	3528	1767	0	0	0	0	0	299	0	0	Blood	Yes	Pre	#N/A	III	1
P30_T	171	2556	138	4	216	7	0	0	392	617	925	Tumor	No	Pre	#N/A	I	0.614007
P28_T	112	68	44	0	3	2	0	0	0	0	0	Tumor	Yes	Pre	#N/A	IV	0.489083
P1_T	854	632	12	4	7	1	0	0	19	2	0	Tumor	Yes	Pre	#N/A	III	0.43305
P24_T	4827	3129	9	0	3	9	1	0	14	5	39	Tumor	Yes	Pre	#N/A	III	0.392235
P31_T	2292	478	287	12	325	232	0	0	312	190	50	Tumor	No	Pre	#N/A	III	0.257779
P15_N	2	8151	1779	58	66	43	50	14	63	20	0	Normal	No	Pre	#N/A	I	0.975307
P10_T	6853	2169	1	26	748	402	0	0	18	67	19	Tumor	No	Pre	#N/A	IV	0.212365
P16_N	2	5388	77	1464	29	32	20	416	40	91	76	Normal	Yes	Pre	#N/A	III	0.721022
P27_T	6525	31	503	8	0	0	0	2	347	4	1	Tumor	No	Pre	#N/A	III	0.118717
P17_N	0	3286	30	2368	160	140	4	152	44	18	1	Normal	Yes	Post	PR/CR	I	0.541673
P17_T	1	1112	1149	211	33	18	6	14	3281	499	340	Tumor	Yes	Post	PR/CR	I	0.831633
P18_N	0	7501	34	179	14	37	14	6	15	44	1	Normal	No	Post	PR/CR	I	0.962396
P18_T	15	2181	1239	364	260	331	4	46	1073	497	93	Tumor	No	Post	PR/CR	I	0.736195
P19_L	176	1489	686	100	1	0	5	5	560	1285	170	Lymph	No	Post	PR/CR	II	0.6109
P19_N	2	9590	31	135	69	157	60	18	24	521	4	Normal	No	Post	PR/CR	II	0.908962
P19_T	901	2295	426	577	5	6	758	430	1769	212	77	Tumor	No	Post	PR/CR	II	0.6022
P2_B	2	4655	5010	0	0	0	0	0	116	0	0	Blood	No	Pre	#N/A	III	0.999796
P16_T	5947	645	20	28	0	0	3	12	68	20	42	Tumor	Yes	Pre	#N/A	III	0.108032
P20_N	0	2417	11	949	19	24	0	120	17	63	3	Normal	Yes	Pre	#N/A	III	0.674855
P13_T	4595	406	111	7	164	4	0	0	121	719	460	Tumor	Yes	Pre	#N/A	III	0.0968574
P21_T	9431	847	25	16	15	0	1	0	22	0	0	Tumor	Yes	Pre	#N/A	III	0.0863184
P22_T	10634	114	209	58	2	0	24	18	239	18	20	Tumor	Yes	Post	SD	IV	0.0495766
P23_B	1	2364	2853	0	0	0	0	0	321	0	0	Blood	Yes	Pre	#N/A	IV	0.999819
P15_T	6354	29	377	1	8	0	0	0	165	8	6	Tumor	No	Pre	#N/A	I	0.0821819
P9_T	1942	220	11	13	702	96	0	0	23	167	24	Tumor	Yes	Pre	#N/A	III	0.0794246
P25_T	1558	11	2034	0	0	0	0	0	4	2	7	Tumor	No	Post	SD	IV	0.566648
P7_T	6894	290	58	11	3	0	1	0	21	0	2	Tumor	No	Pre	#N/A	III	0.0506868
P27_N	4	3627	21	663	29	23	8	13	32	303	9	Normal	No	Pre	#N/A	III	0.777684
P32_T	6833	94	120	38	1	0	54	14	116	32	20	Tumor	No	Pre	#N/A	II	0.0450697
P6_T	5692	236	14	3	0	0	1	0	18	0	0	Tumor	No	Pre	#N/A	III	0.0449363
P29_T	14035	25	9	2	3	2	0	0	1	77	84	Tumor	No	Post	SD	IV	0.00245821
P3_B	0	3733	1819	0	0	0	0	0	364	0	0	Blood	Yes	Pre	#N/A	III	1
P26_T	2208	73	6	1	2	0	0	0	0	12	127	Tumor	Yes	Pre	#N/A	IV	0.0325237
P8_T	4512	135	14	23	584	67	0	0	15	37	22	Tumor	Yes	Pre	#N/A	III	0.0303198
P34_T	5843	127	44	9	483	139	0	0	27	44	22	Tumor	No	Pre	#N/A	III	0.0293856
P32_N	17	449	1	2584	35	46	38	67	15	178	96	Normal	No	Pre	#N/A	II	0.131877
P5_T	6867	77	17	2	0	0	0	0	25	1	2	Tumor	No	Pre	#N/A	II	0.0170219
P23_T	8170	131	3	3	35	21	0	0	6	32	16	Tumor	Yes	Pre	#N/A	IV	0.016633
P34_B	0	5969	660	0	0	0	0	0	29	0	0	Blood	No	Pre	#N/A	III	1
P3_T	12245	43	71	1	0	0	0	0	11	0	0	Tumor	Yes	Pre	#N/A	III	0.0101043
P35_N	1	4736	34	1963	15	16	9	228	20	183	4	Normal	Yes	Post	SD	II	0.664447
P35_T	2215	1134	4427	774	17	1	31	198	3377	129	53	Tumor	Yes	Post	SD	II	0.723373
P36_N	0	3175	10	5845	52	83	19	233	49	131	81	Normal	Yes	Post	PR/CR	III	0.33416
P36_T	62	1696	4511	228	863	1647	3	22	2143	418	75	Tumor	Yes	Post	PR/CR	III	0.715632
P4_B	0	2541	4152	0	0	0	0	0	446	0	0	Blood	Yes	Pre	#N/A	III	1
P4_T	6555	62	0	8	0	2	0	0	3	0	1	Tumor	Yes	Pre	#N/A	III	0.00980244
P42_N	0	4854	8	277	16	57	8	27	13	36	1	Normal	Yes	Post	PR/CR	III	0.920332
P42_T	1	373	235	65	98	68	9	10	389	35	0	Tumor	Yes	Post	PR/CR	III	0.777085
P43_LN1	0	450	273	0	0	0	0	0	569	14	0	Lymph	Yes	Post	PR/CR	III	0.98928
P43_LN2	2	576	376	0	0	0	0	0	426	3	1	Lymph	Yes	Post	PR/CR	III	0.995665
P43_N	0	11394	4	49	15	9	4	2	0	27	4	Normal	Yes	Post	PR/CR	III	0.990441
P43_T	1	4550	25	48	122	488	5	19	107	146	25	Tumor	Yes	Post	PR/CR	III	0.845737
P44_LN	0	1160	134	0	0	0	0	0	403	17	3	Lymph	Yes	Post	PR/CR	III	0.988352
P44_N	0	5462	30	466	13	6	11	36	41	28	1	Normal	Yes	Post	PR/CR	III	0.907942
P44_T	0	6582	2	276	60	87	24	14	8	11	2	Tumor	Yes	Post	PR/CR	III	0.932918
P45_LN	2	520	218	0	0	0	0	0	415	4	0	Lymph	Yes	Post	PR/CR	III	0.994823
P45_N	0	4487	39	44	83	582	2	13	13	24	1	Normal	Yes	Post	PR/CR	III	0.858359
P45_T	0	2983	20	296	150	689	15	35	21	79	3	Tumor	Yes	Post	PR/CR	III	0.704731
P5_B	0	1652	2642	0	0	0	0	0	517	0	0	Blood	No	Pre	#N/A	II	1
P33_T	9841	77	2	17	140	54	0	0	2	46	2	Tumor	No	Pre	#N/A	IV	0.007956
P12_T	9127	42	2	3	326	117	0	0	4	47	2	Tumor	Yes	Pre	#N/A	IV	0.00496381
P20_T	11122	24	9	0	0	0	1	0	14	5	6	Tumor	Yes	Pre	#N/A	III	0.00420356
P2_T	8613	9	8	0	0	0	0	0	0	0	0	Tumor	No	Pre	#N/A	III	0.00196987
P11_T	6260	10	1	8	201	25	0	0	0	34	22	Tumor	No	Pre	#N/A	III	0.00167657
Total	190319	138850	38892	20289	6195	5770	1193	2184	19026	7202	3045	432965
