# Supplementary material for: Characterization of the extrinsic and intrinsic signatures and therapeutic vulnerability of small cell lung cancers
Source: Signal Transduct Target Ther. 2025 Sep 10;10:290. doi: 10.1038/s41392-025-02378-6 (PMC12420805; doi:10.1038/s41392-025-02378-6)
Supplement: Supplementary file 4 — Table S3 [file 41392_2025_2378_MOESM4_ESM.xlsx]

## Sheet: cell number
Table S3. Statistics of immune cell subclusters in individual samples.
	B_0	B_1	B_11	B_3	B_4	B_5	B_6	B_7	B_8	Endo_0	Endo_1	Endo_2	Epi_0	Epi_1	Epi_2	Epi_3	Epi_4	Epi_5	Epi_6	Epi_7	Epi_8	Epi_9	Epi_10	Epi_11	Epi_12	Epi_13	Epi_14	Epi_15	Epi_16	Epi_17	Epi_18	Myeloid_0	Myeloid_1	Myeloid_2	Myeloid_3	Myeloid_4	Myeloid_5	Myeloid_6	Myeloid_7	Myeloid_8	Myeloid_9	Fibroblast_0	Fibroblast-like_1	Fibroblast-like_2	T_0	T_1	T_2	NK_3	T_4
P1_B	4	0	0	13	278	0	0	4	0	0	0	0	0	0	0	0	0	0	0	0	0	0	0	0	0	0	0	0	0	0	0	7	1620	108	0	0	1759	29	0	0	5	0	0	0	107	0	0	262	44
P1_T	0	3	0	5	8	3	0	0	0	2	0	0	218	611	4	16	0	7	0	1	0	0	0	0	6	0	1	0	0	0	0	0	11	505	0	24	58	12	0	14	8	0	0	0	0	0	0	1	0
P10_T	3	3	0	3	0	8	0	0	1	67	0	0	2387	4256	26	65	0	748	0	402	0	0	0	0	17	0	33	0	0	0	71	2	2	1850	3	22	83	12	0	174	21	3	16	0	0	0	0	0	0
P11_T	0	0	0	0	0	0	0	0	0	34	0	0	1463	4719	8	63	0	201	0	25	0	0	0	0	2	0	2	0	0	0	6	0	0	9	0	0	0	0	0	1	0	0	21	1	0	0	0	0	0
P12_T	3	0	0	0	0	0	0	0	1	47	0	0	2662	6462	3	0	0	326	0	117	0	0	0	0	0	0	1	0	0	0	1	0	0	12	0	5	4	20	0	1	0	1	1	0	0	0	0	0	0
P13_T	102	8	0	2	0	0	0	0	9	703	13	3	23	30	7	3638	0	164	0	4	4	0	0	0	881	0	1	0	11	0	4	0	1	142	0	147	10	39	0	54	13	104	355	1	2	2	0	0	0
P15_N	25	0	0	22	15	0	0	1	0	4	16	0	1	6	58	1	0	66	0	43	0	1	0	50	0	0	0	14	0	0	1	4530	1818	541	602	33	310	120	13	1	183	0	0	0	49	3	4	61	20
P15_T	84	64	0	0	5	2	5	0	5	8	0	0	216	259	1	4584	9	8	0	0	0	0	2	0	1132	0	38	0	2	0	111	0	0	4	4	12	0	5	0	4	0	0	6	0	5	34	3	5	5
P16_N	0	2	0	33	0	2	0	3	0	16	75	0	0	0	1464	1	0	29	2	32	0	0	0	20	0	0	0	416	0	0	0	4132	21	507	237	114	13	146	7	2	209	2	73	1	0	1	0	0	0
P16_T	33	15	0	10	0	8	0	2	0	17	2	1	2	0	28	1	0	0	5942	0	0	0	0	3	0	0	1	12	1	0	0	3	1	19	0	505	2	9	1	73	32	22	19	1	0	0	0	0	0
P17_N	3	5	3	27	0	6	0	0	0	1	17	0	2	0	2368	0	0	160	0	140	0	0	0	4	0	0	0	152	0	0	0	1812	49	493	77	376	72	282	14	9	102	0	0	1	2	0	0	0	0
P17_T	1714	1039	8	283	9	61	75	90	2	462	37	0	0	1	211	0	0	33	0	18	0	0	0	6	0	0	0	14	0	0	0	210	5	180	13	532	15	120	8	2	27	4	46	290	6	873	23	1	1
P18_N	1	2	0	10	0	2	0	0	0	0	44	0	0	0	179	0	0	14	0	37	0	0	0	14	0	0	0	6	0	0	0	4986	60	1284	306	164	172	382	9	10	128	0	0	1	2	0	0	0	0
P18_T	577	86	11	314	6	24	20	26	9	411	86	0	0	4	364	2	0	260	0	331	0	0	0	4	0	0	0	46	0	0	1	566	15	362	123	363	149	502	0	9	92	1	49	43	49	49	17	12	22
P19_L	296	145	0	56	11	34	3	15	0	294	74	917	0	1	100	8	0	1	0	0	0	0	0	5	4	0	0	5	163	0	0	16	20	848	0	323	18	246	0	6	12	6	62	102	2	24	4	1	1
P19_N	0	0	0	13	1	6	2	2	0	21	490	10	2	0	135	0	0	69	0	157	0	0	0	60	0	0	0	18	0	0	0	5183	79	1716	239	135	64	1464	29	11	670	0	1	3	0	0	0	0	0
P19_T	36	237	7	892	2	451	100	44	0	197	15	0	0	3	577	7	0	5	0	6	1	0	0	758	1	1	0	430	923	0	0	43	8	143	2	1794	6	228	2	23	46	32	41	4	13	22	0	0	0
P2_B	1	0	0	0	112	0	0	3	0	0	0	0	0	1	0	1	0	0	0	0	0	0	0	0	0	0	0	0	0	0	0	2	4457	12	2	0	179	3	0	0	0	0	0	0	1848	0	0	2063	284
P2_T	0	0	0	0	0	0	0	0	0	0	0	0	4632	3965	0	0	1	0	0	0	0	0	0	0	0	0	8	0	0	0	7	0	0	2	0	1	3	2	0	1	0	0	0	0	0	0	0	0	0
P20_N	1	0	0	16	0	0	0	0	0	2	61	0	0	0	949	0	0	19	0	24	0	0	0	0	0	0	0	120	0	0	0	1852	17	315	48	30	7	84	19	0	45	0	2	1	0	2	0	0	0
P20_T	12	1	0	0	0	1	0	0	0	5	0	0	3228	7880	0	4	0	0	0	0	0	0	0	1	0	0	3	0	0	0	6	0	0	1	3	7	0	2	0	10	1	0	5	1	0	0	0	0	0
P21_T	3	3	0	5	1	10	0	0	0	0	0	0	2879	6493	16	5	0	15	0	0	0	0	0	1	4	8	17	0	1	0	1	3	9	165	1	76	31	31	0	476	55	0	0	0	0	0	0	0	2
P22_T	56	4	4	1	2	19	0	0	153	18	0	0	3114	7501	58	19	1	2	0	0	0	0	0	24	0	0	2	18	0	0	4	0	0	6	3	73	10	14	0	3	5	1	19	0	10	19	7	1	5
P23_B	6	0	0	23	289	2	0	0	1	0	0	0	0	1	0	0	0	0	0	0	0	0	0	0	0	0	0	0	0	0	0	8	12	32	11	0	2206	92	1	0	2	0	0	0	714	1	2	192	88
P23_T	5	0	0	0	0	0	0	0	1	32	0	0	2664	4803	3	10	0	35	0	21	0	1	0	0	7	0	243	0	0	0	444	0	0	83	0	3	35	4	0	3	3	1	15	0	0	1	0	0	0
P24_T	7	4	0	1	0	0	0	0	2	5	0	0	1	0	0	0	0	3	0	9	0	4824	0	1	0	0	0	0	0	0	1	9	1	30	17	42	54	43	0	2835	98	19	20	0	0	0	0	0	0
P25_T	2	2	0	0	0	0	0	0	0	2	0	0	0	4	0	1	0	0	0	0	0	0	0	0	0	0	1174	0	0	0	379	0	0	2	5	2	0	0	0	2	0	3	3	1	9	14	0	0	0
P26_T	0	0	0	0	0	0	0	0	0	12	0	0	377	246	1	0	8	2	0	0	0	0	0	0	0	697	310	0	0	0	569	0	0	0	0	0	2	0	0	70	1	7	120	0	0	0	0	0	0
P27_N	1	3	2	24	0	0	0	2	0	10	293	0	1	7	663	1	0	29	0	23	0	0	0	8	0	0	0	13	0	0	0	3071	15	211	14	68	7	231	0	0	10	0	1	8	2	2	0	0	0
P27_T	123	187	0	4	6	18	2	5	2	4	0	0	1322	5108	8	28	39	0	0	0	0	0	13	0	8	3	0	2	3	0	1	1	0	8	0	10	0	12	0	0	0	0	1	0	0	4	0	1	3
P28_T	0	0	0	0	0	0	0	0	0	0	0	0	14	93	0	4	0	3	0	2	0	0	0	0	0	0	0	0	1	0	0	3	0	60	0	0	2	2	1	0	0	0	0	0	0	0	2	0	0
P29_T	0	0	0	0	0	1	0	0	0	77	0	0	29	61	2	12	9573	3	0	2	0	0	4359	0	3	0	2	0	0	0	1	0	0	8	0	8	0	0	0	8	1	6	78	0	0	1	0	0	0
P3_B	3	0	0	8	346	2	0	5	0	0	0	0	0	0	0	0	0	0	0	0	0	0	0	0	0	0	0	0	0	0	0	2	2902	1	0	0	790	38	0	0	0	0	0	0	603	0	0	393	641
P3_T	10	0	0	0	0	1	0	0	0	0	0	0	2246	9940	1	19	4	0	0	0	0	0	2	0	1	1	7	0	0	0	25	0	1	17	3	1	8	2	0	7	4	0	0	0	3	0	0	4	3
P30_T	43	321	1	4	1	1	0	1	20	577	26	14	8	102	4	53	0	216	0	7	0	0	0	0	2	0	0	0	1	0	2	0	2	20	0	17	4	67	1	2430	15	899	20	6	0	45	0	0	0
P31_T	19	6	0	6	0	18	0	1	262	186	4	0	459	1790	12	30	6	325	0	232	0	0	2	0	5	7	1	0	0	0	0	3	12	249	0	99	53	58	0	1	3	16	23	11	8	5	0	0	0
P32_N	6	1	0	8	0	0	0	0	0	31	146	1	5	13	2584	2	0	35	0	46	0	0	0	38	0	0	0	67	0	0	0	362	0	4	42	27	0	13	0	0	1	0	93	3	0	0	0	0	0
P32_T	83	18	0	4	2	8	0	0	1	28	4	0	1721	5044	38	42	0	1	0	0	0	0	0	54	8	4	3	14	2	0	7	0	1	15	0	22	2	40	0	6	8	2	18	0	0	1	1	0	0
P33_T	0	2	0	0	0	0	0	0	0	46	0	0	3839	5920	17	4	0	140	0	54	0	0	0	0	0	23	6	0	0	0	37	0	0	22	0	21	6	5	0	23	0	1	1	0	0	0	0	0	0
P34_B	1	0	0	0	28	0	0	0	0	0	0	0	0	0	0	0	0	0	0	0	0	0	0	0	0	0	0	0	0	0	0	0	5272	32	0	0	655	9	0	0	1	0	0	0	147	0	1	237	200
P34_T	12	9	0	1	0	0	0	1	4	44	0	0	2	23	9	45	0	483	0	139	5277	0	0	0	9	0	0	0	0	485	3	0	2	88	0	22	5	4	0	6	0	7	11	4	0	0	1	0	1
P35_N	5	6	0	6	0	2	0	1	0	80	103	0	0	0	1963	0	0	15	0	16	0	0	0	9	1	0	0	228	0	0	0	2728	43	1127	266	83	87	361	7	2	32	0	3	1	0	3	0	0	1
P35_T	1122	1835	6	180	21	158	1	52	2	115	14	0	430	395	774	1278	0	17	0	1	0	0	1	31	155	0	6	198	7	0	11	12	8	257	8	583	7	193	0	30	36	14	36	3	7	3496	97	3	2
P36_N	3	3	0	42	0	1	0	0	0	26	105	0	1	0	5845	0	0	52	0	83	0	0	0	19	0	0	0	233	0	0	0	1612	13	436	16	438	7	564	2	2	85	2	66	13	1	0	0	0	0
P36_T	1721	193	3	45	14	59	72	35	1	257	159	2	0	13	228	1	0	863	0	1647	0	0	0	3	0	1	0	22	0	0	1	154	15	336	7	495	10	639	0	0	40	1	55	19	7	37	4206	1	2
P4_B	66	0	0	5	360	1	0	13	1	0	0	0	0	0	0	0	0	0	0	0	0	0	0	0	0	0	0	0	0	0	0	1	352	8	2	1	1944	230	0	0	3	0	0	0	1778	0	1	887	1316
P4_T	0	1	0	0	1	1	0	0	0	0	0	0	1917	4525	8	27	0	0	0	2	0	0	0	0	9	0	26	0	0	0	46	24	0	3	2	12	4	4	2	7	4	1	0	0	0	0	0	0	0
P42_N	0	1	0	9	0	3	0	0	0	0	30	6	0	0	277	0	0	16	0	57	0	0	0	8	0	0	0	27	0	0	0	2968	21	648	278	87	94	515	35	5	203	0	1	0	0	0	0	0	0
P42_T	39	105	0	19	2	124	93	7	0	15	17	3	0	1	65	0	0	98	0	68	0	0	0	9	0	0	0	10	1	0	0	35	6	77	0	35	9	200	3	5	3	0	0	0	1	1	0	0	4
P43_LN1	78	381	0	6	2	45	36	21	0	11	3	0	0	0	0	0	0	0	0	0	0	0	0	0	0	0	0	0	0	0	0	6	0	7	1	359	0	70	0	0	7	0	0	0	0	31	3	0	2
P43_LN2	240	59	0	4	6	89	22	5	1	3	0	0	1	1	0	0	0	0	0	0	0	0	0	0	0	0	0	0	0	0	0	5	1	2	10	463	1	91	0	0	3	1	0	0	3	13	224	1	28
P43_N	0	0	0	0	0	0	0	0	0	16	10	1	0	14	49	3	0	15	0	9	0	0	0	4	0	0	0	2	0	0	0	202	2	56	10249	448	1	133	22	7	274	4	0	0	0	2	0	0	0
P43_T	85	11	0	8	1	1	0	0	1	127	19	0	0	3	48	6	0	122	0	488	0	0	0	5	0	0	0	19	0	0	0	850	5	42	1170	1888	3	296	8	13	275	3	22	0	0	1	3	0	0
P44_LN	75	280	1	11	2	16	2	16	0	9	7	1	0	0	0	0	0	0	0	0	0	0	0	0	0	0	0	0	0	0	0	17	2	42	0	754	1	305	0	1	38	0	1	2	0	5	1	0	0
P44_N	3	6	0	27	0	4	0	1	0	0	11	17	0	1	466	0	0	13	0	6	0	0	0	11	0	0	0	36	0	0	0	48	7	2001	65	37	46	255	2905	12	86	0	1	0	1	0	0	0	0
P44_T	1	0	0	7	0	0	0	0	0	0	5	6	0	0	276	0	0	60	0	87	0	0	0	24	0	0	0	14	0	0	0	69	1	503	51	31	4	126	5687	7	103	1	1	0	0	0	0	0	0
P45_LN	91	250	0	20	2	34	4	14	0	3	1	0	0	1	0	1	0	0	0	0	0	0	0	0	0	0	0	0	0	0	0	5	4	32	0	423	3	52	0	0	1	0	0	0	2	3	1	0	1
P45_N	2	2	0	6	0	3	0	0	0	1	23	0	0	0	44	0	0	83	0	582	0	0	0	2	0	0	0	13	0	0	0	3300	60	190	381	153	18	230	52	3	100	0	1	0	0	1	1	0	0
P45_T	4	3	0	12	1	1	0	0	0	20	59	0	0	0	296	1	0	150	0	689	0	0	0	15	0	0	0	35	0	0	0	2153	40	171	174	88	62	215	13	0	67	0	3	0	0	1	0	0	1
P5_B	32	0	0	114	321	27	0	23	0	0	0	0	0	0	0	0	0	0	0	0	0	0	0	0	0	0	0	0	0	0	0	1	24	5	0	0	1500	120	0	0	2	0	0	0	822	2	5	333	1084
P5_T	4	6	0	1	1	10	3	0	0	1	0	0	1830	4717	2	19	4	0	0	0	0	0	6	0	6	37	234	0	0	0	12	1	1	6	0	11	9	3	0	45	1	0	2	0	0	0	0	0	0
P6_T	1	6	0	2	2	6	1	0	0	0	0	0	88	5507	3	14	34	0	0	0	0	0	25	1	8	8	3	0	0	0	1	0	4	158	0	0	55	7	0	8	4	0	0	0	0	0	0	1	0
P7_T	4	9	0	4	2	2	0	0	0	0	0	0	1425	5413	11	11	0	3	0	0	0	0	0	1	2	0	12	0	0	0	19	1	2	221	0	6	39	10	0	9	2	0	2	0	1	3	0	0	2
P8_T	2	1	0	2	0	8	1	0	1	37	0	0	1193	3294	23	2	0	584	0	67	0	0	0	0	0	3	3	0	0	0	0	1	1	11	0	7	53	12	0	49	1	8	14	0	1	0	1	0	0
P9_T	10	5	0	2	0	3	0	0	3	164	2	1	405	1522	13	8	0	702	0	96	0	0	0	0	0	0	0	0	0	0	0	0	2	155	2	15	8	23	0	9	6	6	15	3	1	0	0	0	1
[truncated: 14 more columns]
