# Supplementary material for: Characterization of the extrinsic and intrinsic signatures and therapeutic vulnerability of small cell lung cancers
Source: Signal Transduct Target Ther. 2025 Sep 10;10:290. doi: 10.1038/s41392-025-02378-6 (PMC12420805; doi:10.1038/s41392-025-02378-6)
Supplement: Supplementary file 5 — Table S4 [file 41392_2025_2378_MOESM5_ESM.xls]

## Sheet: diff.gene.spp1
Table S4. Differential expressed gene between Mφ-S100A12 and Mφ-SPP1
Gene	p_val	avg_log2FC	pct.1	pct.2	p_val_adj
SPP1	0	-7.65305	0.033	0.933	0
RNASE1	0	-4.95998	0.101	0.759	0
MMP12	0	-4.06733	0.006	0.342	0
PPBP	0	-3.85365	0.019	0.248	0
CXCL5	0	-3.84089	0.068	0.453	0
CCL2	0	-3.78195	0.107	0.675	0
GPNMB	0	-3.23457	0.157	0.878	0
MMP9	0	-2.99016	0.041	0.474	0
CSTB	0	-2.91814	0.768	0.977	0
APOE	0	-2.90781	0.215	0.588	0
CTSB	0	-2.80066	0.904	0.995	0
CTSL	0	-2.70454	0.451	0.937	0
C1QC	0	-2.59412	0.245	0.651	0
CTSD	0	-2.49772	0.846	0.959	0
CCL13	0	-2.47475	0.007	0.282	0
LGMN	0	-2.40265	0.09	0.66	0
CXCL1	0	-2.32434	0.107	0.492	0
MRC1	0	-2.2608	0.188	0.767	0
FCGR2B	0	-2.217	0.082	0.642	0
SELENOP	0	-2.19165	0.031	0.334	0
NUPR1	0	-2.1561	0.105	0.402	0
FABP5	0	-2.12823	0.177	0.689	0
INHBA	0	-2.12368	0.113	0.37	0
CXCL3	0	-2.04036	0.438	0.802	0
IL7R	0	-2.03075	0.051	0.446	0
A2M	0	-1.98197	0.044	0.563	0
CXCL8	0	-1.91607	0.753	0.946	0
RGS1	0	-1.90812	0.229	0.642	0
DAB2	0	-1.8899	0.104	0.705	0
PLTP	0	-1.88847	0.018	0.503	0
PMP22	0	-1.86746	0.063	0.723	0
SLC40A1	0	-1.85313	0.052	0.262	0
HMOX1	0	-1.85034	0.404	0.763	0
CCL18	1.58377e-94	-1.83585	0.184	0.296	5.85741e-90
PLAU	0	-1.7931	0.053	0.576	0
C1QB	1.49835e-285	-1.76769	0.374	0.556	5.5415e-281
MSR1	0	-1.76497	0.238	0.726	0
TREM2	0	-1.76276	0.064	0.538	0
C15orf48	0	-1.75812	0.186	0.735	0
C1QA	0	-1.75681	0.348	0.638	0
NRP1	0	-1.7434	0.031	0.649	0
HSPB1	0	-1.7429	0.283	0.765	0
LIPA	0	-1.73946	0.337	0.72	0
SDC2	0	-1.72979	0.045	0.589	0
ENO2	0	-1.66249	0.011	0.465	0
HSPH1	0	-1.64227	0.206	0.626	0
FTL	0	-1.62042	1	1	0
ALOX5AP	0	-1.61635	0.401	0.672	0
PLD3	0	-1.57449	0.405	0.712	0
PHLDA1	0	-1.57034	0.177	0.604	0
ABCA1	0	-1.55597	0.059	0.648	0
MMP1	0	-1.49079	0.001	0.122	0
ACP5	0	-1.48466	0.278	0.666	0
FOLR2	0	-1.484	0.084	0.346	0
MMP19	0	-1.4832	0.064	0.469	0
APOC1	0	-1.48112	0.356	0.586	0
SDS	0	-1.46072	0.048	0.372	0
SLC2A1	0	-1.45666	0.015	0.339	0
CTSZ	0	-1.45214	0.7	0.908	0
PLIN2	0	-1.44482	0.748	0.944	0
CLEC5A	0	-1.43771	0.062	0.495	0
FPR3	0	-1.42217	0.048	0.597	0
CCL8	0	-1.42192	0.012	0.171	0
IL4I1	0	-1.41506	0.095	0.523	0
CCL7	0	-1.38476	0.016	0.254	0
LDHA	0	-1.37929	0.598	0.901	0
SLCO2B1	0	-1.37868	0.048	0.516	0
CD63	0	-1.37379	0.791	0.984	0
ARHGAP18	0	-1.36348	0.147	0.723	0
MAF	0	-1.35305	0.059	0.554	0
SLAMF9	0	-1.31188	0.012	0.388	0
STAB1	0	-1.29831	0.169	0.484	0
RALA	0	-1.28864	0.146	0.637	0
HSP90B1	0	-1.28255	0.57	0.895	0
TUBA1C	0	-1.2636	0.251	0.747	0
CD24	0	-1.26034	0.03	0.471	0
SLC16A10	0	-1.26	0.019	0.412	0
TPI1	0	-1.24616	0.803	0.962	0
ERO1A	0	-1.22676	0.141	0.593	0
MS4A4A	0	-1.2156	0.233	0.624	0
CREG1	0	-1.20779	0.502	0.828	0
MMP14	0	-1.20399	0.025	0.506	0
CCL20	3.25193e-163	-1.18581	0.149	0.31	1.20269e-158
TGFBI	4.4192e-294	-1.18404	0.783	0.885	1.6344e-289
ADAM9	0	-1.14753	0.124	0.628	0
ENO1	0	-1.13637	0.825	0.971	0
LHFPL2	0	-1.12955	0.059	0.512	0
GAPDH	0	-1.12843	0.98	0.998	0
PRDX1	0	-1.11949	0.584	0.879	0
COLEC12	0	-1.10689	0.046	0.407	0
SCD	0	-1.10633	0.068	0.424	0
BNIP3	0	-1.10425	0.031	0.422	0
LGALS1	0	-1.08173	0.934	0.986	0
HSP90AB1	0	-1.08086	0.742	0.961	0
IFI27	3.0089e-12	-1.07572	0.212	0.242	1.11281e-07
P4HA1	0	-1.06487	0.118	0.581	0
ARL4C	0	-1.06109	0.227	0.574	0
CD9	0	-1.05537	0.245	0.671	0
DUSP4	0	-1.03622	0.035	0.285	0
ERRFI1	0	-1.03003	0.024	0.303	0
CD163	0	-1.03001	0.375	0.69	0
LAMP1	0	-1.02423	0.422	0.769	0
HK2	0	-1.01957	0.078	0.399	0
MDK	0	-1.00721	0.036	0.403	0
NPC2	0	-1.00432	0.793	0.958	0
SLC2A5	0	-0.994609	0.004	0.359	0
CAPG	0	-0.992369	0.568	0.844	0
EMP1	0	-0.991713	0.134	0.522	0
VMO1	0	-0.976749	0.07	0.345	0
HSPA1A	0	-0.971799	0.578	0.805	0
PLA2G7	0	-0.970225	0.171	0.553	0
CD84	0	-0.965474	0.145	0.534	0
HSPA1B	0	-0.963913	0.363	0.647	0
VSIG4	0	-0.94935	0.179	0.512	0
NRP2	0	-0.940112	0.028	0.448	0
CALR	0	-0.939719	0.499	0.803	0
FN1	1.46453e-64	-0.936887	0.258	0.372	5.41643e-60
BCAT1	0	-0.928239	0.045	0.45	0
HSP90AA1	0	-0.924269	0.881	0.982	0
NDRG1	0	-0.917761	0.173	0.51	0
VEGFA	0	-0.909726	0.332	0.678	0
PGK1	0	-0.901014	0.748	0.926	0
HSPA5	0	-0.900837	0.576	0.82	0
CD81	0	-0.895466	0.375	0.71	0
VDAC1	0	-0.879887	0.327	0.721	0
TXN	0	-0.879602	0.689	0.897	0
FAM162A	0	-0.878377	0.141	0.5	0
ATP6V1F	0	-0.872266	0.662	0.894	0
F13A1	3.87595e-132	-0.865001	0.187	0.332	1.43348e-127
C1orf54	0	-0.864929	0.062	0.375	0
ATF5	0	-0.863996	0.163	0.489	0
ADM	0	-0.863349	0.368	0.657	0
IL1RN	1.94337e-43	-0.858303	0.514	0.605	7.18736e-39
GPI	0	-0.858044	0.257	0.649	0
TCEAL9	0	-0.85238	0.044	0.415	0
TPM4	0	-0.849984	0.617	0.907	0
FNDC3B	0	-0.843781	0.211	0.622	0
CALM1	0	-0.835006	0.805	0.952	0
CCL3	0	-0.828174	0.633	0.924	0
ENG	0	-0.800553	0.123	0.489	0
SLAMF8	0	-0.799888	0.05	0.413	0
DYNLL1	0	-0.797245	0.538	0.86	0
MIF	0	-0.789446	0.103	0.476	0
IL18BP	0	-0.787911	0.062	0.381	0
ALCAM	0	-0.785648	0.109	0.459	0
STMN1	0	-0.78175	0.116	0.447	0
FCGR2A	0	-0.779726	0.751	0.908	0
IDH1	0	-0.775744	0.129	0.455	0
FLT1	0	-0.775652	0.063	0.305	0
IER3	1.03493e-222	-0.774726	0.757	0.908	3.82757e-218
TMEM51	0	-0.774473	0.034	0.377	0
LILRB5	0	-0.772638	0.01	0.24	0
LMAN1	0	-0.771628	0.117	0.486	0
PPDPF	0	-0.764715	0.459	0.753	0
GNS	0	-0.762724	0.356	0.712	0
EPB41L3	0	-0.758674	0.235	0.597	0
SLC7A11	0	-0.757093	0.015	0.189	0
LILRB4	0	-0.756708	0.283	0.633	0
ADAM8	0	-0.755314	0.195	0.5	0
FMNL2	0	-0.755286	0.075	0.427	0
SPRED1	0	-0.754492	0.064	0.387	0
RGCC	1.51621e-237	-0.75421	0.351	0.59	5.60757e-233
COLGALT1	0	-0.754106	0.156	0.501	0
MGST3	0	-0.753284	0.363	0.682	0
TGM2	0	-0.751246	0.072	0.332	0
ADAMDEC1	0	-0.750754	0.008	0.204	0
P4HB	0	-0.750696	0.47	0.776	0
CANX	0	-0.75067	0.555	0.864	0
RAB13	0	-0.749978	0.082	0.414	0
GLUL	0	-0.74416	0.812	0.945	0
RAB42	0	-0.739473	0.007	0.217	0
TUBB	0	-0.736091	0.379	0.72	0
BEX3	0	-0.735066	0.055	0.348	0
SCARB2	0	-0.728418	0.229	0.579	0
VKORC1	0	-0.728387	0.146	0.524	0
HSPD1	1.92531e-288	-0.72643	0.401	0.682	7.12055e-284
MCFD2	0	-0.726162	0.109	0.454	0
FCGR3A	0	-0.725963	0.384	0.811	0
MERTK	0	-0.723192	0.057	0.313	0
VIM	0	-0.723099	0.969	0.992	0
NPC1	0	-0.722742	0.056	0.401	0
NUCKS1	0	-0.71879	0.344	0.697	0
MGLL	0	-0.717342	0.105	0.399	0
DHRS3	0	-0.717081	0.025	0.333	0
CALU	0	-0.7045	0.105	0.455	0
CD82	0	-0.701645	0.159	0.506	0
COL3A1	0	-0.701476	0.005	0.322	0
CD68	0	-0.701317	0.305	0.672	0
CTSC	4.29415e-167	-0.697091	0.645	0.789	1.58815e-162
ATOX1	0	-0.696009	0.322	0.647	0
FUCA1	0	-0.691066	0.123	0.348	0
GM2A	0	-0.690763	0.205	0.521	0
ASPH	0	-0.689654	0.16	0.503	0
MT-TE	0	-0.689366	0.167	0.538	0
VAT1	0	-0.686495	0.094	0.409	0
PDIA3	0	-0.686068	0.605	0.859	0
CD59	0	-0.685427	0.087	0.399	0
TMIGD3	0	-0.684927	0.012	0.205	0
TDP2	0	-0.677861	0.115	0.442	0
ABL2	0	-0.677384	0.042	0.279	0
LIMS1	0	-0.676559	0.448	0.772	0
SELENOW	0	-0.672968	0.422	0.708	0
SPARC	0	-0.672209	0.051	0.31	0
ARL6IP1	0	-0.671829	0.232	0.601	0
MYL6	0	-0.670924	0.96	0.992	0
CYSTM1	0	-0.665888	0.19	0.523	0
GPR34	0	-0.66486	0.041	0.26	0
CD109	0	-0.660574	0.016	0.298	0
EGLN3	0	-0.660055	0.004	0.244	0
PTTG1IP	0	-0.659303	0.427	0.73	0
ZFYVE16	0	-0.6582	0.175	0.5	0
RBPJ	0	-0.656802	0.327	0.635	0
PDIA6	0	-0.655121	0.375	0.675	0
OLFML2B	0	-0.651667	0.012	0.291	0
TNS1	0	-0.651413	0.012	0.287	0
CREM	1.68411e-276	-0.650186	0.332	0.599	6.22852e-272
FBP1	1.39701e-108	-0.648736	0.42	0.575	5.16672e-104
DNAJB1	1.03965e-144	-0.645369	0.557	0.745	3.84503e-140
LMNA	0	-0.639485	0.181	0.465	0
AL450405.1	0	-0.635594	0.084	0.442	0
CD209	0	-0.62946	0.008	0.217	0
GNPDA1	0	-0.628507	0.108	0.417	0
CXCL16	0	-0.62629	0.56	0.833	0
ATP13A3	0	-0.625799	0.176	0.464	0
ARID5B	0	-0.624775	0.11	0.333	0
YWHAH	0	-0.623166	0.317	0.606	0
PAPSS2	0	-0.621767	0.098	0.393	0
NPL	0	-0.621691	0.227	0.54	0
BAG3	0	-0.62168	0.07	0.259	0
CSF1	0	-0.621254	0.035	0.209	0
DAD1	0	-0.620615	0.403	0.726	0
CDCP1	0	-0.616815	0.052	0.304	0
FNIP2	0	-0.616308	0.091	0.36	0
FTLP3	0	-0.616249	0.21	0.484	0
SDC3	0	-0.612359	0.011	0.247	0
GRB2	3.42137e-299	-0.610406	0.68	0.858	1.26536e-294
FNDC3A	0	-0.610192	0.157	0.427	0
MITF	0	-0.609149	0.063	0.341	0
GADD45G	0	-0.608701	0.142	0.386	0
SERPINE1	0	-0.608531	0.018	0.201	0
CXCL2	7.89507e-135	-0.603701	0.646	0.816	2.91991e-130
DOCK4	0	-0.60122	0.026	0.309	0
PTMS	0	-0.599593	0.127	0.426	0
MT-RNR2	0.00953244	-0.599505	1	1	1
SEC61G	0	-0.598352	0.397	0.705	0
DARS	0	-0.593419	0.166	0.477	0
ADAP2	1.653e-285	-0.592413	0.24	0.489	6.11344e-281
PDXK	0	-0.587406	0.266	0.579	0
UGCG	0	-0.587405	0.067	0.334	0
GSTO1	1.50364e-286	-0.58711	0.731	0.899	5.56108e-282
EPAS1	0	-0.58682	0.051	0.301	0
SNX9	0	-0.584788	0.102	0.412	0
RPS27L	3.02434e-306	-0.584303	0.45	0.731	1.11852e-301
ZNF267	2.4182e-231	-0.583145	0.262	0.494	8.94349e-227
FTH1	1.21261e-165	-0.582785	1	1	4.48471e-161
LGALS3	6.35777e-96	-0.581901	0.835	0.904	2.35136e-91
IL2RA	0	-0.581655	0.004	0.193	0
ANGPTL4	0	-0.581437	0.003	0.163	0
UGP2	0	-0.580534	0.224	0.542	0
CYFIP1	0	-0.579946	0.172	0.473	0
SIGLEC12	0	-0.578074	0.045	0.293	0
GPX1	1.72598e-268	-0.577224	0.891	0.968	6.38337e-264
CTSA	1.41999e-274	-0.576697	0.543	0.769	5.25171e-270
GATM	0	-0.572074	0.008	0.209	0
CACYBP	0	-0.568476	0.242	0.544	0
ITGB1	0	-0.568271	0.317	0.659	0
TNS3	0	-0.567852	0.077	0.362	0
ABHD12	0	-0.567209	0.118	0.402	0
NT5E	0	-0.566708	0.002	0.174	0
RAPGEF1	0	-0.565947	0.179	0.504	0
GPRIN3	0	-0.563594	0.127	0.41	0
HS3ST1	0	-0.563524	0.014	0.235	0
S100A10	1.01451e-200	-0.560447	0.923	0.974	3.75207e-196
SLC43A3	0	-0.560076	0.204	0.502	0
TTYH3	0	-0.558263	0.2	0.482	0
AP2S1	5.74689e-247	-0.557935	0.608	0.81	2.12543e-242
PLXND1	0	-0.55641	0.161	0.444	0
MIR155HG	0	-0.555142	0.018	0.215	0
IL3RA	0	-0.554862	0.063	0.252	0
LRPAP1	3.36942e-218	-0.554568	0.506	0.734	1.24615e-213
SMOX	0	-0.549699	0.022	0.218	0
PLBD2	0	-0.547787	0.116	0.4	0
TMEM176A	3.90786e-241	-0.544381	0.423	0.681	1.44528e-236
HEXB	1.72302e-290	-0.542982	0.48	0.748	6.37244e-286
ANXA5	6.63613e-301	-0.539149	0.84	0.956	2.45431e-296
TPP1	1.63069e-291	-0.538343	0.545	0.792	6.03093e-287
SLC15A3	0	-0.537859	0.235	0.523	0
CCL4L2	1.28239e-219	-0.536555	0.411	0.676	4.74278e-215
ELL2	0	-0.536222	0.132	0.396	0
TMBIM6	0	-0.535191	0.81	0.949	0
AMPD3	0	-0.533883	0.047	0.28	0
SH3BP5	3.68268e-275	-0.533623	0.251	0.51	1.362e-270
IL1A	5.79483e-130	-0.532154	0.095	0.214	2.14316e-125
CCDC88A	0	-0.529564	0.379	0.684	0
EML4	0	-0.528991	0.278	0.57	0
PKM	0	-0.52723	0.799	0.945	0
PDIA4	0	-0.52696	0.143	0.414	0
SERPINB2	7.51581e-10	-0.525748	0.111	0.139	2.77965e-05
HLA-DQA1	2.92022e-116	-0.523984	0.47	0.655	1.08002e-111
SLC7A8	0	-0.523813	0.015	0.23	0
TNFSF15	9.16789e-229	-0.523625	0.024	0.132	3.39065e-224
PEA15	0	-0.523402	0.283	0.58	0
PFKP	0	-0.520799	0.054	0.3	0
ACP2	0	-0.520238	0.086	0.35	0
NRIP3	0	-0.519759	0.022	0.228	0
HSPA6	7.02678e-69	-0.519725	0.146	0.249	2.59879e-64
GPX3	0	-0.518283	0.074	0.283	0
ACSL3	0	-0.517441	0.216	0.501	0
CSF1R	3.26753e-224	-0.514174	0.46	0.708	1.20846e-219
SLC16A3	5.15578e-292	-0.511951	0.405	0.698	1.90681e-287
TUBA1B	1.59489e-189	-0.508366	0.74	0.886	5.89856e-185
PLEKHB2	0	-0.507617	0.274	0.578	0
HLA-DQA2	3.26071e-204	-0.507298	0.226	0.443	1.20594e-199
PEBP1	1.29551e-283	-0.504813	0.251	0.51	4.79133e-279
FRMD4B	0	-0.503708	0.12	0.393	0
CNDP2	0	-0.502407	0.244	0.526	0
DYNC1H1	0	-0.498999	0.205	0.515	0
PDPN	0	-0.498701	0.001	0.186	0
CXXC5	0	-0.498386	0.073	0.297	0
TNFSF14	1.68962e-188	-0.497646	0.038	0.146	6.24888e-184
MAPK13	0	-0.497335	0.018	0.262	0
MFSD1	6.44783e-199	-0.496532	0.44	0.657	2.38466e-194
ACOT13	0	-0.496435	0.08	0.327	0
FCHO2	0	-0.49532	0.123	0.376	0
C4orf3	1.96255e-169	-0.492871	0.563	0.759	7.25829e-165
CD276	0	-0.492622	0.019	0.256	0
COL1A1	0	-0.491977	0.004	0.171	0
DOCK10	7.41206e-283	-0.490994	0.151	0.379	2.74128e-278
ITM2C	0	-0.490962	0.014	0.227	0
CD40	0	-0.490035	0.095	0.332	0
ANKH	0	-0.488968	0.027	0.248	0
ID3	0	-0.488831	0.088	0.304	0
C2	0	-0.488324	0.051	0.239	0
GLMP	0	-0.488297	0.147	0.411	0
PPIB	4.59524e-218	-0.48715	0.578	0.801	1.6995e-213
HLA-DPA1	2.46243e-102	-0.486723	0.834	0.917	9.10704e-98
GSN	3.38173e-246	-0.484965	0.291	0.544	1.2507e-241
SLC25A19	0	-0.484803	0.075	0.301	0
ITGB5	0	-0.484654	0.019	0.234	0
GPR84	4.01232e-252	-0.484108	0.134	0.338	1.48392e-247
FLNB	0	-0.48284	0.031	0.251	0
HEXA	0	-0.482371	0.21	0.486	0
MGAT4A	0	-0.480014	0.091	0.348	0
CLTC	3.63258e-302	-0.479867	0.287	0.577	1.34347e-297
SQSTM1	6.96871e-185	-0.479062	0.612	0.817	2.57731e-180
GPX4	1.20066e-224	-0.47882	0.657	0.871	4.44053e-220
AKR1B1	2.09297e-295	-0.478779	0.145	0.372	7.74063e-291
SOAT1	0	-0.478749	0.201	0.469	0
BMP2K	0	-0.478099	0.132	0.389	0
TSPAN4	0	-0.47798	0.155	0.399	0
FAM20C	0	-0.477972	0.052	0.277	0
DRAM1	1.07688e-301	-0.477647	0.17	0.413	3.98274e-297
HSD3B7	0	-0.477068	0.033	0.261	0
NPM1	2.05568e-254	-0.476267	0.656	0.884	7.60274e-250
NINJ1	2.27143e-189	-0.475829	0.67	0.864	8.40065e-185
CCR5	0	-0.475523	0.04	0.248	0
MANF	0	-0.475057	0.086	0.308	0
HSPE1	1.00913e-236	-0.4746	0.413	0.69	3.73217e-232
CTSH	5.13369e-216	-0.474272	0.643	0.85	1.89865e-211
SIRPA	0	-0.472624	0.312	0.619	0
MARCO	5.58662e-11	-0.471947	0.274	0.301	2.06616e-06
UPP1	1.70778e-108	-0.470568	0.584	0.742	6.31605e-104
TMEM140	0	-0.470475	0.073	0.279	0
ARHGAP10	0	-0.468532	0.052	0.286	0
YWHAG	0	-0.468438	0.204	0.505	0
HAVCR2	0	-0.467003	0.2	0.484	0
BTG3	0	-0.465451	0.116	0.353	0
TXNRD1	4.11155e-285	-0.464665	0.166	0.404	1.52061e-280
GUSB	9.23482e-231	-0.464118	0.27	0.508	3.4154e-226
RRAGD	0	-0.463021	0.06	0.299	0
UBA6	0	-0.462766	0.102	0.356	0
CISD2	0	-0.460017	0.12	0.387	0
GPR137B	0	-0.456796	0.06	0.298	0
CD86	6.3853e-194	-0.455804	0.557	0.791	2.36154e-189
TIMP2	1.49461e-174	-0.453265	0.435	0.649	5.52765e-170
CCND1	0	-0.45261	0.007	0.204	0
VEGFB	0	-0.452165	0.044	0.276	0
MACF1	0	-0.45152	0.22	0.507	0
CD163L1	0	-0.450444	0.004	0.15	0
SEMA3C	0	-0.450395	0.038	0.215	0
CEP170	0	-0.449886	0.172	0.454	0
ITPR2	0	-0.448349	0.132	0.365	0
HILPDA	1.63222e-254	-0.448293	0.019	0.128	6.03659e-250
SATB1	9.09349e-200	-0.448077	0.107	0.268	3.36314e-195
CD28	0	-0.446538	0.002	0.147	0
SERPINH1	0	-0.444746	0.015	0.202	0
ST14	0	-0.444633	0.078	0.305	0
SLC38A6	0	-0.444316	0.052	0.286	0
STX4	1.39973e-280	-0.444001	0.229	0.497	5.17674e-276
MXI1	1.97873e-218	-0.44295	0.115	0.293	7.31813e-214
ECM1	0	-0.442641	0.003	0.201	0
CCL4	2.13949e-175	-0.44239	0.526	0.748	7.9127e-171
TNFAIP8	1.02962e-209	-0.440124	0.243	0.473	3.80793e-205
ARL8B	8.17151e-294	-0.440042	0.257	0.538	3.02215e-289
NR1H3	0	-0.438931	0.046	0.219	0
SDF2L1	7.49531e-232	-0.437412	0.148	0.347	2.77207e-227
BCAP31	1.26532e-234	-0.436215	0.414	0.68	4.67967e-230
MESD	0	-0.435389	0.178	0.451	0
BNIP3L	3.81235e-196	-0.435289	0.462	0.715	1.40996e-191
ARRDC3	3.08083e-259	-0.434886	0.219	0.471	1.13942e-254
CD164	4.85021e-236	-0.434531	0.56	0.813	1.7938e-231
ANPEP	1.56158e-116	-0.434037	0.425	0.597	5.77536e-112
DYNLRB1	2.09176e-292	-0.433081	0.296	0.59	7.73615e-288
NENF	1.14834e-299	-0.432606	0.197	0.457	4.247e-295
MPP1	3.06724e-230	-0.427141	0.333	0.589	1.13439e-225
DSTN	1.37956e-301	-0.427056	0.224	0.498	5.10217e-297
FLOT1	1.24302e-254	-0.426665	0.307	0.585	4.59718e-250
OSBPL8	3.5198e-120	-0.426543	0.38	0.582	1.30176e-115
MT1F	3.49435e-212	-0.426022	0.119	0.298	1.29235e-207
HIF1A	7.63669e-75	-0.425816	0.555	0.688	2.82435e-70
ATP2C1	0	-0.425721	0.099	0.337	0
TNFRSF21	0	-0.424847	0.019	0.209	0
DSE	5.182e-235	-0.424645	0.251	0.501	1.91651e-230
PRDX4	0	-0.423205	0.131	0.374	0
SNX6	5.40868e-201	-0.422952	0.38	0.628	2.00035e-196
TFRC	5.6323e-59	-0.419967	0.264	0.387	2.08305e-54
IVNS1ABP	6.31067e-163	-0.419607	0.428	0.662	2.33394e-158
SGK1	5.21089e-79	-0.418814	0.719	0.858	1.92719e-74
GAPLINC	0	-0.418205	0.012	0.178	0
FKBP2	4.38222e-224	-0.418143	0.259	0.505	1.62072e-219
SNHG12	0	-0.41809	0.05	0.248	0
PHLDA2	3.5404e-132	-0.418089	0.175	0.332	1.30938e-127
S100A11	3.90438e-237	-0.417962	0.992	0.997	1.444e-232
CA12	0	-0.417635	0.001	0.128	0
C6orf62	5.21607e-304	-0.417549	0.199	0.465	1.92911e-299
M6PR	2.90026e-286	-0.416095	0.278	0.564	1.07263e-281
FAM107B	4.19625e-157	-0.416062	0.243	0.438	1.55194e-152
MS4A7	8.00414e-159	-0.416005	0.602	0.817	2.96025e-154
KIFC3	0	-0.41566	0.013	0.217	0
ANKRD12	2.42294e-224	-0.415057	0.31	0.57	8.961e-220
HSPA8	1.29474e-112	-0.414339	0.753	0.882	4.78847e-108
OLR1	2.35639e-22	-0.413808	0.365	0.432	8.71487e-18
H2AFJ	2.33049e-205	-0.413776	0.273	0.51	8.61909e-201
USP12	2.90456e-273	-0.41359	0.15	0.375	1.07422e-268
RAP2A	0	-0.412832	0.058	0.286	0
LINC01094	0	-0.412199	0.019	0.214	0
IGKC	6.26021e-250	-0.412004	0.235	0.499	2.31528e-245
RASGRP3	0	-0.41196	0.008	0.192	0
GPR183	1.74097e-90	-0.41183	0.437	0.628	6.43881e-86
DBI	6.11055e-161	-0.411131	0.603	0.799	2.25992e-156
RNF145	9.18872e-274	-0.410955	0.207	0.462	3.39836e-269
TFPT	0	-0.410084	0.067	0.285	0
GNPTAB	4.79313e-284	-0.408738	0.144	0.369	1.77269e-279
ITGAV	0	-0.407907	0.038	0.245	0
RAP2B	3.3892e-218	-0.406864	0.26	0.502	1.25346e-213
TMED9	7.72928e-234	-0.405042	0.324	0.589	2.8586e-229
IFI6	3.70938e-46	-0.405029	0.497	0.6	1.37188e-41
TSC22D1	3.87456e-188	-0.404682	0.098	0.249	1.43297e-183
TMEM37	0	-0.404079	0.003	0.176	0
CKB	0	-0.403438	0.05	0.257	0
IL1R1	4.69362e-240	-0.40267	0.059	0.207	1.73589e-235
TCEAL4	0	-0.40262	0.127	0.37	0
SLC38A2	1.15669e-181	-0.402213	0.356	0.601	4.27789e-177
PLA2G15	0	-0.401919	0.053	0.25	0
LINC02345	0	-0.401831	0.024	0.167	0
APP	1.72625e-298	-0.399935	0.206	0.475	6.38438e-294
RAI14	0	-0.399747	0.006	0.14	0
PTPN12	9.1622e-228	-0.396794	0.312	0.582	3.38855e-223
ANXA2	2.18508e-171	-0.396209	0.926	0.965	8.0813e-167
LAMP2	1.74037e-186	-0.395526	0.46	0.696	6.43659e-182
CA2	1.24648e-156	-0.395422	0.081	0.21	4.60998e-152
CALM3	4.38656e-134	-0.394491	0.448	0.645	1.62232e-129
HCFC1R1	1.03489e-266	-0.394337	0.149	0.369	3.82744e-262
COL1A2	0	-0.394299	0.005	0.153	0
ENPP2	0	-0.393045	0.025	0.168	0
SDSL	0	-0.392843	0.043	0.234	0
GBE1	0	-0.392568	0.048	0.232	0
GSDME	0	-0.391639	0.008	0.199	0
MOB3B	0	-0.390815	0.052	0.235	0
RPL21	0.000224161	-0.390127	0.987	0.982	1
PCBD1	5.41303e-294	-0.389785	0.135	0.361	2.00195e-289
RCAN1	5.00717e-209	-0.389008	0.054	0.185	1.85185e-204
PAPSS1	1.4207e-294	-0.38834	0.147	0.38	5.25432e-290
ATP6V1G1	7.54909e-153	-0.387397	0.594	0.794	2.79196e-148
TGFBR1	0	-0.386004	0.055	0.254	0
RNASE6	1.41366e-165	-0.385314	0.388	0.623	5.22827e-161
CHML	8.16993e-208	-0.384833	0.078	0.227	3.02157e-203
SLC39A8	0	-0.384722	0.069	0.271	0
TMEM70	1.29806e-240	-0.384262	0.155	0.367	4.80073e-236
PLPP3	0	-0.383436	0.01	0.165	0
SNX8	0	-0.381777	0.084	0.302	0
STIP1	3.60846e-260	-0.380397	0.162	0.388	1.33455e-255
EIF4G2	7.49163e-114	-0.380385	0.777	0.911	2.7707e-109
CD300A	4.31379e-139	-0.380033	0.383	0.593	1.59541e-134
MYO1E	0	-0.379959	0.038	0.236	0
ZNF395	0	-0.377927	0.018	0.176	0
FKBP4	0	-0.377231	0.062	0.253	0
CHORDC1	3.63432e-254	-0.37611	0.132	0.339	1.34412e-249
SMIM30	1.19527e-299	-0.376093	0.127	0.351	4.42059e-295
FCGR2C	6.79681e-292	-0.376076	0.096	0.297	2.51373e-287
RBP1	0	-0.376033	0.016	0.165	0
MFSD12	1.84512e-254	-0.375956	0.16	0.382	6.824e-250
MATK	0	-0.374246	0.008	0.157	0
IGHG3	3.74003e-194	-0.374028	0.071	0.213	1.38321e-189
FABP3	4.71146e-137	-0.37193	0.042	0.134	1.74249e-132
HLA-DRA	1.71518e-58	-0.369673	0.976	0.988	6.34341e-54
VAMP8	6.03397e-104	-0.368783	0.612	0.752	2.2316e-99
NCEH1	0	-0.368669	0.09	0.3	0
ORMDL2	1.00904e-224	-0.367226	0.211	0.444	3.73182e-220
ETV5	0	-0.367176	0.01	0.185	0
COX20	5.97566e-256	-0.3669	0.157	0.378	2.21004e-251
CLIC4	0	-0.366206	0.109	0.33	0
PPIA	3.95333e-179	-0.365097	0.808	0.934	1.4621e-174
ZFAND2A	2.2239e-136	-0.364858	0.113	0.25	8.22489e-132
PCED1B-AS1	5.60167e-257	-0.364679	0.083	0.256	2.07172e-252
RHEB	1.44377e-239	-0.364515	0.248	0.505	5.33963e-235
NME1	4.05295e-262	-0.364465	0.104	0.296	1.49894e-257
ZMIZ1	1.70857e-253	-0.364073	0.198	0.442	6.31899e-249
RAB31	1.70495e-155	-0.363787	0.571	0.776	6.30558e-151
PTGS1	0	-0.36353	0.051	0.246	0
INF2	0	-0.362595	0.039	0.223	0
HLA-DOA	2.27438e-259	-0.361999	0.067	0.228	8.41158e-255
USP53	3.19792e-281	-0.361557	0.025	0.152	1.18272e-276
ADCY3	0	-0.360825	0.023	0.18	0
EIF4EBP1	4.12844e-136	-0.360819	0.284	0.478	1.52686e-131
VAC14	0	-0.360088	0.059	0.237	0
RAB7B	0	-0.359503	0.018	0.176	0
LY96	1.00137e-161	-0.359099	0.378	0.605	3.70345e-157
ATP6V1H	3.965e-306	-0.357979	0.103	0.315	1.46641e-301
SGPL1	0	-0.357833	0.056	0.249	0
RALGDS	0	-0.356424	0.072	0.269	0
HMGN1	1.67682e-239	-0.356354	0.282	0.553	6.20156e-235
GNAS	1.19971e-137	-0.355715	0.659	0.844	4.43702e-133
HLA-A	2.07337e-124	-0.354669	0.963	0.986	7.66815e-120
SLC25A24	3.69695e-252	-0.354499	0.197	0.439	1.36728e-247
RGL1	0	-0.354291	0.039	0.209	0
DSC2	0	-0.354064	0.08	0.287	0
ATP6AP1	1.88619e-164	-0.354021	0.437	0.676	6.97589e-160
MSANTD3	0	-0.352905	0.011	0.171	0
ATP6V0D2	0	-0.352895	0.007	0.136	0
FRMD4A	0	-0.352402	0.013	0.184	0
TMEM251	6.20116e-306	-0.351452	0.088	0.287	2.29344e-301
ITGB8	3.94263e-212	-0.35085	0.019	0.113	1.45814e-207
CKS2	1.74545e-290	-0.350562	0.147	0.387	6.45538e-286
PPARD	0	-0.350394	0.062	0.249	0
ATP2A2	1.07472e-252	-0.349612	0.153	0.373	3.97473e-248
ELOC	2.95086e-159	-0.349604	0.433	0.672	1.09135e-154
AP1B1	1.98321e-165	-0.349527	0.183	0.364	7.33472e-161
SPATS2L	3.35047e-300	-0.349394	0.106	0.318	1.23914e-295
HLA-DQB1	2.01175e-44	-0.348907	0.695	0.792	7.44025e-40
FAH	0	-0.348609	0.039	0.202	0
LAIR1	1.64735e-167	-0.348185	0.346	0.577	6.09257e-163
SPAG9	2.12471e-208	-0.348133	0.24	0.478	7.85801e-204
ATP6V1A	8.65347e-209	-0.347144	0.233	0.463	3.2004e-204
SMS	1.14702e-220	-0.347052	0.235	0.479	4.24214e-216
TXNDC17	1.46228e-175	-0.346106	0.324	0.561	5.40811e-171
MRPS6	4.40192e-211	-0.345975	0.138	0.327	1.62801e-206
ACTN1	8.61601e-209	-0.345278	0.283	0.536	3.18655e-204
SPPL2A	2.6755e-237	-0.345272	0.216	0.46	9.89506e-233
KCTD12	1.8565e-161	-0.344984	0.399	0.636	6.86606e-157
ME2	3.05475e-156	-0.344915	0.256	0.456	1.12977e-151
SLC6A8	0	-0.344671	0.005	0.108	0
GAL3ST4	0	-0.34461	0.002	0.141	0
BZW1	3.56168e-144	-0.344495	0.403	0.632	1.31725e-139
CMKLR1	0	-0.343704	0.046	0.214	0
MARCKS	6.48586e-109	-0.343146	0.535	0.716	2.39873e-104
HSD17B4	1.67163e-235	-0.34231	0.16	0.373	6.18234e-231
BOLA3	0	-0.342129	0.054	0.239	0
SELENOM	1.43075e-279	-0.342098	0.042	0.188	5.2915e-275
KDELR2	1.69103e-215	-0.342054	0.234	0.471	6.25409e-211
ATP6V1D	5.13909e-247	-0.341022	0.205	0.452	1.90064e-242
FSCN1	0	-0.340632	0.024	0.175	0
PSMD14	1.74614e-267	-0.340345	0.14	0.36	6.45793e-263
RB1	1.51967e-150	-0.340105	0.238	0.431	5.62034e-146
RANBP2	3.16534e-135	-0.339976	0.219	0.401	1.17067e-130
GOLGB1	2.32771e-201	-0.339691	0.235	0.464	8.6088e-197
MYO5A	8.47019e-234	-0.339204	0.161	0.376	3.13261e-229
C1orf122	3.39315e-206	-0.338552	0.153	0.349	1.25492e-201
TUBB4B	1.53443e-162	-0.33851	0.389	0.633	5.67492e-158
ABCG1	9.09852e-307	-0.336656	0.054	0.222	3.36499e-302
TNFRSF12A	1.26201e-297	-0.336228	0.061	0.235	4.66743e-293
DEGS1	8.52051e-178	-0.33595	0.328	0.571	3.15123e-173
NR4A3	0.0124619	-0.335767	0.282	0.296	1
SLC4A7	0	-0.335657	0.052	0.223	0
TMEM176B	1.51983e-106	-0.335591	0.582	0.773	5.62095e-102
FCGRT	1.34188e-48	-0.335005	0.761	0.825	4.96279e-44
UBB	1.70924e-74	-0.334326	0.916	0.967	6.32147e-70
MMD	0	-0.3341	0.031	0.201	0
SLC11A2	0	-0.334072	0.062	0.25	0
EGR2	1.47751e-138	-0.333412	0.18	0.346	5.46441e-134
C10orf128	0	-0.332566	0.04	0.194	0
GALM	0	-0.33198	0.02	0.183	0
CCND2	0	-0.329635	0.049	0.215	0
MAPK6	2.33562e-213	-0.329618	0.14	0.333	8.63805e-209
SDC4	4.18037e-294	-0.329591	0.057	0.225	1.54607e-289
AP2A2	2.38979e-258	-0.329079	0.09	0.273	8.8384e-254
TFPI	0	-0.329004	0.017	0.151	0
CTNNB1	5.37356e-176	-0.328764	0.249	0.469	1.98736e-171
PRNP	9.93928e-193	-0.328452	0.34	0.59	3.67594e-188
TM4SF19	0	-0.328432	0.003	0.132	0
CD2AP	0	-0.327813	0.08	0.28	0
GAS2L3	0	-0.327764	0.034	0.196	0
TMEM14C	2.18591e-183	-0.327474	0.25	0.472	8.08439e-179
COL2A1	0	-0.327389	0.001	0.151	0
SUCNR1	0	-0.327165	0.016	0.17	0
PPP1R14B	8.87202e-228	-0.326865	0.12	0.309	3.28123e-223
ABR	9.97788e-251	-0.325831	0.112	0.307	3.69022e-246
H1F0	1.4896e-148	-0.32578	0.155	0.32	5.50914e-144
P4HA2	0	-0.325705	0.012	0.172	0
FAM129B	7.10272e-244	-0.325265	0.141	0.353	2.62687e-239
SLC44A1	3.53698e-215	-0.32469	0.105	0.28	1.30812e-210
MLEC	7.5338e-230	-0.324466	0.171	0.391	2.7863e-225
LPP	1.10329e-263	-0.324109	0.087	0.27	4.08039e-259
B4GALT1	3.07016e-193	-0.323568	0.188	0.394	1.13547e-188
RUNX1	1.22331e-179	-0.323301	0.234	0.449	4.52429e-175
BEST1	2.47346e-190	-0.322478	0.354	0.616	9.14784e-186
AK4	0	-0.322256	0.01	0.153	0
KTN1	3.77599e-166	-0.32166	0.44	0.693	1.39651e-161
PDCL3	4.60124e-226	-0.321336	0.134	0.33	1.70172e-221
GOLIM4	7.73209e-273	-0.320698	0.096	0.289	2.85963e-268
ITSN1	2.05245e-251	-0.320375	0.062	0.219	7.59078e-247
SOD1	2.41768e-167	-0.320359	0.386	0.63	8.94156e-163
IGFBP4	0	-0.318488	0.014	0.133	0
SNAPC1	1.54337e-166	-0.317453	0.059	0.177	5.70802e-162
NAA50	2.9967e-218	-0.316855	0.147	0.347	1.1083e-213
COL4A1	0	-0.315975	0.009	0.141	0
BCL2L1	0	-0.315912	0.056	0.235	0
ATP6V1C1	6.00243e-231	-0.315749	0.149	0.359	2.21994e-226
B3GNT5	1.29397e-142	-0.315146	0.182	0.355	4.78563e-138
IGF2R	7.3454e-231	-0.314627	0.187	0.419	2.71662e-226
GNA13	1.34236e-119	-0.313358	0.275	0.456	4.96459e-115
GADD45A	6.70224e-112	-0.313296	0.127	0.254	2.47876e-107
C1orf43	1.78559e-142	-0.310639	0.381	0.604	6.60381e-138
ITGA5	2.14373e-216	-0.31043	0.14	0.336	7.92838e-212
LIMK1	6.96223e-292	-0.309964	0.06	0.23	2.57491e-287
MAGT1	1.27555e-247	-0.309829	0.137	0.349	4.71751e-243
TRAM1	1.95039e-150	-0.309737	0.4	0.635	7.21334e-146
MPZL1	1.14295e-266	-0.308913	0.082	0.263	4.22708e-262
ADAM28	0	-0.308107	0.029	0.172	0
DNMT1	1.13255e-184	-0.307348	0.197	0.404	4.18863e-180
LRIF1	1.63528e-209	-0.307333	0.075	0.225	6.04793e-205
HSD17B12	2.59051e-261	-0.306709	0.112	0.313	9.58075e-257
RDX	1.40823e-207	-0.306565	0.115	0.292	5.20819e-203
PIK3AP1	9.28093e-121	-0.306146	0.392	0.599	3.43246e-116
P2RX4	1.14258e-205	-0.305702	0.174	0.382	4.22572e-201
ATP1B1	4.47994e-224	-0.305606	0.075	0.23	1.65686e-219
SMAD7	0	-0.305097	0.03	0.18	0
GGA2	2.69842e-243	-0.305086	0.128	0.331	9.97983e-239
MYDGF	1.41505e-134	-0.303875	0.388	0.607	5.2334e-130
ALDOC	0	-0.30359	0.019	0.157	0
PXDC1	0	-0.303259	0.014	0.161	0
ACADVL	3.28562e-153	-0.302603	0.35	0.586	1.21515e-148
TM2D2	2.56463e-290	-0.302482	0.081	0.27	9.48502e-286
SIVA1	9.85408e-139	-0.302384	0.276	0.481	3.64443e-134
LRP12	0	-0.302133	0.014	0.166	0
GOLGA4	2.02694e-179	-0.301777	0.214	0.426	7.49642e-175
ITGB7	2.171e-240	-0.301705	0.046	0.183	8.02923e-236
FAM210A	1.46058e-251	-0.301151	0.044	0.182	5.40183e-247
YWHAE	5.25054e-146	-0.300923	0.429	0.668	1.94186e-141
DDAH2	4.62658e-228	-0.300793	0.163	0.379	1.7111e-223
DCXR	2.82249e-152	-0.300442	0.173	0.346	1.04387e-147
KCNMA1	0	-0.300047	0.016	0.145	0
XIAP	3.34787e-251	-0.299395	0.093	0.276	1.23818e-246
ZCCHC2	3.66859e-281	-0.298771	0.065	0.238	1.35679e-276
TMED10	1.18533e-151	-0.298142	0.344	0.573	4.38382e-147
GAS6	2.14128e-234	-0.298024	0.047	0.183	7.91932e-230
NEU1	9.52071e-201	-0.297933	0.19	0.403	3.52114e-196
OSTC	3.04539e-155	-0.297185	0.281	0.497	1.12631e-150
G3BP1	1.37987e-226	-0.297094	0.122	0.314	5.1033e-222
ST3GAL1	9.71684e-204	-0.296781	0.15	0.345	3.59367e-199
CORO1C	3.69993e-179	-0.296531	0.256	0.482	1.36838e-174
ZMYND8	6.88905e-251	-0.296305	0.085	0.261	2.54785e-246
TMEM38B	2.11179e-267	-0.29608	0.042	0.185	7.81024e-263
ACE	0	-0.295883	0.018	0.145	0
IQGAP1	1.04912e-128	-0.295769	0.721	0.877	3.88006e-124
TCP1	2.63939e-132	-0.295084	0.31	0.517	9.76153e-128
AHR	7.13645e-118	-0.294828	0.236	0.406	2.63934e-113
HSPA9	9.75974e-136	-0.294233	0.341	0.563	3.60954e-131
SPINT2	1.3688e-150	-0.293844	0.277	0.488	5.06238e-146
SSR3	1.30375e-122	-0.293832	0.38	0.59	4.8218e-118
HCST	2.84531e-45	-0.293762	0.725	0.823	1.05231e-40
IL18	4.52647e-175	-0.293495	0.136	0.307	1.67407e-170
PLGRKT	2.7042e-257	-0.293078	0.081	0.256	1.00012e-252
MZT2A	9.32228e-239	-0.29298	0.103	0.288	3.44775e-234
COX6C	5.95625e-108	-0.292975	0.665	0.829	2.20286e-103
B3GNT2	5.96707e-192	-0.292855	0.15	0.34	2.20686e-187
TAB2	3.81592e-238	-0.292491	0.134	0.342	1.41128e-233
MCRIP2	6.70441e-213	-0.292339	0.084	0.243	2.47956e-208
PTGES3	1.02575e-142	-0.292151	0.464	0.707	3.79362e-138
HMGB3	1.44445e-247	-0.291936	0.062	0.218	5.34217e-243
NECTIN2	3.47325e-266	-0.290725	0.101	0.297	1.28455e-261
JAKMIP2	1.25335e-268	-0.290637	0.013	0.117	4.63537e-264
TNFSF12	1.04843e-177	-0.290434	0.18	0.376	3.87753e-173
ZBTB38	5.95369e-245	-0.290389	0.083	0.256	2.20191e-240
NOP10	2.08882e-96	-0.290274	0.687	0.834	7.72528e-92
LGALS3BP	2.07339e-75	-0.290224	0.231	0.36	7.66822e-71
MRPL41	5.80221e-153	-0.290197	0.242	0.446	2.14589e-148
SLC41A2	0	-0.289656	0.007	0.143	0
SLC17A5	6.67213e-286	-0.288601	0.047	0.201	2.46762e-281
TPD52L2	1.30227e-211	-0.287884	0.206	0.438	4.81633e-207
PRDX2	1.02421e-203	-0.287052	0.144	0.339	3.78794e-199
PIK3CB	2.34571e-194	-0.286692	0.094	0.251	8.67537e-190
QKI	5.33039e-164	-0.286684	0.309	0.542	1.97139e-159
SAV1	1.98565e-229	-0.285944	0.082	0.248	7.34372e-225
TUBB6	7.95617e-227	-0.285318	0.11	0.293	2.94251e-222
PLOD2	0	-0.285067	0.004	0.11	0
FMN1	0	-0.284629	0.023	0.175	0
GUK1	4.95877e-111	-0.284359	0.507	0.712	1.83395e-106
ST13	3.10707e-149	-0.283901	0.369	0.607	1.14912e-144
ARRDC4	3.24937e-163	-0.2839	0.098	0.242	1.20175e-158
VDR	2.91265e-188	-0.283614	0.077	0.22	1.07722e-183
GNB4	6.54514e-189	-0.283443	0.141	0.324	2.42065e-184
HLA-DPB1	3.02174e-39	-0.282128	0.799	0.879	1.11756e-34
APMAP	5.99496e-195	-0.281706	0.165	0.364	2.21717e-190
ARHGAP5	1.50503e-297	-0.281581	0.048	0.208	5.56621e-293
SNRPC	8.7789e-118	-0.281173	0.325	0.522	3.24679e-113
CPM	5.17912e-167	-0.280845	0.139	0.309	1.91545e-162
OPTN	1.8243e-150	-0.28051	0.097	0.233	6.74698e-146
CD180	1.73484e-197	-0.280435	0.066	0.204	6.41615e-193
AXL	5.03993e-267	-0.279942	0.021	0.135	1.86397e-262
ITGAX	6.4164e-109	-0.279428	0.436	0.648	2.37304e-104
NME4	3.00111e-214	-0.278997	0.095	0.263	1.10993e-209
SSH1	6.57226e-248	-0.278511	0.071	0.236	2.43068e-243
HDLBP	1.25118e-161	-0.278279	0.274	0.496	4.62737e-157
SERTAD1	2.4965e-135	-0.278098	0.209	0.387	9.23306e-131
HLA-DRB1	8.27226e-37	-0.278067	0.938	0.968	3.05941e-32
XPO1	4.64605e-200	-0.277787	0.188	0.402	1.71829e-195
ARPP19	1.85416e-226	-0.277407	0.141	0.346	6.85744e-222
DNPH1	3.82141e-177	-0.276109	0.13	0.3	1.41331e-172
ACER3	1.85957e-200	-0.276076	0.138	0.326	6.87744e-196
SSR4	1.64703e-97	-0.274796	0.558	0.758	6.09138e-93
PDE4DIP	6.2753e-275	-0.274671	0.04	0.184	2.32086e-270
CCL3L1	9.3201e-120	-0.274551	0.538	0.773	3.44695e-115
MRAS	1.00239e-278	-0.274296	0.041	0.186	3.70722e-274
SLC31A1	1.65477e-178	-0.274094	0.172	0.367	6.11999e-174
TMEM45A	0	-0.273276	0.004	0.102	0
SH3PXD2B	3.35206e-307	-0.272638	0.028	0.166	1.23972e-302
AFF4	2.55568e-175	-0.272542	0.133	0.304	9.45192e-171
TUBGCP2	1.22809e-141	-0.272215	0.235	0.43	4.54197e-137
RAN	1.09141e-109	-0.271898	0.447	0.656	4.03647e-105
MGAT5	0	-0.271818	0.026	0.177	0
ATP6V0A1	1.66064e-218	-0.271735	0.1	0.274	6.14172e-214
AKR1A1	1.46132e-119	-0.271581	0.332	0.533	5.40455e-115
MT-TL1	2.16513e-85	-0.271513	0.129	0.241	8.0075e-81
SLC25A39	1.91815e-194	-0.271482	0.152	0.345	7.09409e-190
CLTA	2.76207e-95	-0.270986	0.484	0.669	1.02153e-90
SEM1	2.61305e-112	-0.270796	0.473	0.689	9.66412e-108
SLC37A2	3.35124e-228	-0.270713	0.074	0.231	1.23942e-223
GLS	1.57043e-184	-0.269827	0.117	0.284	5.80809e-180
ANXA4	2.3164e-165	-0.269806	0.177	0.362	8.56699e-161
CDKN2AIP	2.29235e-196	-0.269786	0.067	0.205	8.47804e-192
MRPL51	7.54347e-135	-0.269292	0.266	0.468	2.78988e-130
ZNF292	2.57695e-194	-0.269083	0.111	0.281	9.53058e-190
KDM3A	9.26482e-256	-0.268985	0.052	0.202	3.4265e-251
HINT1	1.34985e-90	-0.268948	0.542	0.721	4.99227e-86
TRMT112	7.60692e-113	-0.268928	0.427	0.644	2.81334e-108
AHSA1	3.54145e-196	-0.268752	0.123	0.3	1.30977e-191
GMFB	9.11997e-245	-0.268738	0.088	0.266	3.37293e-240
PLEKHO2	8.05208e-174	-0.268669	0.189	0.389	2.97798e-169
CDK4	3.96562e-251	-0.268405	0.071	0.237	1.46664e-246
PDE8A	1.29878e-249	-0.268056	0.059	0.213	4.8034e-245
RASGEF1B	6.29097e-42	-0.267606	0.305	0.409	2.32665e-37
PLEKHM2	2.72251e-201	-0.267333	0.113	0.287	1.00689e-196
ENOSF1	7.00521e-287	-0.267102	0.033	0.171	2.59081e-282
MIR210HG	0	-0.26703	0.002	0.11	0
CREBL2	2.49287e-188	-0.266873	0.12	0.29	9.21963e-184
KIF1B	2.51534e-220	-0.266686	0.082	0.243	9.30273e-216
CCL5	4.89999e-27	-0.265491	0.129	0.185	1.81221e-22
NTAN1	1.06387e-203	-0.265422	0.113	0.288	3.9346e-199
ST3GAL6	5.93301e-219	-0.265393	0.097	0.269	2.19426e-214
EIF4E	9.09374e-144	-0.265138	0.121	0.268	3.36323e-139
KIF5B	5.904e-126	-0.265078	0.445	0.677	2.18353e-121
CCDC47	7.03179e-189	-0.264953	0.205	0.423	2.60064e-184
ITPRIPL2	5.53655e-234	-0.264726	0.075	0.237	2.04764e-229
DENND4C	2.30737e-260	-0.264177	0.057	0.213	8.53359e-256
PSMA7	1.44164e-78	-0.264098	0.891	0.942	5.33177e-74
SERINC1	8.43587e-133	-0.264093	0.372	0.602	3.11992e-128
POMP	2.90926e-111	-0.26317	0.682	0.856	1.07596e-106
CCDC107	1.0721e-180	-0.263066	0.135	0.31	3.96504e-176
PLOD1	5.66522e-200	-0.262881	0.098	0.261	2.09522e-195
HSD17B14	0	-0.262692	0.013	0.149	0
SMPDL3A	4.13447e-178	-0.262273	0.083	0.225	1.52909e-173
OPN3	9.13875e-159	-0.262162	0.119	0.273	3.37988e-154
CYB5A	1.75599e-163	-0.26207	0.15	0.324	6.49435e-159
NRIP1	3.80631e-145	-0.261583	0.15	0.314	1.40772e-140
NDUFB2	6.91688e-83	-0.261084	0.609	0.776	2.55814e-78
VPS26A	4.34381e-177	-0.260999	0.238	0.464	1.60651e-172
C12orf45	4.04747e-184	-0.260815	0.08	0.224	1.49692e-179
SEL1L	1.50414e-190	-0.26059	0.153	0.344	5.56292e-186
SPTAN1	2.08278e-192	-0.260488	0.098	0.258	7.70295e-188
NDUFB4	3.23885e-98	-0.260232	0.503	0.7	1.19786e-93
COPB1	3.5688e-167	-0.259832	0.238	0.455	1.31989e-162
NCL	2.97188e-100	-0.25981	0.652	0.842	1.09912e-95
IL6	1.1822e-35	-0.259803	0.14	0.212	4.37225e-31
TMED5	6.91078e-142	-0.259504	0.312	0.535	2.55588e-137
SLC39A1	4.96338e-192	-0.259453	0.156	0.351	1.83566e-187
S100A2	2.97622e-256	-0.259175	0.011	0.106	1.10073e-251
IQGAP2	2.19679e-83	-0.259122	0.386	0.555	8.12462e-79
ANG	4.02067e-189	-0.257464	0.049	0.17	1.48701e-184
NRBP1	2.12188e-143	-0.25722	0.262	0.468	7.84755e-139
GNA12	8.53499e-222	-0.257165	0.072	0.226	3.15658e-217
FSTL1	0	-0.256534	0.004	0.131	0
MEA1	1.47677e-159	-0.255018	0.174	0.358	5.4617e-155
ME1	1.10029e-252	-0.254957	0.023	0.136	4.06931e-248
KBTBD8	3.4625e-148	-0.254401	0.059	0.17	1.28057e-143
MUS81	9.40743e-192	-0.254135	0.059	0.19	3.47924e-187
KMO	2.46258e-158	-0.254119	0.077	0.205	9.10762e-154
RRN3P1	6.17146e-184	-0.25358	0.07	0.205	2.28245e-179
MB21D2	1.96937e-303	-0.253395	0.014	0.13	7.28353e-299
DDX3Y	1.38484e-91	-0.253392	0.303	0.478	5.12169e-87
2024-09-10	1.48618e-257	-0.253351	0.044	0.186	5.49649e-253
DYNLT3	2.10589e-200	-0.253305	0.115	0.29	7.78842e-196
SIPA1L2	5.07936e-199	-0.253168	0.058	0.191	1.87855e-194
PPP2CB	1.18786e-237	-0.252615	0.087	0.262	4.39319e-233
SLC3A2	5.10935e-112	-0.252393	0.422	0.637	1.88964e-107
MZT2B	2.93375e-113	-0.252099	0.313	0.508	1.08502e-108
CD72	6.0979e-237	-0.251903	0.033	0.154	2.25525e-232
NEK6	3.1431e-212	-0.251719	0.102	0.276	1.16244e-207
REX1BD	9.56538e-123	-0.251691	0.261	0.45	3.53766e-118
C14orf119	2.55094e-172	-0.251662	0.177	0.371	9.4344e-168
CCDC167	2.96102e-229	-0.251406	0.051	0.19	1.0951e-224
GCLM	5.75481e-219	-0.251336	0.044	0.172	2.12836e-214
NOL8	9.693e-177	-0.251173	0.133	0.307	3.58486e-172
LAGE3	2.71173e-161	-0.251119	0.125	0.285	1.0029e-156
CSRP1	2.61827e-192	-0.250568	0.134	0.317	9.6834e-188
COMMD4	1.65888e-196	-0.25051	0.115	0.288	6.13519e-192
TAF7	6.19411e-128	-0.25039	0.282	0.486	2.29083e-123
IGHG1	8.42733e-166	-0.249746	0.137	0.304	3.11677e-161
CCDC93	7.90122e-193	-0.249374	0.097	0.258	2.92219e-188
CCL23	1.12229e-181	-0.249249	0.018	0.103	4.15069e-177
ZCRB1	2.7799e-165	-0.249243	0.17	0.354	1.02812e-160
TACC1	6.70551e-147	-0.248622	0.256	0.464	2.47997e-142
NFE2L1	7.06526e-215	-0.247976	0.097	0.269	2.61301e-210
AC106788.1	0	-0.247892	0.006	0.12	0
EPB41L2	1.18281e-177	-0.247434	0.064	0.192	4.37452e-173
NUCB2	8.29272e-150	-0.247347	0.143	0.305	3.06698e-145
DOCK7	1.08602e-287	-0.247159	0.034	0.174	4.01654e-283
BEX4	1.15591e-190	-0.247072	0.083	0.232	4.27503e-186
SOWAHC	8.43929e-194	-0.247062	0.027	0.126	3.12119e-189
SPHK1	1.81447e-162	-0.246529	0.077	0.208	6.71064e-158
TTC3	2.79634e-158	-0.246493	0.194	0.386	1.0342e-153
DNAJC3	1.01065e-139	-0.246374	0.221	0.412	3.73777e-135
SLC38A7	8.07489e-260	-0.246145	0.039	0.177	2.98642e-255
CTTNBP2NL	1.61845e-251	-0.245376	0.044	0.183	5.98567e-247
SEMA6B	1.10691e-169	-0.245074	0.047	0.158	4.09381e-165
INSIG2	1.68991e-202	-0.244796	0.056	0.189	6.24995e-198
TMED4	2.10546e-163	-0.244759	0.187	0.38	7.78685e-159
THBD	5.61263e-66	-0.24469	0.389	0.545	2.07577e-61
SPRY2	1.09985e-276	-0.244524	0.017	0.129	4.06769e-272
ATP6V0E1	1.41678e-84	-0.244262	0.751	0.874	5.23983e-80
HMGA1	1.47608e-126	-0.243956	0.216	0.394	5.45912e-122
PRPF4	1.24354e-182	-0.243907	0.096	0.251	4.59912e-178
SNRPD1	1.74778e-128	-0.243224	0.258	0.455	6.46399e-124
FAM213A	4.09038e-283	-0.243202	0.03	0.163	1.51279e-278
NDUFS5	1.28573e-87	-0.242932	0.491	0.683	4.75514e-83
MRPL17	1.89819e-224	-0.242908	0.065	0.215	7.02026e-220
FBXO30	1.18359e-158	-0.242749	0.043	0.147	4.3774e-154
IPO7	7.85448e-183	-0.242706	0.142	0.324	2.9049e-178
MT-TP	4.83246e-186	-0.242695	0.124	0.299	1.78724e-181
NRAS	1.20527e-186	-0.242676	0.109	0.273	4.45757e-182
RPS19BP1	4.12471e-130	-0.242607	0.231	0.417	1.52548e-125
SMIM4	5.23176e-158	-0.242513	0.137	0.302	1.93491e-153
TRPS1	1.64709e-129	-0.242478	0.111	0.245	6.09159e-125
GNA15	7.29321e-159	-0.242434	0.205	0.403	2.69732e-154
MKNK1	4.76177e-135	-0.242426	0.186	0.358	1.76109e-130
ZBTB4	5.64409e-230	-0.242297	0.047	0.182	2.08741e-225
DUSP23	6.81006e-117	-0.241839	0.238	0.416	2.51863e-112
AC100810.1	9.93245e-161	-0.240804	0.094	0.235	3.67342e-156
AGAP3	2.87961e-230	-0.240572	0.052	0.192	1.065e-225
IRAK1	2.20196e-154	-0.240256	0.151	0.321	8.14374e-150
C12orf49	4.13685e-211	-0.239676	0.061	0.203	1.52997e-206
C3AR1	2.39401e-125	-0.239308	0.266	0.456	8.854e-121
DUSP3	2.78014e-178	-0.239286	0.154	0.34	1.02821e-173
PLXDC2	6.43754e-119	-0.239083	0.332	0.538	2.38086e-114
CD44	1.30673e-40	-0.238746	0.797	0.878	4.8328e-36
SNRPD2	2.25467e-78	-0.238668	0.529	0.713	8.33868e-74
TSPAN3	8.22488e-153	-0.238484	0.154	0.323	3.04189e-148
NMB	1.01659e-117	-0.238072	0.033	0.111	3.75974e-113
NAV1	2.0935e-306	-0.237808	0.017	0.139	7.74259e-302
GPR107	1.32483e-249	-0.236491	0.061	0.218	4.89975e-245
NPW	0	-0.236184	0.002	0.101	0
ATP1B3	3.35691e-75	-0.235323	0.483	0.67	1.24152e-70
COL4A2	0	-0.234744	0.009	0.116	0
HEXIM1	2.42339e-120	-0.233509	0.16	0.312	8.96266e-116
WWP1	3.71995e-114	-0.23336	0.097	0.214	1.37579e-109
USP14	4.15444e-175	-0.23201	0.122	0.289	1.53648e-170
GK	3.79449e-83	-0.231925	0.248	0.395	1.40336e-78
DYNC1I2	3.65016e-180	-0.231781	0.199	0.413	1.34998e-175
TRIP6	1.06116e-252	-0.230994	0.03	0.153	3.92461e-248
MYLIP	1.39855e-104	-0.230946	0.139	0.27	5.17241e-100
SMIM29	1.35051e-151	-0.230882	0.127	0.285	4.99473e-147
SURF4	1.26121e-154	-0.229911	0.192	0.383	4.66445e-150
ANKRD37	2.32839e-129	-0.229579	0.074	0.187	8.61133e-125
TFF3	7.94869e-153	-0.229382	0.055	0.166	2.93974e-148
ETS2	1.02894e-46	-0.229216	0.619	0.754	3.80541e-42
KLHDC8B	4.64408e-210	-0.228674	0.026	0.129	1.71757e-205
CHST11	1.99869e-132	-0.228501	0.192	0.364	7.39194e-128
CHCHD1	4.96913e-150	-0.228475	0.157	0.328	1.83778e-145
LACC1	2.30162e-189	-0.228174	0.053	0.179	8.51231e-185
PSMB5	1.13793e-149	-0.228071	0.183	0.367	4.2085e-145
YIPF5	1.27565e-169	-0.227567	0.117	0.278	4.71786e-165
RPF2	5.34916e-163	-0.227384	0.109	0.262	1.97833e-158
PARVB	1.23275e-177	-0.227083	0.131	0.304	4.55919e-173
ACVRL1	3.8498e-279	-0.226392	0.021	0.139	1.42381e-274
DNAJA4	6.84939e-123	-0.22637	0.047	0.138	2.53318e-118
MPC2	2.64514e-142	-0.226151	0.158	0.324	9.7828e-138
PLEKHA2	6.42794e-172	-0.226068	0.123	0.29	2.37731e-167
ARL1	2.07549e-195	-0.22601	0.093	0.253	7.676e-191
CD80	2.44753e-265	-0.225671	0.018	0.129	9.05193e-261
RNF181	4.04722e-106	-0.225664	0.395	0.608	1.49682e-101
RNMT	4.79441e-125	-0.225637	0.146	0.294	1.77316e-120
NF1	4.20314e-216	-0.225631	0.05	0.184	1.55449e-211
HACD3	1.0218e-239	-0.225231	0.04	0.172	3.77903e-235
TMEM245	4.35438e-239	-0.225049	0.047	0.187	1.61043e-234
PJA2	8.70107e-142	-0.225017	0.273	0.489	3.218e-137
FAM102B	3.47876e-168	-0.224536	0.069	0.198	1.28658e-163
CLPTM1L	4.8367e-152	-0.223649	0.149	0.317	1.7888e-147
RPN2	1.10213e-83	-0.223624	0.436	0.621	4.07612e-79
QSOX1	3.09462e-127	-0.223057	0.208	0.386	1.14452e-122
MRPL18	6.93669e-119	-0.222991	0.223	0.401	2.56546e-114
PRDM1	6.1236e-52	-0.222974	0.202	0.307	2.26475e-47
NORAD	6.79748e-155	-0.222867	0.23	0.438	2.51398e-150
C6orf106	2.11827e-203	-0.222781	0.09	0.252	7.8342e-199
CTNND1	1.99354e-171	-0.22272	0.097	0.247	7.37291e-167
CRABP2	0	-0.222226	0.003	0.109	0
SPCS3	4.98317e-98	-0.222001	0.39	0.595	1.84297e-93
TOMM20	4.38413e-112	-0.221788	0.325	0.53	1.62143e-107
MXRA8	0	-0.221654	0.001	0.113	0
SLC29A1	1.41906e-171	-0.221209	0.064	0.19	5.24824e-167
EIF2AK3	2.16876e-108	-0.221158	0.054	0.143	8.02095e-104
H2AFX	2.95938e-188	-0.220832	0.058	0.187	1.0945e-183
HM13	5.10878e-74	-0.220766	0.48	0.662	1.88943e-69
SDCCAG8	2.10654e-144	-0.220739	0.195	0.381	7.79084e-140
DMXL2	1.05922e-103	-0.220351	0.314	0.507	3.91742e-99
PDCD5	2.62281e-122	-0.220192	0.251	0.44	9.7002e-118
PCOLCE	0	-0.220155	0.009	0.124	0
PAICS	1.23622e-214	-0.219831	0.043	0.169	4.57203e-210
ACSL4	7.38073e-95	-0.219823	0.28	0.453	2.72969e-90
GRAMD4	6.03679e-216	-0.21963	0.041	0.166	2.23265e-211
ADSSL1	7.49907e-283	-0.219079	0.008	0.105	2.77346e-278
MYO1C	1.68043e-253	-0.218743	0.027	0.147	6.21489e-249
KLHL21	1.82628e-154	-0.217473	0.039	0.137	6.75432e-150
ADH5	3.10673e-169	-0.217422	0.114	0.274	1.14899e-164
TRAF1	1.21291e-141	-0.217228	0.04	0.133	4.48582e-137
RPL35	7.36321e-50	-0.217132	0.873	0.949	2.72321e-45
GADD45GIP1	1.41943e-105	-0.216888	0.296	0.487	5.24964e-101
CCT3	4.27955e-124	-0.216339	0.24	0.427	1.58275e-119
SIPA1L1	2.01482e-85	-0.215673	0.217	0.36	7.45159e-81
LONP1	1.34052e-187	-0.215461	0.045	0.162	4.95779e-183
ACKR3	4.09628e-99	-0.215194	0.034	0.105	1.51497e-94
AC006064.4	3.19829e-288	-0.215072	0.029	0.164	1.18286e-283
PTGR1	8.65109e-293	-0.21472	0.018	0.136	3.19952e-288
GALNT6	2.63599e-181	-0.214521	0.053	0.176	9.74895e-177
CXCL12	0	-0.214483	0.002	0.103	0
RAB1A	3.80618e-99	-0.214217	0.429	0.639	1.40768e-94
TPT1	2.37939e-56	-0.214177	0.982	0.996	8.79994e-52
SSB	7.51304e-98	-0.213975	0.4	0.611	2.77862e-93
HIP1	2.50551e-146	-0.213383	0.091	0.225	9.26637e-142
PROCR	1.07908e-180	-0.213272	0.028	0.123	3.99088e-176
IRAK2	3.54819e-168	-0.212886	0.021	0.105	1.31226e-163
ABCC3	1.64796e-198	-0.21282	0.041	0.158	6.0948e-194
POLR2H	5.58252e-164	-0.212376	0.074	0.205	2.06464e-159
HYOU1	4.96414e-167	-0.212316	0.06	0.181	1.83594e-162
HNMT	9.80157e-93	-0.212284	0.316	0.497	3.62501e-88
FAM13A	3.95487e-142	-0.211585	0.067	0.184	1.46267e-137
TMOD3	2.69687e-122	-0.211528	0.316	0.53	9.97411e-118
OSTM1	2.91949e-164	-0.211128	0.129	0.296	1.07974e-159
ATP8B4	1.05037e-186	-0.210651	0.036	0.144	3.88468e-182
SNHG1	2.12157e-148	-0.210552	0.089	0.222	7.84642e-144
SLC48A1	8.6364e-197	-0.210306	0.031	0.137	3.19409e-192
CLN8	1.53369e-177	-0.2097	0.071	0.205	5.6722e-173
PSMD1	2.18919e-143	-0.209096	0.161	0.331	8.09652e-139
RNASET2	2.95514e-26	-0.20908	0.75	0.856	1.09293e-21
DNM2	2.69775e-114	-0.208854	0.247	0.431	9.97737e-110
AIFM2	0	-0.208364	0.005	0.11	0
ARHGAP21	6.28871e-151	-0.208242	0.086	0.219	2.32582e-146
NOP56	2.08323e-148	-0.208164	0.141	0.305	7.7046e-144
DNAJB4	2.71274e-102	-0.20816	0.087	0.192	1.00328e-97
NDUFAF3	6.09677e-85	-0.207758	0.308	0.478	2.25483e-80
BRD2	1.17083e-45	-0.207361	0.475	0.624	4.33019e-41
EIF5B	1.7755e-117	-0.206537	0.253	0.441	6.56651e-113
EDF1	2.51331e-74	-0.206289	0.493	0.68	9.29521e-70
LAPTM4B	5.90774e-282	-0.205791	0.017	0.131	2.18492e-277
RRAGC	5.58899e-202	-0.205786	0.055	0.187	2.06703e-197
CWC15	4.02607e-123	-0.205742	0.264	0.462	1.489e-118
FUCA2	1.08183e-122	-0.205411	0.244	0.431	4.00104e-118
TPD52	3.97567e-272	-0.205167	0.017	0.128	1.47036e-267
2024-09-02	3.07711e-102	-0.205083	0.339	0.539	1.13804e-97
BLNK	7.28466e-292	-0.204994	0.012	0.121	2.69416e-287
CD151	5.437e-106	-0.204861	0.3	0.494	2.01082e-101
GCC2	8.39596e-127	-0.204727	0.214	0.396	3.10516e-122
FHAD1	7.07372e-250	-0.203903	0.011	0.106	2.61615e-245
RNF13	8.28238e-82	-0.203562	0.461	0.652	3.06316e-77
ROMO1	5.09715e-87	-0.203439	0.439	0.636	1.88513e-82
CDK6	3.47969e-236	-0.203257	0.025	0.138	1.28693e-231
APLP2	4.51328e-66	-0.203232	0.848	0.93	1.66919e-61
TCN2	1.46804e-104	-0.203203	0.138	0.269	5.42942e-100
SNRPE	1.30734e-87	-0.202899	0.329	0.509	4.83506e-83
NT5DC2	1.74973e-228	-0.202639	0.022	0.127	6.47119e-224
ZFHX3	1.40572e-123	-0.202257	0.155	0.309	5.1989e-119
NASP	5.93312e-141	-0.202188	0.133	0.288	2.19431e-136
B3GNT7	1.00217e-285	-0.201645	0.009	0.109	3.70643e-281
TBC1D9B	5.24359e-154	-0.201542	0.112	0.263	1.93929e-149
CSF2RA	8.8922e-100	-0.201102	0.267	0.445	3.28869e-95
AC104046.1	2.16519e-303	-0.201086	0.013	0.125	8.00773e-299
RGS10	1.18905e-68	-0.200951	0.389	0.56	4.39758e-64
DST	1.32657e-112	-0.200875	0.068	0.168	4.90617e-108
TMBIM1	7.67205e-93	-0.200869	0.34	0.535	2.83743e-88
TMEM208	2.00215e-123	-0.200226	0.184	0.352	7.40474e-119
ATP6AP2	9.33928e-60	-0.200118	0.595	0.751	3.45404e-55
USP9X	1.63642e-142	-0.200051	0.137	0.295	6.05214e-138
FTH1P10	1.38733e-127	-0.199847	0.112	0.246	5.1309e-123
CNIH1	2.77151e-128	-0.199832	0.236	0.43	1.02502e-123
GANAB	5.30954e-148	-0.199755	0.128	0.284	1.96368e-143
PAX8-AS1	5.34034e-200	-0.199719	0.031	0.138	1.97507e-195
KDELR1	1.64685e-111	-0.199684	0.332	0.544	6.09071e-107
PDE4A	1.23723e-109	-0.199583	0.111	0.233	4.57576e-105
SEPHS2	1.59434e-180	-0.199515	0.135	0.313	5.8965e-176
ABI1	1.58269e-131	-0.199038	0.236	0.431	5.85343e-127
POLR2B	2.3714e-126	-0.198877	0.159	0.316	8.77039e-122
TPRA1	9.32744e-159	-0.198704	0.079	0.211	3.44966e-154
TNFSF9	1.10488e-73	-0.198156	0.053	0.123	4.08628e-69
CD226	3.47447e-198	-0.198136	0.018	0.108	1.285e-193
TMEM86A	6.59107e-270	-0.198078	0.009	0.106	2.43764e-265
EGFL7	9.58013e-241	-0.198062	0.015	0.113	3.54312e-236
TMED7	1.86904e-152	-0.198047	0.136	0.299	6.91247e-148
RAB3IL1	0	-0.198014	0.003	0.104	0
PI4K2A	8.04461e-181	-0.197951	0.051	0.171	2.97522e-176
SFXN3	1.1451e-165	-0.197902	0.083	0.222	4.23505e-161
OSBPL3	1.51258e-199	-0.197889	0.032	0.14	5.59412e-195
PSMB4	2.85783e-89	-0.197841	0.383	0.582	1.05694e-84
CD93	7.39658e-46	-0.197432	0.387	0.515	2.73555e-41
CD99	4.19771e-86	-0.197174	0.549	0.752	1.55248e-81
SUMO3	4.17941e-96	-0.196805	0.326	0.518	1.54571e-91
NDUFC2	5.88806e-141	-0.196714	0.187	0.367	2.17764e-136
RTN4	8.05724e-61	-0.196358	0.666	0.817	2.97989e-56
PAM	9.75776e-174	-0.195988	0.034	0.134	3.60881e-169
ATP6V1B2	1.21262e-75	-0.195959	0.427	0.617	4.48475e-71
SPIN1	5.71825e-186	-0.195648	0.045	0.161	2.11484e-181
CLIC2	2.57984e-166	-0.195263	0.043	0.149	9.5413e-162
SEC62	8.83678e-80	-0.195083	0.508	0.713	3.26819e-75
PGRMC2	2.02756e-171	-0.194945	0.088	0.233	7.49873e-167
LZTS2	1.87225e-250	-0.194924	0.015	0.116	6.92432e-246
CTNS	1.89978e-205	-0.19447	0.03	0.139	7.02613e-201
TCEAL8	1.00922e-165	-0.194129	0.09	0.234	3.7325e-161
TWF1	1.33731e-183	-0.194023	0.081	0.228	4.94592e-179
PDK1	5.33729e-206	-0.193575	0.023	0.123	1.97394e-201
OTOA	2.97593e-279	-0.193508	0.009	0.108	1.10062e-274
HSPA13	5.25628e-179	-0.193338	0.065	0.196	1.94398e-174
TSPAN31	9.79764e-163	-0.193298	0.079	0.214	3.62356e-158
LARP4	2.19252e-182	-0.193293	0.075	0.216	8.1088e-178
ACSL5	1.26625e-93	-0.193238	0.124	0.241	4.6831e-89
GALC	5.50228e-147	-0.192998	0.094	0.23	2.03496e-142
TWSG1	5.43787e-237	-0.192522	0.021	0.127	2.01114e-232
GOLGA8A	2.88383e-212	-0.192477	0.025	0.129	1.06655e-207
SPCS2	1.23836e-120	-0.192361	0.292	0.502	4.57994e-116
CISD3	1.60846e-93	-0.192192	0.206	0.356	5.94873e-89
CCT4	5.6102e-91	-0.191415	0.3	0.48	2.07488e-86
FAM20A	2.62801e-220	-0.19123	0.039	0.165	9.71942e-216
MRPS16	3.54691e-124	-0.191047	0.145	0.294	1.31179e-119
TSTD1	2.6206e-135	-0.191027	0.075	0.193	9.69202e-131
C20orf194	5.13514e-143	-0.190569	0.074	0.195	1.89918e-138
CFAP97	1.52246e-181	-0.190522	0.049	0.168	5.63068e-177
PCYOX1	6.30531e-197	-0.190269	0.038	0.153	2.33196e-192
GYPC	2.11904e-87	-0.190178	0.178	0.314	7.83704e-83
EPHX1	1.1886e-109	-0.189928	0.064	0.16	4.39591e-105
DPP7	1.7087e-82	-0.189713	0.372	0.561	6.31947e-78
SLC8B1	3.88539e-125	-0.189234	0.093	0.215	1.43697e-120
ZBTB1	1.44694e-95	-0.18899	0.199	0.349	5.35137e-91
WDR54	3.00535e-163	-0.1887	0.025	0.112	1.1115e-158
SNX5	9.10821e-107	-0.188086	0.272	0.459	3.36858e-102
IFNAR1	1.80134e-86	-0.188063	0.374	0.566	6.66206e-82
CAMSAP2	5.36411e-196	-0.187998	0.029	0.134	1.98386e-191
CDC27	1.8705e-147	-0.18782	0.101	0.241	6.91784e-143
KCNN4	3.16361e-145	-0.187718	0.049	0.151	1.17003e-140
EFR3A	1.96011e-140	-0.187223	0.144	0.305	7.24928e-136
WNK1	9.41798e-103	-0.186866	0.324	0.524	3.48315e-98
GLA	8.93254e-89	-0.186717	0.237	0.396	3.30361e-84
TLNRD1	1.45195e-111	-0.186672	0.147	0.289	5.3699e-107
UBE2B	8.8542e-97	-0.185659	0.253	0.423	3.27464e-92
PLAUR	2.85225e-17	-0.18561	0.888	0.932	1.05488e-12
ANAPC11	1.0888e-64	-0.185203	0.433	0.608	4.02683e-60
ITPR1	5.94641e-146	-0.184835	0.053	0.16	2.19922e-141
ZNF22	2.08951e-170	-0.18453	0.076	0.212	7.72785e-166
EDEM1	1.2947e-130	-0.184472	0.092	0.218	4.78831e-126
EIF5	7.15625e-39	-0.184221	0.636	0.789	2.64667e-34
SPART	2.48153e-121	-0.183849	0.206	0.382	9.17769e-117
NUCB1	9.80889e-67	-0.183461	0.376	0.542	3.62772e-62
MORF4L2	4.45521e-111	-0.183402	0.236	0.416	1.64771e-106
LIMA1	2.03394e-189	-0.18332	0.036	0.144	7.52231e-185
NDUFB3	3.95365e-74	-0.183293	0.378	0.554	1.46222e-69
YEATS2	1.54131e-185	-0.183271	0.042	0.156	5.70039e-181
BHLHE41	1.47848e-140	-0.183228	0.043	0.139	5.46803e-136
TRIP11	8.02593e-139	-0.18308	0.137	0.294	2.96831e-134
FMNL3	2.07593e-210	-0.18281	0.021	0.118	7.67763e-206
CEBPZOS	9.23668e-125	-0.182804	0.113	0.247	3.41609e-120
TCEAL3	7.78173e-153	-0.182696	0.056	0.168	2.87799e-148
SEC61B	8.89932e-58	-0.182685	0.537	0.714	3.29132e-53
MFHAS1	1.25809e-197	-0.182595	0.028	0.131	4.6529e-193
C7orf50	8.28032e-111	-0.182552	0.174	0.328	3.06239e-106
P2RY6	6.92211e-204	-0.182361	0.015	0.104	2.56007e-199
CD4	1.63389e-53	-0.182285	0.37	0.513	6.04277e-49
SFXN1	5.54442e-217	-0.182127	0.019	0.116	2.05055e-212
PRKDC	1.76752e-128	-0.181787	0.128	0.272	6.53701e-124
CFAP36	2.21543e-162	-0.181698	0.039	0.14	8.19354e-158
ERLEC1	1.17237e-131	-0.181661	0.136	0.287	4.33588e-127
ARL2	2.87686e-135	-0.181622	0.106	0.242	1.06398e-130
SWAP70	1.18583e-127	-0.181004	0.208	0.39	4.38568e-123
TRIP10	6.34408e-206	-0.18088	0.018	0.11	2.34629e-201
DNAJB6	5.50152e-74	-0.180532	0.248	0.393	2.03468e-69
EEPD1	1.48251e-207	-0.180466	0.028	0.135	5.48292e-203
SKIL	5.34512e-92	-0.180453	0.255	0.424	1.97684e-87
BAIAP2	2.18831e-170	-0.180359	0.046	0.158	8.09326e-166
ABCC5	2.68671e-193	-0.180318	0.036	0.147	9.93654e-189
UQCC2	2.17344e-128	-0.179907	0.104	0.236	8.03824e-124
TAOK1	1.58863e-128	-0.179806	0.179	0.349	5.87539e-124
ENPP4	8.30564e-166	-0.179462	0.051	0.165	3.07176e-161
LARP7	2.51921e-91	-0.178947	0.252	0.419	9.31705e-87
SLC1A4	1.0572e-143	-0.178774	0.036	0.127	3.90993e-139
OSBPL1A	2.3828e-184	-0.178748	0.052	0.175	8.81256e-180
LNPK	9.328e-181	-0.178195	0.051	0.172	3.44987e-176
TMEM106A	3.15943e-178	-0.177969	0.046	0.162	1.16848e-173
GTF2H5	2.91719e-113	-0.177947	0.173	0.328	1.07889e-108
MRFAP1	2.2395e-106	-0.177811	0.266	0.453	8.28256e-102
RAPH1	1.36337e-174	-0.177777	0.033	0.135	5.04228e-170
ESYT2	7.85286e-124	-0.177596	0.126	0.269	2.9043e-119
LEPROT	6.53408e-92	-0.177463	0.321	0.51	2.41656e-87
ANO6	6.42471e-134	-0.177287	0.113	0.254	2.37612e-129
PITHD1	1.23611e-138	-0.177259	0.08	0.203	4.57161e-134
REV3L	6.36293e-78	-0.177156	0.129	0.238	2.35327e-73
MAGED2	2.98978e-142	-0.176957	0.102	0.241	1.10574e-137
SAR1A	5.93892e-121	-0.176933	0.211	0.391	2.19645e-116
RAB7A	3.32765e-55	-0.176866	0.565	0.744	1.2307e-50
HECTD1	3.85462e-109	-0.17672	0.187	0.347	1.42559e-104
MYL6B	1.582e-188	-0.176582	0.033	0.138	5.85088e-184
NDUFA8	3.73985e-117	-0.176535	0.15	0.299	1.38315e-112
MED13	2.32285e-114	-0.176528	0.147	0.292	8.59083e-110
KRR1	4.26081e-149	-0.176466	0.07	0.192	1.57582e-144
ATP5MC3	2.58748e-36	-0.176189	0.597	0.734	9.56954e-32
KLHL6	2.37321e-126	-0.175969	0.082	0.199	8.77707e-122
AHI1	2.20241e-134	-0.17557	0.031	0.114	8.14539e-130
SLC35E1	3.30389e-132	-0.175332	0.08	0.2	1.22191e-127
FKBP15	2.88732e-90	-0.175111	0.307	0.49	1.06785e-85
EHD4	1.07125e-119	-0.17511	0.145	0.292	3.96189e-115
SEC61A1	9.08638e-113	-0.175069	0.191	0.354	3.36051e-108
LUCAT1	3.92053e-89	-0.175032	0.074	0.166	1.44997e-84
FAM96B	2.98085e-69	-0.174704	0.399	0.582	1.10244e-64
VOPP1	4.20638e-138	-0.174329	0.104	0.242	1.55569e-133
MRPL57	4.76645e-75	-0.174218	0.308	0.473	1.76282e-70
TPM1	9.32235e-158	-0.17392	0.051	0.162	3.44778e-153
TANC2	5.85151e-191	-0.173712	0.018	0.106	2.16412e-186
STARD7	1.74941e-109	-0.17366	0.17	0.323	6.47001e-105
CLIP4	4.86244e-82	-0.173283	0.11	0.214	1.79832e-77
EXOC5	1.76365e-161	-0.172923	0.084	0.222	6.52267e-157
BMPR2	1.71234e-156	-0.172749	0.073	0.201	6.33291e-152
LAMC1	8.30756e-254	-0.172612	0.011	0.107	3.07247e-249
SLC2A8	6.00188e-173	-0.172593	0.03	0.127	2.21973e-168
FKBP3	2.65938e-130	-0.172576	0.137	0.289	9.83546e-126
COPRS	9.54171e-144	-0.171779	0.085	0.214	3.5289e-139
ZMYND11	1.63512e-144	-0.171684	0.059	0.17	6.04733e-140
IARS	2.46822e-154	-0.17163	0.038	0.135	9.12845e-150
NFKB1	6.4886e-44	-0.171629	0.232	0.337	2.39974e-39
TMED2	1.73494e-93	-0.17149	0.284	0.466	6.4165e-89
SIGLEC1	1.35828e-178	-0.171228	0.104	0.266	5.02346e-174
ARHGAP22	6.00381e-210	-0.171119	0.016	0.106	2.22045e-205
ARCN1	5.74681e-120	-0.170953	0.179	0.345	2.1254e-115
SLAIN2	2.67501e-110	-0.170814	0.159	0.307	9.89327e-106
USO1	2.26878e-118	-0.170701	0.152	0.303	8.39085e-114
UBE2C	2.20964e-223	-0.170406	0.015	0.11	8.17213e-219
BAZ1B	3.2536e-127	-0.170108	0.131	0.278	1.20331e-122
TIMM10	4.50757e-93	-0.169806	0.142	0.268	1.66708e-88
CEP290	7.99033e-126	-0.169753	0.04	0.128	2.95514e-121
GALE	1.56133e-145	-0.169728	0.054	0.161	5.77443e-141
SPIRE1	6.18686e-186	-0.169573	0.025	0.121	2.28815e-181
EAF1	1.03563e-105	-0.169452	0.134	0.266	3.83017e-101
AFF1	8.85107e-139	-0.169403	0.092	0.224	3.27348e-134
AAED1	1.64579e-129	-0.169385	0.135	0.286	6.08678e-125
IFI27L2	4.16871e-104	-0.169052	0.24	0.415	1.54175e-99
PDZD11	5.51528e-137	-0.168915	0.081	0.204	2.03977e-132
SCARB1	1.66354e-148	-0.168863	0.042	0.141	6.15245e-144
PLOD3	5.87903e-111	-0.168848	0.099	0.217	2.1743e-106
TNIK	1.07412e-203	-0.168824	0.016	0.106	3.97252e-199
FEM1B	2.30679e-150	-0.16797	0.077	0.204	8.53143e-146
CHCHD2	1.27135e-38	-0.167945	0.745	0.869	4.70194e-34
MRPL40	2.58583e-117	-0.167656	0.128	0.266	9.56345e-113
MAP3K13	1.70898e-103	-0.167608	0.127	0.255	6.3205e-99
LRRC58	4.06708e-149	-0.167341	0.067	0.187	1.50417e-144
TMEM30A	2.11142e-109	-0.167322	0.191	0.354	7.80888e-105
TUBB2A	2.18266e-118	-0.167265	0.078	0.189	8.07236e-114
TIMP1	5.65083e-11	-0.166877	0.871	0.918	2.0899e-06
TM9SF3	4.90858e-101	-0.166546	0.272	0.458	1.81539e-96
LSM3	2.00606e-91	-0.166215	0.273	0.448	7.41921e-87
BLVRB	4.09597e-13	-0.166048	0.519	0.609	1.51485e-08
CIB1	1.24109e-61	-0.166028	0.432	0.613	4.59004e-57
STOM	1.71492e-101	-0.165999	0.184	0.335	6.34246e-97
ZBTB10	9.00733e-56	-0.165455	0.075	0.145	3.33127e-51
UFM1	9.95561e-96	-0.165419	0.278	0.461	3.68198e-91
EVA1B	3.24912e-115	-0.165418	0.094	0.213	1.20166e-110
RIT1	1.27052e-117	-0.165417	0.204	0.379	4.69887e-113
HIST1H2BG	1.33045e-89	-0.165389	0.039	0.11	4.92054e-85
CST7	1.77833e-47	-0.165308	0.074	0.137	6.57697e-43
TRIO	5.27124e-136	-0.165248	0.077	0.197	1.94952e-131
TMEM41B	4.53425e-162	-0.165087	0.056	0.173	1.67695e-157
GPR160	2.09901e-135	-0.164909	0.059	0.167	7.76297e-131
TCF12	7.13668e-128	-0.164879	0.091	0.215	2.63943e-123
DDX24	2.2823e-84	-0.164839	0.305	0.483	8.44086e-80
SYNCRIP	5.79089e-89	-0.164744	0.326	0.514	2.1417e-84
EMC7	1.16856e-96	-0.16473	0.245	0.417	4.32182e-92
PTTG1	2.22479e-134	-0.164586	0.044	0.14	8.22816e-130
PRDM2	6.14297e-90	-0.164509	0.17	0.305	2.27191e-85
SOCS6	4.43315e-136	-0.164254	0.052	0.154	1.63956e-131
IMP3	1.33736e-104	-0.16425	0.165	0.311	4.94609e-100
SEC11C	4.24275e-87	-0.164187	0.236	0.393	1.56914e-82
SLF2	3.99236e-131	-0.164053	0.083	0.205	1.47653e-126
COX8A	1.47258e-51	-0.163951	0.609	0.775	5.4462e-47
AMDHD2	1.99103e-142	-0.163891	0.048	0.149	7.36361e-138
CYP2S1	1.96899e-148	-0.163863	0.031	0.119	7.2821e-144
MAP4	3.50771e-115	-0.16368	0.152	0.3	1.29729e-110
TP53BP2	2.84634e-79	-0.163355	0.148	0.265	1.05269e-74
NDUFB6	6.56431e-91	-0.163282	0.264	0.436	2.42774e-86
AKIP1	1.30454e-149	-0.163207	0.055	0.166	4.82471e-145
CREB3L2	4.34738e-143	-0.16304	0.068	0.186	1.60783e-138
EGLN1	3.37125e-127	-0.162652	0.09	0.214	1.24682e-122
TXNL1	1.20463e-105	-0.162613	0.252	0.436	4.45519e-101
MAP3K2	2.79429e-74	-0.162076	0.256	0.409	1.03344e-69
GTF2A1	3.72231e-147	-0.161831	0.062	0.178	1.37666e-142
CPEB4	7.18063e-88	-0.161779	0.247	0.41	2.65568e-83
TNPO1	9.91633e-135	-0.161729	0.089	0.217	3.66745e-130
TMEM147	7.95187e-76	-0.161613	0.283	0.445	2.94092e-71
TTC37	2.56591e-135	-0.161383	0.112	0.253	9.48975e-131
PHACTR4	6.05401e-121	-0.161267	0.093	0.215	2.23902e-116
SYTL3	1.36931e-66	-0.161107	0.091	0.175	5.06427e-62
DMAC1	5.1606e-117	-0.161048	0.103	0.228	1.9086e-112
PCNX1	2.9184e-111	-0.160761	0.104	0.226	1.07934e-106
PSMD11	8.90511e-122	-0.160718	0.161	0.319	3.29347e-117
VGLL4	1.70202e-152	-0.1604	0.04	0.139	6.29473e-148
TGOLN2	1.69822e-55	-0.160303	0.522	0.701	6.2807e-51
ANKRD9	2.0657e-136	-0.160279	0.037	0.127	7.63978e-132
SEC24A	6.31494e-123	-0.160264	0.051	0.147	2.33552e-118
RYBP	1.57224e-62	-0.15985	0.204	0.326	5.81476e-58
VCP	2.39791e-82	-0.15949	0.279	0.448	8.86841e-78
CRIP2	1.44889e-151	-0.159432	0.032	0.123	5.35858e-147
MALT1	1.88636e-46	-0.159384	0.208	0.308	6.97652e-42
SMIM37	1.58887e-88	-0.159366	0.168	0.303	5.87627e-84
GTF3C6	7.60025e-91	-0.159304	0.236	0.398	2.81088e-86
EIF3J	1.48309e-102	-0.159296	0.22	0.389	5.48504e-98
POLR2I	4.23044e-101	-0.158931	0.165	0.309	1.56458e-96
TMX3	2.44278e-121	-0.15862	0.1	0.225	9.03436e-117
KDM5B	6.98295e-118	-0.158556	0.061	0.162	2.58257e-113
NAXE	1.00352e-108	-0.158505	0.137	0.274	3.71141e-104
FUT11	7.36285e-168	-0.158356	0.03	0.124	2.72308e-163
SEC63	8.59126e-116	-0.158285	0.176	0.338	3.17739e-111
TRPM2	1.92827e-153	-0.157991	0.028	0.115	7.13151e-149
PTPRO	1.59729e-194	-0.157947	0.029	0.132	5.90741e-190
LASP1	6.66985e-115	-0.157869	0.187	0.354	2.46678e-110
RBM8A	2.20386e-48	-0.157843	0.541	0.722	8.15076e-44
ZNF844	3.04021e-111	-0.157725	0.029	0.102	1.12439e-106
PCNA	1.02194e-120	-0.157681	0.069	0.175	3.77953e-116
MED25	6.10265e-109	-0.157421	0.085	0.195	2.25701e-104
MAN1A1	3.27468e-114	-0.157366	0.131	0.268	1.21111e-109
EMC3	2.88373e-89	-0.157278	0.261	0.432	1.06652e-84
RPL21P28	2.00351e-61	-0.157179	0.215	0.338	7.40979e-57
NUDT9	1.94954e-133	-0.156883	0.061	0.169	7.21019e-129
SLC35B4	8.68889e-165	-0.156792	0.03	0.124	3.2135e-160
USP7	1.53539e-108	-0.156733	0.169	0.322	5.67848e-104
SERF2	7.43561e-44	-0.15669	0.974	0.99	2.74999e-39
SEL1L3	2.19264e-170	-0.15658	0.024	0.113	8.10926e-166
ESF1	2.1156e-118	-0.156496	0.107	0.235	7.82433e-114
PTPN7	7.63811e-118	-0.156412	0.06	0.16	2.82488e-113
RTL8C	1.64281e-97	-0.156396	0.211	0.372	6.07579e-93
MYO7A	6.45271e-202	-0.156342	0.016	0.104	2.38647e-197
DDT	2.73642e-55	-0.155962	0.354	0.504	1.01204e-50
SLC29A3	1.42541e-159	-0.155901	0.036	0.133	5.27172e-155
WDFY4	4.50655e-141	-0.15589	0.055	0.163	1.6667e-136
NUTF2	4.6616e-108	-0.155711	0.179	0.336	1.72405e-103
ETNK1	2.80956e-116	-0.155657	0.143	0.289	1.03909e-111
RRBP1	7.12144e-90	-0.155141	0.307	0.494	2.63379e-85
F11R	3.85383e-126	-0.154977	0.068	0.176	1.4253e-121
EIF4A2	9.10027e-48	-0.154975	0.555	0.732	3.36565e-43
RPL7L1	2.95814e-121	-0.154864	0.143	0.293	1.09404e-116
PBDC1	1.81338e-115	-0.154843	0.129	0.266	6.70662e-111
TARS	5.23799e-101	-0.154812	0.162	0.305	1.93722e-96
ATP6V0B	8.46915e-38	-0.15474	0.769	0.868	3.13223e-33
HNRNPH3	3.20183e-89	-0.154379	0.288	0.469	1.18417e-84
ALAS1	4.61845e-66	-0.154298	0.133	0.235	1.70809e-61
RAD21	7.97253e-92	-0.154189	0.289	0.475	2.94856e-87
SNRPF	3.34765e-93	-0.154179	0.231	0.397	1.23809e-88
SNX24	2.56369e-163	-0.154069	0.035	0.133	9.48157e-159
HLA-DMA	2.84133e-20	-0.1538	0.671	0.762	1.05084e-15
PSMC2	3.57308e-101	-0.153375	0.204	0.366	1.32147e-96
DNASE2	2.02665e-59	-0.152887	0.208	0.327	7.49535e-55
LAMTOR3	3.56023e-105	-0.152802	0.196	0.358	1.31671e-100
RHOH	5.49501e-142	-0.152763	0.029	0.112	2.03228e-137
RASAL2	2.45619e-160	-0.152296	0.02	0.101	9.08399e-156
HMGXB3	1.20366e-125	-0.151854	0.081	0.199	4.45163e-121
GDI1	1.2407e-88	-0.151832	0.203	0.353	4.58862e-84
VWA5A	6.96908e-134	-0.151688	0.033	0.118	2.57745e-129
DPY30	3.01414e-94	-0.151657	0.206	0.363	1.11475e-89
BASP1	2.25065e-33	-0.151503	0.374	0.493	8.3238e-29
NHLRC3	3.07333e-132	-0.151445	0.07	0.184	1.13664e-127
MRPL14	1.24503e-87	-0.151355	0.2	0.35	4.6046e-83
CHD4	1.74175e-101	-0.151205	0.205	0.365	6.44169e-97
EBAG9	8.20151e-110	-0.151081	0.091	0.205	3.03325e-105
SNRPD3	1.25166e-65	-0.150963	0.332	0.5	4.62914e-61
SORBS3	6.25009e-128	-0.150828	0.055	0.156	2.31153e-123
TRMT5	4.59138e-133	-0.150816	0.029	0.11	1.69808e-128
EIF4G3	2.21744e-97	-0.150687	0.186	0.336	8.20098e-93
HUWE1	1.184e-116	-0.150643	0.113	0.244	4.37889e-112
TMEM14A	6.57848e-172	-0.150544	0.021	0.107	2.43298e-167
MYO9B	8.14388e-74	-0.150464	0.326	0.5	3.01193e-69
C19orf24	7.40784e-81	-0.150404	0.24	0.394	2.73971e-76
CLEC11A	1.48444e-125	-0.150342	0.042	0.132	5.49005e-121
PEAK1	3.76148e-136	-0.150266	0.035	0.123	1.39114e-131
FAHD1	5.06416e-122	-0.150227	0.062	0.165	1.87293e-117
GCHFR	1.66759e-26	-0.150012	0.162	0.231	6.16741e-22
TMEM9	3.79807e-151	-0.149981	0.039	0.136	1.40468e-146
SEC24D	6.70697e-119	-0.149818	0.078	0.19	2.48051e-114
TMEM2	3.18067e-88	-0.149568	0.126	0.243	1.17634e-83
TMEM109	8.51744e-108	-0.149376	0.122	0.252	3.15009e-103
NFAT5	9.56175e-72	-0.149249	0.077	0.16	3.53632e-67
ECPAS	1.41388e-117	-0.149099	0.118	0.253	5.22908e-113
PPID	1.72267e-112	-0.148917	0.127	0.262	6.37111e-108
DNAJB11	7.50958e-99	-0.148915	0.138	0.268	2.77734e-94
GARS	1.23792e-80	-0.148751	0.163	0.29	4.57831e-76
GPD2	7.05834e-132	-0.148745	0.061	0.168	2.61046e-127
MRTO4	8.52072e-110	-0.148652	0.062	0.157	3.1513e-105
SCOC	5.24285e-136	-0.14864	0.061	0.171	1.93902e-131
CCT2	2.57694e-89	-0.148614	0.238	0.403	9.53055e-85
CACNA2D4	8.42541e-106	-0.148116	0.075	0.178	3.11605e-101
MRPL52	5.01458e-70	-0.147966	0.275	0.431	1.85459e-65
AK6	1.4564e-105	-0.147939	0.086	0.195	5.38635e-101
FOXO3	2.79736e-76	-0.147641	0.148	0.265	1.03458e-71
SQOR	3.97518e-59	-0.147609	0.351	0.508	1.47018e-54
RAB9A	1.29879e-100	-0.147509	0.116	0.238	4.80346e-96
PGRMC1	3.42483e-114	-0.147379	0.112	0.242	1.26664e-109
UBTF	2.44241e-105	-0.147035	0.112	0.235	9.033e-101
RREB1	2.50221e-130	-0.147032	0.076	0.193	9.25419e-126
UXT	7.45677e-64	-0.14667	0.361	0.533	2.75781e-59
UBL5	2.81284e-46	-0.146663	0.684	0.83	1.0403e-41
TESK1	8.08475e-113	-0.14663	0.056	0.15	2.99006e-108
RAB34	1.95172e-92	-0.146367	0.147	0.276	7.21825e-88
EMC2	4.84303e-128	-0.146353	0.084	0.205	1.79115e-123
GFPT1	4.55842e-136	-0.146288	0.041	0.133	1.68588e-131
LSM5	1.78289e-94	-0.146175	0.158	0.294	6.59385e-90
TOR1AIP2	1.32543e-126	-0.145799	0.075	0.19	4.90198e-122
SEC23A	8.42407e-125	-0.145778	0.066	0.173	3.11556e-120
AP2M1	5.18678e-50	-0.145614	0.435	0.595	1.91828e-45
HS2ST1	2.24542e-166	-0.145123	0.031	0.128	8.30445e-162
METTL26	1.02327e-62	-0.144881	0.215	0.341	3.78447e-58
ATP5MD	5.80909e-53	-0.144797	0.584	0.76	2.14843e-48
NEDD4L	3.5201e-123	-0.144733	0.032	0.112	1.30188e-118
2024-09-11	1.15287e-130	-0.144712	0.074	0.189	4.26376e-126
ATP6V1E1	4.50891e-87	-0.144411	0.304	0.49	1.66757e-82
LIMD1	5.74983e-137	-0.144148	0.034	0.122	2.12652e-132
PNP	7.69703e-57	-0.144054	0.27	0.403	2.84667e-52
NDUFAB1	2.08283e-66	-0.143982	0.304	0.463	7.70313e-62
EEA1	4.50195e-106	-0.143959	0.184	0.343	1.665e-101
AKAP11	8.18652e-127	-0.143913	0.053	0.152	3.0277e-122
ITGAM	3.03824e-78	-0.143886	0.322	0.498	1.12366e-73
TRPM7	4.18948e-111	-0.1437	0.098	0.216	1.54944e-106
CBX5	1.06123e-117	-0.143691	0.061	0.161	3.92485e-113
RAB8B	1.06778e-96	-0.143529	0.296	0.49	3.94908e-92
NDUFC1	4.02693e-73	-0.143268	0.318	0.489	1.48932e-68
DNAJB2	1.95271e-102	-0.143066	0.076	0.176	7.22191e-98
SUGT1	1.55392e-107	-0.142932	0.16	0.309	5.74701e-103
MTDH	2.27042e-52	-0.142772	0.472	0.646	8.39691e-48
MCUR1	4.77074e-110	-0.142505	0.084	0.195	1.76441e-105
WDR60	4.03924e-123	-0.142473	0.038	0.123	1.49387e-118
SLC25A36	8.43813e-102	-0.142379	0.113	0.234	3.12076e-97
MTCH2	6.90152e-91	-0.142374	0.207	0.36	2.55246e-86
PKD2	1.38701e-148	-0.142352	0.026	0.11	5.12972e-144
DPM2	1.50175e-105	-0.142231	0.111	0.235	5.55407e-101
VPS8	1.31227e-107	-0.141935	0.073	0.176	4.85331e-103
UHMK1	1.41862e-118	-0.141811	0.12	0.257	5.24662e-114
STX6	1.53209e-105	-0.141809	0.113	0.237	5.66629e-101
SLC35F6	5.60333e-120	-0.141617	0.074	0.184	2.07234e-115
HPCAL1	8.51195e-71	-0.141219	0.235	0.377	3.14806e-66
FAM114A1	3.25011e-144	-0.141029	0.03	0.116	1.20202e-139
STT3A	3.39903e-128	-0.140829	0.063	0.169	1.2571e-123
MTMR2	1.0952e-151	-0.140819	0.022	0.103	4.0505e-147
PCNX4	3.80951e-115	-0.140642	0.057	0.154	1.40891e-110
DUSP10	1.16046e-93	-0.140566	0.079	0.177	4.29183e-89
NFIC	3.15818e-117	-0.140263	0.123	0.26	1.16802e-112
IBTK	2.83238e-98	-0.140226	0.114	0.233	1.04753e-93
CBLB	6.41453e-138	-0.140115	0.03	0.114	2.37235e-133
SLC23A2	1.63673e-157	-0.140053	0.035	0.132	6.05327e-153
NUP58	2.32961e-95	-0.13975	0.144	0.277	8.61583e-91
TRAPPC2L	2.00906e-88	-0.139526	0.173	0.312	7.43032e-84
SESN2	2.65919e-63	-0.139452	0.055	0.121	9.83474e-59
ATL3	4.06756e-122	-0.139388	0.083	0.2	1.50435e-117
SCCPDH	5.98048e-103	-0.139324	0.116	0.24	2.21182e-98
RCN2	3.21124e-116	-0.139232	0.07	0.175	1.18765e-111
LPCAT1	3.38563e-80	-0.138929	0.183	0.319	1.25214e-75
MS4A14	5.15425e-100	-0.138841	0.049	0.131	1.90625e-95
SERINC5	3.41365e-101	-0.13875	0.066	0.161	1.26251e-96
ACBD5	1.30013e-109	-0.13861	0.099	0.218	4.80841e-105
YIPF6	4.863e-124	-0.138397	0.071	0.181	1.79853e-119
MPHOSPH6	3.13787e-77	-0.138379	0.249	0.405	1.16051e-72
ANTXR2	4.86927e-98	-0.138024	0.117	0.239	1.80085e-93
KIF16B	1.42735e-131	-0.137777	0.031	0.114	5.2789e-127
SREBF1	2.06153e-110	-0.13771	0.05	0.139	7.62435e-106
CTR9	1.15025e-89	-0.137256	0.136	0.26	4.25409e-85
NSD2	2.38529e-123	-0.13705	0.039	0.126	8.82176e-119
RPL21P16	2.00743e-107	-0.136913	0.065	0.162	7.42429e-103
TCF4	7.15619e-95	-0.136789	0.078	0.177	2.64664e-90
STARD8	3.16992e-133	-0.136783	0.026	0.104	1.17236e-128
ZNF664	4.42674e-142	-0.136736	0.037	0.129	1.63718e-137
WTAP	7.35346e-37	-0.136688	0.345	0.473	2.7196e-32
GINM1	3.82153e-87	-0.136686	0.206	0.357	1.41336e-82
TIMM21	2.35976e-129	-0.136678	0.043	0.135	8.72735e-125
NAA20	1.48173e-77	-0.136606	0.213	0.356	5.48005e-73
MINDY2	3.76546e-127	-0.136603	0.044	0.136	1.39262e-122
ACVR1	5.40338e-128	-0.136494	0.037	0.123	1.99839e-123
MLLT6	7.71879e-112	-0.136461	0.065	0.166	2.85472e-107
MAGOHB	4.32107e-96	-0.136041	0.075	0.173	1.5981e-91
SLC39A11	1.63157e-134	-0.135767	0.044	0.139	6.03419e-130
ICMT	2.39624e-115	-0.135631	0.045	0.133	8.86226e-111
C12orf57	1.94605e-84	-0.135622	0.188	0.328	7.19728e-80
GIPC1	1.28262e-138	-0.135286	0.028	0.11	4.74365e-134
KDSR	5.25356e-101	-0.13467	0.069	0.166	1.94298e-96
MOB1B	1.16071e-117	-0.134413	0.049	0.141	4.29277e-113
HPS5	4.68641e-115	-0.134353	0.086	0.2	1.73322e-110
BTG1	3.53031e-11	-0.134294	0.925	0.899	1.30565e-06
NUDT14	8.52775e-103	-0.13415	0.074	0.174	3.1539e-98
PAF1	1.20336e-76	-0.134126	0.131	0.242	4.45051e-72
RPA3	5.30203e-94	-0.13409	0.113	0.229	1.9609e-89
FGFR1OP2	9.89815e-100	-0.134011	0.208	0.374	3.66073e-95
SYPL1	7.5081e-88	-0.133803	0.161	0.296	2.77679e-83
PITPNB	5.15906e-84	-0.13369	0.13	0.247	1.90803e-79
TRAPPC4	1.92296e-106	-0.133618	0.106	0.228	7.11187e-102
PRRC2B	9.98476e-98	-0.133572	0.128	0.255	3.69276e-93
ACBD3	1.08667e-84	-0.133523	0.191	0.335	4.01892e-80
CCR1	1.87335e-64	-0.133206	0.371	0.539	6.92841e-60
PAFAH1B2	3.56859e-106	-0.133115	0.125	0.257	1.31981e-101
ENOPH1	1.52499e-114	-0.133088	0.072	0.178	5.64002e-110
PON2	1.19614e-120	-0.132828	0.033	0.113	4.4238e-116
VASH1	6.12888e-79	-0.132467	0.062	0.142	2.26671e-74
LONRF3	5.10338e-70	-0.13244	0.053	0.121	1.88743e-65
AZIN1	3.64515e-67	-0.132253	0.284	0.439	1.34812e-62
SEC13	2.37997e-72	-0.132203	0.231	0.376	8.80208e-68
WIPF1	3.47128e-53	-0.132184	0.455	0.632	1.28382e-48
IL2RG	3.74489e-38	-0.132164	0.227	0.325	1.38501e-33
TMEM87B	3.21953e-113	-0.132105	0.084	0.198	1.19071e-108
ACIN1	1.69584e-94	-0.131794	0.27	0.453	6.2719e-90
GOLT1B	3.59834e-91	-0.131684	0.107	0.217	1.33081e-86
HINT3	8.84286e-111	-0.131665	0.066	0.166	3.27044e-106
AP1S1	4.92961e-111	-0.131466	0.079	0.188	1.82317e-106
SKI	7.00049e-110	-0.131107	0.047	0.133	2.58906e-105
PSMA3	1.79492e-75	-0.131033	0.31	0.484	6.63832e-71
ARFGAP3	1.11627e-53	-0.130607	0.216	0.335	4.12842e-49
CASC4	1.05854e-91	-0.130022	0.175	0.318	3.91489e-87
WSB2	3.78938e-111	-0.130003	0.088	0.203	1.40147e-106
MCOLN1	8.88071e-96	-0.129932	0.111	0.228	3.28444e-91
ARID3B	8.80687e-77	-0.12955	0.046	0.114	3.25713e-72
SGPP1	4.45052e-93	-0.129524	0.062	0.149	1.64598e-88
SELENOS	1.42629e-72	-0.129257	0.281	0.446	5.27499e-68
RENBP	7.06928e-96	-0.129227	0.101	0.212	2.6145e-91
SLC4A2	1.51151e-94	-0.129188	0.083	0.185	5.59017e-90
SRPRB	7.62761e-107	-0.129094	0.055	0.146	2.82099e-102
SUSD6	2.3255e-94	-0.128946	0.139	0.268	8.60062e-90
VPS37A	3.51991e-108	-0.128943	0.106	0.229	1.3018e-103
HPRT1	1.55515e-96	-0.128831	0.15	0.287	5.75155e-92
SLC39A4	3.26812e-65	-0.128827	0.073	0.149	1.20868e-60
DCAF6	4.89606e-107	-0.128823	0.07	0.172	1.81076e-102
GNAQ	9.59738e-103	-0.128786	0.191	0.351	3.5495e-98
SELENOF	6.18707e-58	-0.128772	0.415	0.597	2.28822e-53
BRWD1	1.47451e-90	-0.128603	0.114	0.229	5.45332e-86
ARPIN	2.55494e-121	-0.12857	0.048	0.141	9.44919e-117
SSR1	3.73233e-64	-0.128337	0.364	0.543	1.38036e-59
ERH	6.43848e-60	-0.128249	0.4	0.58	2.38121e-55
NTPCR	1.52126e-101	-0.128225	0.07	0.168	5.62623e-97
GNPTG	6.83739e-64	-0.12814	0.319	0.482	2.52874e-59
VAMP4	2.07678e-104	-0.128119	0.08	0.185	7.68075e-100
COX17	1.56095e-56	-0.128069	0.44	0.623	5.773e-52
TMEM141	3.62434e-68	-0.128014	0.121	0.221	1.34043e-63
NABP1	2.91905e-56	-0.127817	0.276	0.416	1.07958e-51
GGA1	2.39265e-91	-0.127761	0.163	0.302	8.84899e-87
IL13RA1	2.32646e-74	-0.127718	0.257	0.416	8.60418e-70
C19orf70	1.14168e-61	-0.127715	0.28	0.426	4.2224e-57
STAG1	1.13418e-90	-0.127697	0.09	0.192	4.19466e-86
VAV3	6.98065e-92	-0.127666	0.075	0.17	2.58172e-87
ATN1	5.46429e-129	-0.12761	0.033	0.116	2.02091e-124
KIF1BP	9.99419e-131	-0.127412	0.028	0.108	3.69625e-126
HOOK3	1.06224e-87	-0.127041	0.224	0.381	3.92859e-83
RRP1	7.24307e-117	-0.126779	0.029	0.103	2.67878e-112
KRT18	2.16824e-103	-0.126755	0.039	0.116	8.01901e-99
SCARF1	4.31279e-104	-0.126744	0.033	0.106	1.59504e-99
MAPKAPK2	2.14083e-62	-0.126553	0.205	0.329	7.91763e-58
PSMC6	1.39691e-91	-0.126467	0.202	0.358	5.16634e-87
FEZ2	1.13619e-92	-0.126396	0.175	0.32	4.20207e-88
PSMA2	1.10045e-108	-0.126383	0.093	0.208	4.0699e-104
RLF	1.28466e-70	-0.126277	0.134	0.241	4.75118e-66
ETV3	2.56409e-43	-0.126034	0.126	0.204	9.48304e-39
2024-03-06	2.6111e-98	-0.125961	0.149	0.286	9.65688e-94
MRPL35	3.58226e-104	-0.125939	0.075	0.178	1.32486e-99
SERPINB6	1.02874e-53	-0.125709	0.333	0.486	3.80469e-49
CCNYL1	5.2298e-98	-0.125708	0.063	0.154	1.93419e-93
PITPNA	1.37281e-81	-0.125163	0.178	0.312	5.07721e-77
MAGED1	1.8067e-134	-0.125056	0.025	0.103	6.6819e-130
TOMM70	4.23389e-99	-0.124826	0.079	0.181	1.56586e-94
PHC2	1.78811e-71	-0.124637	0.23	0.376	6.61315e-67
GTF2H3	4.54744e-106	-0.124625	0.055	0.145	1.68183e-101
LAPTM5	1.9316e-29	-0.124613	0.972	0.986	7.14383e-25
NBDY	4.63065e-90	-0.124579	0.138	0.264	1.7126e-85
PACS2	1.78714e-109	-0.124474	0.057	0.151	6.60958e-105
ESYT1	1.64304e-96	-0.124438	0.073	0.17	6.0766e-92
SSBP1	3.3334e-47	-0.124416	0.4	0.559	1.23283e-42
UACA	2.77819e-120	-0.124361	0.037	0.119	1.02748e-115
SASH1	4.33963e-68	-0.12434	0.077	0.158	1.60497e-63
CRADD	3.23128e-61	-0.124333	0.047	0.107	1.19506e-56
UBE2Q2	1.02226e-98	-0.124277	0.094	0.205	3.78073e-94
CRYBG3	6.87122e-101	-0.124179	0.085	0.192	2.54125e-96
FAM129A	2.63269e-85	-0.124047	0.159	0.289	9.73675e-81
UGDH	1.06208e-126	-0.124012	0.029	0.106	3.92801e-122
SMC2	4.29233e-113	-0.123661	0.043	0.128	1.58747e-108
WDR11	1.90566e-90	-0.123383	0.091	0.195	7.04789e-86
HEBP1	1.95771e-81	-0.123359	0.178	0.314	7.24039e-77
USF2	1.63613e-71	-0.123325	0.247	0.399	6.05106e-67
HIST1H4C	1.10554e-79	-0.123001	0.269	0.436	4.08872e-75
TMEM126A	6.76391e-78	-0.122941	0.134	0.247	2.50157e-73
ZNF622	4.52897e-81	-0.122769	0.139	0.257	1.67499e-76
CSNK2A1	2.00843e-92	-0.122711	0.131	0.255	7.42797e-88
LRPPRC	6.95196e-80	-0.122692	0.11	0.215	2.57111e-75
ZFYVE26	9.04808e-139	-0.122525	0.027	0.108	3.34634e-134
DCTPP1	3.53161e-97	-0.122419	0.062	0.153	1.30613e-92
BLCAP	1.87756e-82	-0.122355	0.102	0.204	6.94397e-78
CENPX	5.24023e-75	-0.122328	0.149	0.266	1.93805e-70
PIGP	5.2849e-80	-0.122102	0.093	0.189	1.95457e-75
PDXDC1	1.71614e-106	-0.122009	0.076	0.181	6.34697e-102
UBE2E1	4.52746e-82	-0.121976	0.205	0.354	1.67443e-77
TRMT10C	2.31968e-83	-0.121752	0.107	0.213	8.5791e-79
UBE2K	3.43524e-94	-0.121397	0.204	0.364	1.27049e-89
CKAP5	2.36279e-121	-0.121124	0.062	0.165	8.73853e-117
ARMT1	2.87363e-87	-0.121028	0.086	0.184	1.06278e-82
ABHD2	1.19761e-87	-0.12096	0.181	0.324	4.42924e-83
DENND2D	1.36925e-110	-0.120891	0.064	0.164	5.06405e-106
PHB	1.56634e-78	-0.12073	0.175	0.308	5.79294e-74
PPFIA1	9.6965e-87	-0.120618	0.164	0.298	3.58615e-82
CLN5	1.06568e-107	-0.120605	0.083	0.192	3.9413e-103
ACTG1	1.54222e-28	-0.120597	0.946	0.979	5.70376e-24
CSNK1E	1.13649e-107	-0.120551	0.03	0.102	4.20321e-103
RAPGEF2	4.75173e-72	-0.120529	0.078	0.161	1.75738e-67
CLCN3	3.52535e-92	-0.120419	0.071	0.164	1.30381e-87
GYS1	9.20301e-94	-0.120345	0.032	0.1	3.40364e-89
DOT1L	1.50138e-76	-0.120341	0.058	0.135	5.55271e-72
GLO1	1.03922e-82	-0.120297	0.146	0.269	3.84347e-78
SLC36A1	3.81826e-128	-0.119918	0.031	0.113	1.41215e-123
TNFRSF14	1.84119e-46	-0.119827	0.307	0.442	6.80946e-42
AGPAT5	7.39778e-103	-0.119678	0.035	0.108	2.736e-98
SLC39A7	5.15578e-91	-0.119677	0.084	0.184	1.90681e-86
DNAJC9	5.62579e-106	-0.119432	0.041	0.121	2.08064e-101
PARP1	2.04612e-87	-0.119352	0.141	0.266	7.56735e-83
PURA	2.59967e-87	-0.119287	0.081	0.177	9.61463e-83
PPME1	5.70101e-112	-0.119272	0.032	0.107	2.10846e-107
YKT6	1.09111e-94	-0.119247	0.111	0.227	4.03535e-90
RAD17	2.92489e-106	-0.119184	0.046	0.13	1.08174e-101
NUS1	2.14898e-95	-0.119102	0.07	0.164	7.9478e-91
TMCO3	6.63637e-96	-0.118988	0.092	0.198	2.4544e-91
CCDC112	6.361e-97	-0.118819	0.08	0.181	2.35255e-92
MEST	1.28439e-173	-0.118785	0.024	0.115	4.75018e-169
VPS26C	3.29028e-96	-0.118596	0.12	0.241	1.21688e-91
PDGFC	5.17085e-102	-0.118462	0.032	0.103	1.91239e-97
CHID1	7.58489e-95	-0.118244	0.069	0.162	2.8052e-90
NCKAP1L	1.52304e-47	-0.118127	0.348	0.493	5.6328e-43
MRPS10	3.76683e-93	-0.118023	0.113	0.23	1.39313e-88
ZMYM2	2.24036e-78	-0.117956	0.121	0.23	8.28573e-74
STT3B	2.8983e-77	-0.117806	0.235	0.388	1.07191e-72
REEP3	5.2547e-86	-0.117577	0.173	0.311	1.9434e-81
CNPY2	3.71579e-88	-0.117559	0.098	0.204	1.37425e-83
KIAA0930	3.05087e-82	-0.117419	0.173	0.308	1.12833e-77
IL6ST	1.61427e-66	-0.117382	0.205	0.335	5.97023e-62
MGAT1	1.67691e-23	-0.117228	0.62	0.734	6.20189e-19
PRKACB	6.1831e-76	-0.117212	0.065	0.145	2.28676e-71
ALG2	2.03709e-81	-0.117111	0.099	0.2	7.53399e-77
BCAP29	1.04102e-82	-0.117035	0.161	0.291	3.8501e-78
DDX41	4.40161e-78	-0.116882	0.105	0.206	1.62789e-73
JARID2	6.16774e-54	-0.116698	0.176	0.281	2.28108e-49
SNX29	2.71e-102	-0.116384	0.082	0.188	1.00227e-97
RAP1A	2.21993e-49	-0.116216	0.447	0.621	8.21018e-45
AK2	1.70682e-57	-0.116088	0.223	0.352	6.31251e-53
RAB6A	4.5078e-78	-0.11607	0.182	0.315	1.66716e-73
PRDX6	6.13052e-58	-0.115978	0.371	0.544	2.26731e-53
GMNN	3.41652e-103	-0.115851	0.036	0.111	1.26357e-98
CHCHD10	6.22593e-32	-0.115819	0.352	0.465	2.3026e-27
STAU1	4.28854e-87	-0.1158	0.221	0.379	1.58607e-82
HMGCL	2.02633e-94	-0.115725	0.079	0.179	7.49417e-90
SYK	8.03141e-44	-0.115663	0.433	0.586	2.97034e-39
TMEM198B	1.35796e-68	-0.115577	0.053	0.121	5.02226e-64
HSBP1L1	1.05649e-74	-0.115427	0.057	0.131	3.90731e-70
IER3IP1	1.42234e-94	-0.115374	0.103	0.215	5.26039e-90
SNX12	1.14764e-110	-0.115297	0.041	0.123	4.24442e-106
KLHL9	1.62254e-94	-0.115263	0.06	0.148	6.00082e-90
ARL3	1.07854e-95	-0.115226	0.085	0.189	3.98887e-91
CRELD2	3.96308e-74	-0.114979	0.07	0.152	1.4657e-69
CAND1	1.24329e-96	-0.114948	0.08	0.182	4.5982e-92
PIKFYVE	1.44579e-81	-0.114942	0.079	0.17	5.34711e-77
FUS	1.38178e-27	-0.114898	0.56	0.721	5.11037e-23
FNIP1	1.64263e-102	-0.114815	0.105	0.224	6.07511e-98
SELENON	2.57045e-93	-0.114695	0.082	0.182	9.50657e-89
ANKIB1	1.68408e-90	-0.11463	0.09	0.193	6.22841e-86
NPEPPS	2.87515e-78	-0.114588	0.135	0.251	1.06335e-73
MPI	1.02763e-108	-0.114558	0.03	0.102	3.80057e-104
PNMA1	1.83927e-129	-0.114548	0.025	0.101	6.80235e-125
CHM	1.82541e-88	-0.114468	0.058	0.142	6.75109e-84
CDC42BPB	4.65258e-89	-0.114459	0.067	0.156	1.72071e-84
ECHS1	1.27887e-63	-0.114405	0.228	0.365	4.72979e-59
PIK3R5	8.59714e-77	-0.114399	0.134	0.248	3.17957e-72
MINOS1	1.41495e-85	-0.114248	0.215	0.37	5.23306e-81
CMC1	1.06266e-83	-0.113804	0.149	0.274	3.93014e-79
MTX2	9.25712e-95	-0.113704	0.053	0.136	3.42365e-90
LEO1	4.26293e-109	-0.113521	0.057	0.151	1.5766e-104
ERO1B	1.57886e-37	-0.113486	0.058	0.108	5.83924e-33
RIF1	3.51276e-92	-0.113362	0.108	0.221	1.29916e-87
PANX1	1.13713e-108	-0.11315	0.035	0.111	4.20556e-104
UBC	5.77258e-18	-0.112484	0.943	0.978	2.13493e-13
EXOC1	7.30167e-90	-0.112467	0.17	0.311	2.70045e-85
ARPC2	3.60503e-11	-0.112396	0.929	0.961	1.33328e-06
THUMPD3	3.83981e-91	-0.112347	0.089	0.192	1.42012e-86
CCDC82	1.34682e-90	-0.112328	0.122	0.241	4.98107e-86
GPATCH11	4.04501e-86	-0.112313	0.06	0.142	1.49601e-81
PIP5K1C	9.78867e-105	-0.112241	0.065	0.162	3.62024e-100
CYTOR	7.64303e-59	-0.112081	0.208	0.331	2.8267e-54
MPV17	1.1611e-71	-0.112073	0.178	0.306	4.29422e-67
NDUFA13	4.99379e-94	-0.111859	0.163	0.304	1.8469e-89
WDFY1	1.3851e-65	-0.111652	0.106	0.198	5.12265e-61
TMEM181	5.76733e-120	-0.111649	0.026	0.1	2.13299e-115
MRPL13	2.33714e-86	-0.111644	0.165	0.3	8.64368e-82
SIRT1	7.78547e-51	-0.111497	0.099	0.176	2.87938e-46
TMEM144	1.85584e-118	-0.111355	0.029	0.105	6.86364e-114
RAD23B	1.3617e-71	-0.111222	0.298	0.47	5.03611e-67
VEZT	5.65741e-96	-0.111124	0.06	0.149	2.09234e-91
GPAT4	3.33453e-73	-0.111032	0.102	0.199	1.23324e-68
PSEN1	8.91016e-69	-0.110988	0.226	0.368	3.29533e-64
NR3C1	7.14212e-57	-0.110839	0.272	0.414	2.64144e-52
OCIAD1	1.46469e-66	-0.110838	0.318	0.488	5.417e-62
PTPN11	1.19437e-86	-0.110677	0.134	0.257	4.41725e-82
CMTM3	2.94815e-55	-0.110639	0.415	0.589	1.09035e-50
NANS	7.31691e-66	-0.110432	0.253	0.403	2.70608e-61
HPS4	2.55594e-93	-0.110382	0.041	0.115	9.45288e-89
AFG3L2	3.91455e-80	-0.110336	0.143	0.264	1.44776e-75
HNRNPLL	4.01271e-97	-0.110309	0.055	0.141	1.48406e-92
FBXW11	2.76022e-86	-0.11019	0.083	0.179	1.02084e-81
API5	1.89853e-94	-0.110182	0.106	0.22	7.02154e-90
UBL3	6.1678e-74	-0.11017	0.167	0.293	2.2811e-69
HLTF	1.49952e-120	-0.11002	0.027	0.1	5.54582e-116
UAP1	1.57404e-66	-0.109921	0.044	0.106	5.82142e-62
HLA-DRB5	2.19857e-07	-0.109852	0.444	0.502	0.00813119
MYO9A	2.68424e-86	-0.109691	0.042	0.113	9.92739e-82
DNAJC25	1.59679e-98	-0.109685	0.041	0.117	5.90558e-94
MAP4K3	4.85762e-80	-0.109367	0.042	0.11	1.79654e-75
TMED3	3.55707e-80	-0.109351	0.125	0.237	1.31555e-75
TBC1D22A	3.14822e-80	-0.10921	0.114	0.221	1.16434e-75
NPM3	3.06333e-93	-0.109104	0.037	0.107	1.13294e-88
CUTA	1.32129e-60	-0.109087	0.316	0.475	4.88665e-56
ARMCX1	4.5837e-99	-0.109085	0.031	0.1	1.69523e-94
ACTR3	2.4433e-36	-0.108999	0.658	0.811	9.03631e-32
PCM1	9.94695e-75	-0.108943	0.271	0.435	3.67878e-70
MDM2	4.26674e-56	-0.108766	0.144	0.243	1.57801e-51
NOP58	1.17832e-71	-0.108271	0.209	0.349	4.3579e-67
SRC	3.31778e-65	-0.10818	0.08	0.16	1.22705e-60
AKT1S1	1.25395e-69	-0.108115	0.062	0.136	4.63762e-65
PAPD4	3.16479e-81	-0.108067	0.145	0.268	1.17047e-76
SYT11	1.30806e-107	-0.108008	0.037	0.115	4.83772e-103
PLPP5	9.93804e-80	-0.107963	0.069	0.153	3.67548e-75
DTD1	2.92646e-85	-0.107684	0.076	0.169	1.08232e-80
LARS	3.9876e-73	-0.107683	0.164	0.286	1.47477e-68
CLSTN1	1.9548e-85	-0.10749	0.067	0.153	7.22962e-81
NUMA1	6.37289e-92	-0.107477	0.115	0.232	2.35695e-87
COX5A	1.14189e-26	-0.107431	0.511	0.646	4.22318e-22
PLD1	2.81649e-97	-0.107409	0.058	0.146	1.04165e-92
PTBP3	5.32603e-60	-0.107335	0.305	0.461	1.96978e-55
SNRNP25	6.72513e-90	-0.107115	0.068	0.158	2.48722e-85
CLPP	2.56258e-68	-0.107085	0.114	0.212	9.47745e-64
TRNAU1AP	7.3001e-73	-0.107003	0.069	0.149	2.69987e-68
GTF2H1	3.67849e-86	-0.106994	0.104	0.212	1.36045e-81
CDC16	8.15839e-84	-0.106748	0.093	0.193	3.0173e-79
SMC4	7.039e-86	-0.106694	0.109	0.219	2.6033e-81
APPL2	4.66768e-112	-0.10656	0.042	0.127	1.72629e-107
CREB3	1.54002e-86	-0.106476	0.076	0.168	5.69559e-82
RTCA	1.98574e-85	-0.106322	0.103	0.21	7.34405e-81
ISCA2	5.44971e-87	-0.106173	0.098	0.203	2.01552e-82
KIAA1191	2.22541e-78	-0.106049	0.067	0.15	8.23047e-74
TCEA1	2.35065e-69	-0.106042	0.258	0.414	8.69363e-65
TMEM33	5.71743e-91	-0.106034	0.166	0.308	2.11454e-86
VPS41	1.77273e-82	-0.106015	0.146	0.27	6.55628e-78
GNB1	1.51088e-44	-0.106008	0.461	0.632	5.58784e-40
KPNA4	8.6736e-71	-0.106007	0.219	0.36	3.20784e-66
TMEM8A	1.76406e-90	-0.105815	0.082	0.181	6.52419e-86
TIMM8B	1.27842e-64	-0.105772	0.296	0.458	4.72812e-60
USP36	5.62072e-48	-0.10566	0.11	0.189	2.07877e-43
N4BP2	2.20855e-76	-0.105657	0.057	0.133	8.16812e-72
NDUFA6	1.20209e-45	-0.105467	0.411	0.574	4.44582e-41
WIPI1	4.56508e-81	-0.105451	0.063	0.145	1.68835e-76
GOLGA3	6.67723e-80	-0.105445	0.065	0.147	2.46951e-75
SYNE1	1.17155e-86	-0.105269	0.08	0.176	4.33286e-82
FAM50A	1.73913e-66	-0.105216	0.233	0.376	6.432e-62
MRPS23	3.28781e-81	-0.105136	0.101	0.204	1.21596e-76
SMARCAD1	4.86686e-89	-0.104952	0.051	0.13	1.79996e-84
ZNF160	1.30051e-75	-0.104938	0.062	0.141	4.8098e-71
RDH11	1.03797e-71	-0.104907	0.206	0.344	3.83882e-67
RPN1	7.20671e-45	-0.104892	0.357	0.511	2.66533e-40
DDI2	6.57903e-91	-0.104686	0.047	0.124	2.43319e-86
FGD5-AS1	2.16887e-68	-0.104686	0.241	0.388	8.02137e-64
DCTN4	1.70647e-82	-0.104578	0.103	0.207	6.31122e-78
TBL1XR1	1.22084e-84	-0.104529	0.082	0.176	4.51516e-80
FUOM	3.00619e-63	-0.104403	0.146	0.253	1.11181e-58
RTL8A	9.14768e-80	-0.104369	0.094	0.192	3.38318e-75
DENND1B	7.93957e-90	-0.104315	0.041	0.114	2.93637e-85
PIGG	1.07776e-73	-0.104268	0.063	0.141	3.98599e-69
SGK3	2.59003e-70	-0.104207	0.157	0.275	9.57895e-66
TMEM206	4.77014e-102	-0.104073	0.05	0.135	1.76419e-97
CLOCK	1.20772e-91	-0.10407	0.034	0.102	4.46664e-87
METTL5	2.45274e-78	-0.104068	0.121	0.23	9.07122e-74
SLC7A5	1.3783e-29	-0.104057	0.108	0.166	5.09749e-25
NDFIP1	7.46107e-62	-0.10403	0.303	0.46	2.7594e-57
C19orf12	2.24185e-100	-0.10393	0.034	0.105	8.29125e-96
NFU1	1.08623e-87	-0.10377	0.088	0.189	4.01732e-83
REST	1.63251e-80	-0.103639	0.152	0.278	6.03767e-76
ABCC1	1.30978e-89	-0.10358	0.051	0.131	4.8441e-85
HSPB11	6.92519e-69	-0.103571	0.148	0.261	2.56121e-64
TP53I13	4.57006e-79	-0.103567	0.063	0.144	1.69019e-74
SRP14	1.27949e-23	-0.103543	0.796	0.89	4.73205e-19
DPYSL2	3.95077e-72	-0.103477	0.195	0.329	1.46115e-67
NCOR2	5.91186e-67	-0.103453	0.18	0.304	2.18644e-62
PNRC2	4.76967e-47	-0.103441	0.332	0.479	1.76401e-42
ZMYND15	3.14791e-71	-0.103372	0.04	0.102	1.16422e-66
RPS26	1.13889e-30	-0.103285	0.796	0.905	4.21208e-26
TULP4	1.72096e-90	-0.103263	0.042	0.115	6.3648e-86
KRT8	2.96887e-100	-0.103004	0.039	0.116	1.09801e-95
NFKBIE	6.36355e-55	-0.102874	0.176	0.284	2.3535e-50
UFSP2	7.22636e-87	-0.102851	0.065	0.152	2.6726e-82
FAM168A	5.28532e-81	-0.102671	0.05	0.124	1.95472e-76
PABPC4	4.94014e-47	-0.102585	0.313	0.456	1.82706e-42
GSPT1	2.60361e-68	-0.102507	0.284	0.444	9.6292e-64
DDX6	1.75188e-83	-0.102484	0.179	0.319	6.47914e-79
LSM2	4.93232e-72	-0.102473	0.122	0.227	1.82417e-67
OGFRL1	5.649e-29	-0.102448	0.409	0.539	2.08923e-24
SLFN11	1.56096e-63	-0.10234	0.177	0.296	5.77305e-59
PGM3	1.41532e-90	-0.102208	0.035	0.104	5.2344e-86
REXO2	9.85065e-88	-0.102018	0.069	0.159	3.64317e-83
CD83	0.0142575	-0.101957	0.69	0.706	1
SREK1IP1	5.35851e-80	-0.101952	0.161	0.289	1.98179e-75
USP34	4.36312e-76	-0.101932	0.155	0.277	1.61366e-71
C11orf58	2.0886e-42	-0.101892	0.498	0.673	7.72446e-38
AC147651.4	4.20329e-88	-0.101808	0.034	0.101	1.55454e-83
CCSER2	1.19662e-73	-0.101718	0.1	0.196	4.42557e-69
MCRIP1	1.57168e-69	-0.101501	0.178	0.305	5.8127e-65
PTPN22	3.92385e-67	-0.101371	0.089	0.176	1.4512e-62
SERBP1	4.32921e-42	-0.101348	0.454	0.626	1.60112e-37
RABEP1	2.5682e-73	-0.101283	0.145	0.26	9.49823e-69
ARFGEF2	4.52654e-83	-0.101263	0.074	0.164	1.6741e-78
HSPA7	1.90474e-78	-0.101143	0.039	0.105	7.04448e-74
UBE2V2	2.95779e-75	-0.101112	0.195	0.333	1.09391e-70
DMXL1	2.29183e-77	-0.101089	0.119	0.226	8.4761e-73
MAP1LC3B	2.24777e-16	-0.101039	0.688	0.817	8.31317e-12
SLC20A1	1.61293e-20	-0.100935	0.259	0.342	5.96526e-16
SLBP	2.73396e-77	-0.100917	0.149	0.271	1.01113e-72
ADAM17	1.3403e-69	-0.10088	0.169	0.292	4.95698e-65
TFEC	1.06932e-64	-0.100877	0.258	0.407	3.95479e-60
UBE2A	2.84323e-56	-0.100785	0.275	0.419	1.05154e-51
TMUB1	1.40033e-71	-0.10059	0.091	0.181	5.17898e-67
PDS5A	2.75862e-79	-0.100568	0.158	0.285	1.02025e-74
BRIX1	1.73195e-81	-0.100416	0.064	0.146	6.40546e-77
TBK1	2.2674e-71	-0.100326	0.139	0.25	8.38574e-67
REEP5	1.4947e-31	-0.100158	0.484	0.628	5.528e-27
DERL2	8.13305e-83	-0.100117	0.157	0.288	3.00793e-78
UGGT1	3.89034e-91	-0.0999487	0.077	0.173	1.4388e-86
KIAA0100	5.02183e-81	-0.0999251	0.13	0.247	1.85727e-76
CAMSAP1	1.60609e-76	-0.0999038	0.039	0.104	5.93996e-72
PRRC1	2.86466e-96	-0.0997394	0.061	0.151	1.05947e-91
CTNNA1	7.81413e-55	-0.0997186	0.352	0.517	2.88998e-50
SLC30A7	2.51681e-81	-0.0996381	0.075	0.164	9.30817e-77
DERL1	1.4176e-67	-0.0996346	0.165	0.283	5.24285e-63
LAMTOR5	3.2593e-41	-0.0994957	0.424	0.58	1.20542e-36
IMPDH2	2.01854e-61	-0.0994897	0.109	0.2	7.46537e-57
NSMCE1	1.81333e-55	-0.0994584	0.138	0.235	6.7064e-51
POLR2A	4.60934e-67	-0.0994542	0.135	0.241	1.70472e-62
C5orf51	2.06944e-90	-0.0993976	0.046	0.122	7.65363e-86
TMEM19	2.0388e-99	-0.0993956	0.046	0.127	7.54031e-95
PRDM4	9.57407e-101	-0.0992678	0.044	0.124	3.54088e-96
COPB2	3.52211e-74	-0.099196	0.208	0.351	1.30262e-69
SNRNP200	7.8531e-73	-0.0991954	0.162	0.285	2.90439e-68
ANKRD17	2.80767e-72	-0.0990948	0.134	0.244	1.03839e-67
MAFG	2.471e-69	-0.0989313	0.102	0.196	9.13876e-65
ADAM10	1.96947e-55	-0.0989305	0.361	0.53	7.2839e-51
SLC12A7	1.02533e-67	-0.0988538	0.087	0.173	3.79208e-63
PTBP1	5.87234e-64	-0.0988508	0.233	0.371	2.17182e-59
PUM1	1.17598e-79	-0.0987917	0.163	0.295	4.34923e-75
MTR	5.53187e-72	-0.0987424	0.069	0.149	2.04591e-67
SECISBP2L	6.08089e-65	-0.0987159	0.127	0.228	2.24896e-60
WDR91	2.04284e-87	-0.0985666	0.035	0.103	7.55522e-83
UAP1L1	5.38423e-94	-0.0985074	0.044	0.122	1.9913e-89
ZSWIM8	7.44593e-72	-0.0984697	0.064	0.141	2.7538e-67
RRN3	3.22798e-84	-0.0984255	0.052	0.129	1.19384e-79
C12orf4	1.99457e-87	-0.0983791	0.067	0.156	7.37671e-83
EMC4	1.13702e-60	-0.098319	0.286	0.439	4.20516e-56
ARHGAP35	1.54069e-100	-0.098206	0.039	0.116	5.69808e-96
RAB14	8.57592e-78	-0.0981342	0.243	0.404	3.17172e-73
BCKDK	5.82019e-56	-0.0980625	0.259	0.399	2.15254e-51
VKORC1L1	2.6903e-93	-0.0978999	0.035	0.104	9.94979e-89
UBE3A	6.21587e-67	-0.0977238	0.197	0.328	2.29888e-62
TAF1D	9.44857e-59	-0.0976389	0.217	0.346	3.49446e-54
ATP2A3	4.95702e-68	-0.0976315	0.042	0.104	1.8333e-63
METAP2	1.27323e-76	-0.0974013	0.191	0.33	4.7089e-72
LUZP1	4.17077e-72	-0.0973756	0.063	0.14	1.54252e-67
RBM25	3.91509e-71	-0.0972919	0.357	0.543	1.44796e-66
EMC1	1.83461e-94	-0.0971719	0.041	0.116	6.78514e-90
IL1RAP	4.59308e-68	-0.0971437	0.112	0.209	1.6987e-63
SNX3	9.55697e-30	-0.0968463	0.594	0.747	3.53455e-25
ZBTB43	7.32971e-60	-0.0968416	0.1	0.185	2.71082e-55
DBF4	1.08293e-42	-0.0966788	0.068	0.126	4.00511e-38
SERTAD2	5.75996e-34	-0.096513	0.151	0.228	2.13027e-29
AP2B1	6.87063e-82	-0.0964265	0.132	0.25	2.54104e-77
CMAS	1.19458e-74	-0.0963193	0.11	0.212	4.41804e-70
STOML2	3.28698e-66	-0.0962813	0.131	0.235	1.21566e-61
RALBP1	3.89714e-79	-0.0962242	0.199	0.341	1.44132e-74
ATF2	6.56915e-92	-0.0961763	0.092	0.198	2.42954e-87
UBE2Z	3.72004e-72	-0.0960868	0.121	0.226	1.37582e-67
UBR5	6.29666e-82	-0.0957152	0.108	0.215	2.32876e-77
HADH	8.82905e-72	-0.0956813	0.051	0.12	3.26534e-67
APOO	1.48892e-77	-0.0956749	0.048	0.119	5.50663e-73
CSE1L	2.58608e-99	-0.0955312	0.068	0.164	9.56434e-95
APPL1	4.36917e-68	-0.0954786	0.165	0.286	1.61589e-63
ARMC1	3.11858e-82	-0.0954427	0.061	0.143	1.15338e-77
ARMCX3	4.01453e-82	-0.0953806	0.108	0.215	1.48473e-77
DTYMK	2.30747e-83	-0.0953698	0.055	0.134	8.53395e-79
SLC39A6	3.16889e-78	-0.0952947	0.068	0.151	1.17198e-73
ZRANB2	2.62375e-69	-0.0950172	0.197	0.33	9.70368e-65
ADGRE3	3.22881e-27	-0.0948749	0.073	0.119	1.19414e-22
EDEM3	2.77005e-71	-0.0947311	0.091	0.182	1.02447e-66
DNM1L	1.87816e-69	-0.0945969	0.141	0.254	6.9462e-65
VTI1B	3.50696e-61	-0.0945894	0.247	0.391	1.29701e-56
ZFP91	6.61871e-82	-0.0945631	0.101	0.205	2.44786e-77
MAPKAP1	2.84094e-65	-0.094527	0.191	0.317	1.05069e-60
SLC26A2	5.95597e-93	-0.0944061	0.036	0.106	2.20275e-88
MRPL27	1.15113e-79	-0.0941903	0.151	0.276	4.25733e-75
GGTA1P	3.8028e-23	-0.0941372	0.127	0.182	1.40643e-18
ATP5PF	2.74385e-31	-0.0940384	0.554	0.704	1.01478e-26
CCDC91	2.34191e-70	-0.094017	0.092	0.182	8.66132e-66
ATAD1	7.29389e-68	-0.0939948	0.068	0.144	2.69757e-63
RPE	6.75359e-94	-0.09374	0.049	0.13	2.49775e-89
SLC39A13	8.21788e-82	-0.0937331	0.04	0.109	3.0393e-77
ARHGAP12	2.73095e-84	-0.0937269	0.044	0.117	1.01001e-79
MOCS2	9.71531e-69	-0.0937091	0.062	0.136	3.59311e-64
CETN3	4.76387e-81	-0.0936708	0.042	0.111	1.76187e-76
ZNF358	4.20616e-76	-0.0936489	0.039	0.103	1.5556e-71
BLZF1	2.33589e-80	-0.0936265	0.067	0.15	8.63904e-76
PTPRJ	1.26162e-68	-0.0935792	0.14	0.251	4.66596e-64
TM6SF1	3.51065e-74	-0.0935111	0.089	0.181	1.29838e-69
ARHGAP31	9.86901e-67	-0.0934432	0.071	0.148	3.64996e-62
ZCCHC11	1.6656e-64	-0.0933927	0.097	0.185	6.16007e-60
TP53I11	4.7407e-82	-0.0933913	0.05	0.125	1.7533e-77
ADCK2	4.20282e-84	-0.093075	0.041	0.111	1.55437e-79
FTH1P20	6.02775e-71	-0.0930388	0.076	0.159	2.2293e-66
LIN7C	1.6809e-79	-0.0929869	0.073	0.16	6.21664e-75
MORC3	3.21965e-71	-0.0928564	0.154	0.272	1.19076e-66
OIP5-AS1	2.08186e-67	-0.0927959	0.101	0.193	7.69957e-63
NACC1	4.33598e-90	-0.0926595	0.036	0.106	1.60362e-85
MPDU1	8.58587e-71	-0.0926011	0.166	0.291	3.1754e-66
UBXN6	5.35905e-78	-0.0924445	0.079	0.168	1.98199e-73
USP37	3.14276e-74	-0.0924422	0.04	0.105	1.16232e-69
ZNF654	2.04599e-77	-0.0924039	0.057	0.133	7.5669e-73
TMEM106B	6.03494e-74	-0.0923509	0.064	0.142	2.23196e-69
PBX3	2.84724e-73	-0.092277	0.052	0.122	1.05302e-68
PHF1	2.40626e-65	-0.0922617	0.069	0.145	8.89931e-61
DVL3	6.93109e-69	-0.0920895	0.105	0.201	2.56339e-64
CNP	1.18793e-78	-0.0920702	0.08	0.17	4.39343e-74
PELO	8.66471e-59	-0.091752	0.049	0.11	3.20455e-54
PTPA	1.09199e-69	-0.0915288	0.08	0.164	4.0386e-65
SETD5	3.97861e-64	-0.0915114	0.117	0.214	1.47145e-59
FER	7.7576e-66	-0.0914134	0.044	0.105	2.86907e-61
TCF25	1.20433e-40	-0.0913639	0.409	0.568	4.4541e-36
TPRKB	3.17838e-54	-0.0913424	0.189	0.302	1.17549e-49
POLR2K	8.21107e-67	-0.0913189	0.168	0.288	3.03678e-62
RPS10	1.19956e-64	-0.0911957	0.242	0.389	4.43644e-60
DNAJC8	1.33049e-55	-0.0910777	0.403	0.588	4.9207e-51
CLDND1	2.01525e-66	-0.0909515	0.157	0.272	7.4532e-62
UQCC3	5.83165e-59	-0.0908178	0.079	0.155	2.15678e-54
TIMM17A	8.06703e-63	-0.090777	0.202	0.332	2.98351e-58
MT-ATP8	2.00515e-50	-0.0906691	0.423	0.591	7.41586e-46
USP11	7.10414e-72	-0.0906602	0.054	0.125	2.6274e-67
C5orf24	1.66139e-81	-0.0906256	0.055	0.133	6.14448e-77
SPRYD7	9.70705e-87	-0.0905848	0.034	0.1	3.59006e-82
DESI2	3.61262e-66	-0.0905144	0.071	0.148	1.33609e-61
ZYG11B	1.35051e-73	-0.0902986	0.064	0.142	4.99473e-69
DYRK4	1.64085e-75	-0.0901155	0.053	0.126	6.06851e-71
BTBD7	2.24778e-77	-0.0900434	0.066	0.148	8.31318e-73
AAK1	1.88186e-74	-0.0899327	0.113	0.216	6.95988e-70
SLAMF7	5.89252e-46	-0.0899	0.139	0.221	2.17929e-41
EIF1AX	7.22808e-75	-0.0896991	0.177	0.308	2.67323e-70
MDH1	1.23213e-46	-0.0896925	0.336	0.484	4.5569e-42
HTT	3.27318e-69	-0.0896695	0.072	0.151	1.21055e-64
DPP9	1.2791e-69	-0.0896188	0.07	0.149	4.73062e-65
DHRS7	5.59892e-44	-0.0893513	0.386	0.54	2.0707e-39
TXLNA	8.44021e-73	-0.0893045	0.062	0.14	3.12153e-68
SMC3	2.40437e-71	-0.0892169	0.171	0.296	8.89234e-67
FOXK2	2.70488e-72	-0.0892077	0.041	0.105	1.00037e-67
DDRGK1	8.55716e-75	-0.0891803	0.123	0.232	3.16478e-70
KATNBL1	1.65926e-66	-0.0890068	0.093	0.181	6.1366e-62
SEC22C	3.89992e-73	-0.0888211	0.058	0.133	1.44235e-68
EREG	1.30694e-15	-0.0887939	0.441	0.373	4.83359e-11
NUDT5	9.62e-62	-0.0885489	0.13	0.229	3.55786e-57
TMEM159	7.69613e-75	-0.0884667	0.045	0.113	2.84634e-70
DOPEY2	3.97178e-72	-0.0884195	0.051	0.122	1.46892e-67
HPS3	2.87344e-61	-0.0883649	0.096	0.181	1.06271e-56
MAML2	1.68542e-63	-0.0882779	0.076	0.153	6.23336e-59
ERGIC2	5.12895e-74	-0.0882546	0.119	0.225	1.89689e-69
ATXN1	3.55032e-68	-0.0882024	0.104	0.199	1.31305e-63
TRPV2	2.63179e-62	-0.0881801	0.128	0.228	9.7334e-58
EIF2S1	2.55818e-70	-0.0880423	0.183	0.313	9.46119e-66
IER5L	1.15949e-63	-0.0880054	0.097	0.185	4.28825e-59
CHURC1	5.49901e-61	-0.0879903	0.187	0.308	2.03375e-56
FUBP3	7.04021e-78	-0.0878929	0.073	0.16	2.60375e-73
USP38	5.52822e-45	-0.0876783	0.086	0.153	2.04456e-40
QSER1	3.95552e-63	-0.08745	0.075	0.152	1.46291e-58
SMG1	5.49151e-69	-0.0871624	0.155	0.273	2.03098e-64
TMCC3	4.08314e-65	-0.0870696	0.059	0.129	1.51011e-60
PHAX	6.7219e-79	-0.0869128	0.097	0.197	2.48603e-74
PDAP1	1.17187e-66	-0.0868885	0.231	0.375	4.33404e-62
SMIM10L1	7.12886e-69	-0.0868177	0.154	0.271	2.63654e-64
EFCAB14	1.16906e-62	-0.0866274	0.251	0.397	4.32364e-58
IMPAD1	1.51317e-70	-0.0866139	0.11	0.208	5.5963e-66
EPRS	8.77387e-63	-0.0864787	0.185	0.307	3.24493e-58
NUDT4	5.08589e-55	-0.0864244	0.051	0.111	1.88097e-50
FRA10AC1	3.6654e-68	-0.0864227	0.067	0.143	1.35561e-63
CLK1	3.37038e-28	-0.0862385	0.438	0.578	1.2465e-23
DENR	5.05506e-63	-0.086087	0.19	0.315	1.86956e-58
TAX1BP3	7.75179e-65	-0.0859511	0.05	0.115	2.86692e-60
CAPRIN1	3.92804e-64	-0.0859172	0.235	0.378	1.45275e-59
TAF13	2.71604e-64	-0.085849	0.09	0.176	1.0045e-59
RRM1	3.58125e-68	-0.0858193	0.039	0.1	1.32449e-63
TBC1D15	2.69934e-69	-0.0858182	0.117	0.218	9.98325e-65
HNRNPUL2	4.14391e-83	-0.0858001	0.072	0.161	1.53258e-78
CCDC117	2.58444e-58	-0.085672	0.054	0.118	9.55828e-54
NR1D2	3.81172e-60	-0.0855267	0.06	0.128	1.40972e-55
ZDHHC4	2.63862e-67	-0.0853723	0.069	0.146	9.75866e-63
KHSRP	1.90121e-61	-0.085204	0.121	0.217	7.03144e-57
TSR1	1.30396e-69	-0.0851951	0.052	0.12	4.82257e-65
UBA1	1.99419e-57	-0.0851836	0.207	0.331	7.37531e-53
NISCH	1.14378e-62	-0.0851558	0.076	0.153	4.23017e-58
FAM3C	2.37926e-69	-0.0851541	0.047	0.112	8.79945e-65
KCTD10	1.47706e-70	-0.0848082	0.048	0.116	5.46275e-66
PIK3R1	6.29359e-52	-0.0847862	0.185	0.295	2.32762e-47
STAM	2.42907e-74	-0.0847281	0.057	0.131	8.98368e-70
SPATA20	5.37597e-65	-0.0847165	0.063	0.135	1.98825e-60
MRPS21	4.59234e-38	-0.0847132	0.339	0.475	1.69843e-33
FAM53C	4.27196e-38	-0.0846879	0.128	0.203	1.57994e-33
TRIM13	6.9616e-73	-0.0846622	0.05	0.12	2.57468e-68
SCAMP2	1.64672e-52	-0.0846346	0.29	0.436	6.09024e-48
PRKAR2A	1.55776e-65	-0.0845451	0.108	0.202	5.7612e-61
MACO1	1.13341e-65	-0.0841303	0.066	0.14	4.19182e-61
PPP1R3B	7.92191e-64	-0.0841215	0.102	0.193	2.92984e-59
AMD1	7.7168e-40	-0.0841144	0.226	0.331	2.85398e-35
TATDN1	4.78079e-54	-0.0840066	0.076	0.148	1.76813e-49
MRPL20	7.95048e-44	-0.0838755	0.316	0.456	2.9404e-39
HNRNPAB	1.65471e-37	-0.0838121	0.29	0.411	6.11978e-33
JOSD2	6.36626e-67	-0.0836675	0.148	0.262	2.3545e-62
ZRANB1	6.135e-62	-0.0835829	0.059	0.127	2.26897e-57
NAE1	3.89845e-63	-0.0835089	0.052	0.118	1.4418e-58
PUM2	1.11912e-69	-0.0835083	0.141	0.253	4.13896e-65
DCAF7	1.36341e-63	-0.0834613	0.182	0.305	5.04245e-59
TRIM28	6.00946e-52	-0.0834077	0.175	0.28	2.22254e-47
ZNF274	3.45025e-62	-0.0833263	0.043	0.102	1.27604e-57
COX7A2	9.81347e-18	-0.0832878	0.712	0.829	3.62941e-13
NDUFAF4	2.34215e-58	-0.0831505	0.069	0.139	8.6622e-54
UBQLN1	6.98128e-50	-0.0830692	0.27	0.406	2.58195e-45
RBBP5	7.28894e-75	-0.0830551	0.04	0.104	2.69574e-70
DVL1	1.83016e-64	-0.0830022	0.044	0.106	6.76866e-60
PGPEP1	8.90457e-71	-0.0829708	0.05	0.118	3.29327e-66
H2AFZ	1.39256e-16	-0.0829658	0.535	0.67	5.15026e-12
TMEM214	7.12074e-59	-0.082947	0.075	0.149	2.63353e-54
SLC35F5	7.30507e-73	-0.082752	0.045	0.112	2.70171e-68
ZNF326	2.11103e-55	-0.0826958	0.103	0.187	7.80745e-51
ROCK2	2.28616e-66	-0.0826518	0.115	0.214	8.45514e-62
PDCD10	1.84776e-69	-0.0826498	0.268	0.43	6.83374e-65
NOC3L	6.16012e-60	-0.0826337	0.047	0.107	2.27826e-55
PRPF8	7.96518e-60	-0.0826272	0.187	0.307	2.94584e-55
EXOSC8	5.15229e-54	-0.0823698	0.108	0.193	1.90552e-49
UNC45A	1.45525e-69	-0.0823324	0.05	0.118	5.3821e-65
MED6	1.54742e-63	-0.0823064	0.062	0.134	5.72297e-59
ZC3H14	2.72159e-70	-0.0822932	0.103	0.199	1.00655e-65
TSC1	1.59558e-82	-0.0822705	0.057	0.137	5.90109e-78
PHACTR2	6.74971e-74	-0.0822438	0.142	0.258	2.49631e-69
UTP18	1.73369e-65	-0.0821502	0.118	0.216	6.41189e-61
ABCD4	8.04375e-71	-0.0821173	0.049	0.117	2.9749e-66
NOL7	6.58468e-46	-0.0821028	0.335	0.486	2.43528e-41
LAMTOR2	3.31933e-31	-0.0820695	0.398	0.53	1.22762e-26
UQCR10	5.5135e-21	-0.0820623	0.611	0.741	2.03911e-16
N4BP1	3.00441e-67	-0.0819661	0.161	0.28	1.11115e-62
CARM1	5.29173e-70	-0.0819277	0.054	0.125	1.95709e-65
KLC1	8.24378e-67	-0.081919	0.087	0.173	3.04888e-62
BLOC1S2	4.64492e-51	-0.0818986	0.253	0.385	1.71788e-46
NDUFB11	1.2034e-31	-0.0817603	0.459	0.609	4.45064e-27
ZNF318	5.41892e-53	-0.0817163	0.061	0.125	2.00413e-48
RRM2B	3.08262e-59	-0.081706	0.054	0.118	1.14008e-54
CYB5R1	1.05812e-66	-0.0816372	0.095	0.184	3.91336e-62
RECQL	7.80442e-60	-0.0816033	0.177	0.296	2.88639e-55
CGRRF1	1.43888e-81	-0.0814456	0.054	0.132	5.32154e-77
IARS2	6.00035e-67	-0.0814403	0.141	0.251	2.21917e-62
APOPT1	2.33488e-64	-0.0814309	0.097	0.185	8.63532e-60
HSPA4	1.02761e-58	-0.0814084	0.211	0.339	3.80052e-54
LAPTM4A	6.96442e-21	-0.0813957	0.685	0.81	2.57572e-16
CDK5RAP2	4.41281e-60	-0.0813335	0.056	0.122	1.63203e-55
SMIM3	7.25133e-65	-0.0811908	0.112	0.208	2.68183e-60
HERC4	1.39043e-60	-0.0811688	0.086	0.167	5.14236e-56
ANXA6	8.6674e-55	-0.0809801	0.211	0.335	3.20555e-50
LRP1	4.76966e-22	-0.0809368	0.532	0.671	1.76401e-17
GTF3C3	6.48482e-61	-0.0808633	0.061	0.129	2.39834e-56
[truncated: 4,309 more rows]
