# Supplementary material for: Characterization of the extrinsic and intrinsic signatures and therapeutic vulnerability of small cell lung cancers
Source: Signal Transduct Target Ther. 2025 Sep 10;10:290. doi: 10.1038/s41392-025-02378-6 (PMC12420805; doi:10.1038/s41392-025-02378-6)
Supplement: Supplementary file 6 — Table S5 [file 41392_2025_2378_MOESM6_ESM.xlsx]

## Sheet: Cell clusters
Table S5-1. Subclusters of NE/cancer and normal epithelial cell in each sample.
	0: SCLC-A-MKI67	1: SCLC-A-CRIP2	2: AT2	3: SCLC-A-CHGA	4: SCLC-N-COL1A2	5: Basal cell	6: SCLC-A-SPP1	7: Ciliated cell	8: SCLC-A-RYR2	9: SCLC-Y-YAP1	10: SCLC-N-CDKN3	11:Club cell	12: SCLC-A-DLX5	13: SCLC-N-NNAT	14: SCLC-N-ALDOA	15:AT1	16: SCLC-A-CALCA	17: SCLC-A-YBX2	18: SCLC-stem-like	Number of Tumor cell	Percent of SLCs in Tumor	Sample_type	Smoking	Treatment	Response	Stage
P1_T	218	611	4	16	0	7	0	1	0	0	0	0	6	0	1	0	0	0	0	852	0	Tumor	Yes	Pre	#N/A	III
P10_T	2387	4256	26	65	0	748	0	402	0	0	0	0	17	0	33	0	0	0	71	6829	0.0103968	Tumor	No	Pre	#N/A	IV
P11_T	1463	4719	8	63	0	201	0	25	0	0	0	0	2	0	2	0	0	0	6	6255	0.000959233	Tumor	No	Pre	#N/A	III
P12_T	2662	6462	3	0	0	326	0	117	0	0	0	0	0	0	1	0	0	0	1	9126	0.000109577	Tumor	Yes	Pre	#N/A	IV
P13_T	23	30	7	3638	0	164	0	4	4	0	0	0	881	0	1	0	11	0	4	4592	0.00087108	Tumor	Yes	Pre	#N/A	III
P15_N	1	6	58	1	0	66	0	43	0	1	0	50	0	0	0	14	0	0	1	10	0.1	Normal	No	Pre	#N/A	I
P15_T	216	259	1	4584	9	8	0	0	0	0	2	0	1132	0	38	0	2	0	111	6353	0.0174721	Tumor	No	Pre	#N/A	I
P16_N	0	0	1464	1	0	29	2	32	0	0	0	20	0	0	0	416	0	0	0	3	0	Normal	Yes	Pre	#N/A	III
P16_T	2	0	28	1	0	0	5942	0	0	0	0	3	0	0	1	12	1	0	0	5947	0	Tumor	Yes	Pre	#N/A	III
P17_N	2	0	2368	0	0	160	0	140	0	0	0	4	0	0	0	152	0	0	0	2	0	Normal	Yes	Post	PR/CR	I
P17_T	0	1	211	0	0	33	0	18	0	0	0	6	0	0	0	14	0	0	0	1	0	Tumor	Yes	Post	PR/CR	I
P18_N	0	0	179	0	0	14	0	37	0	0	0	14	0	0	0	6	0	0	0	0	0	Normal	No	Post	PR/CR	I
P18_T	0	4	364	2	0	260	0	331	0	0	0	4	0	0	0	46	0	0	1	7	0.142857	Tumor	No	Post	PR/CR	I
P19_L	0	1	100	8	0	1	0	0	0	0	0	5	4	0	0	5	163	0	0	176	0	Lymph	No	Post	PR/CR	II
P19_N	2	0	135	0	0	69	0	157	0	0	0	60	0	0	0	18	0	0	0	2	0	Normal	No	Post	PR/CR	II
P19_T	0	3	577	7	0	5	0	6	1	0	0	758	1	1	0	430	923	0	0	936	0	Tumor	No	Post	PR/CR	II
P2_B	0	1	0	1	0	0	0	0	0	0	0	0	0	0	0	0	0	0	0	2	0	Blood	No	Pre	#N/A	III
P2_T	4632	3965	0	0	1	0	0	0	0	0	0	0	0	0	8	0	0	0	7	8613	0.000812725	Tumor	No	Pre	#N/A	III
P20_N	0	0	949	0	0	19	0	24	0	0	0	0	0	0	0	120	0	0	0	0	0	Normal	Yes	Pre	#N/A	III
P20_T	3228	7880	0	4	0	0	0	0	0	0	0	1	0	0	3	0	0	0	6	11121	0.00053952	Tumor	Yes	Pre	#N/A	III
P21_T	2879	6493	16	5	0	15	0	0	0	0	0	1	4	8	17	0	1	0	1	9408	0.000106293	Tumor	Yes	Pre	#N/A	III
P22_T	3114	7501	58	19	1	2	0	0	0	0	0	24	0	0	2	18	0	0	4	10641	0.000375905	Tumor	Yes	Post	SD	IV
P23_B	0	1	0	0	0	0	0	0	0	0	0	0	0	0	0	0	0	0	0	1	0	Blood	Yes	Pre	#N/A	IV
P23_T	2664	4803	3	10	0	35	0	21	0	1	0	0	7	0	243	0	0	0	444	8172	0.0543319	Tumor	Yes	Pre	#N/A	IV
P24_T	1	0	0	0	0	3	0	9	0	4824	0	1	0	0	0	0	0	0	1	4826	0.000207211	Tumor	Yes	Pre	#N/A	III
P25_T	0	4	0	1	0	0	0	0	0	0	0	0	0	0	1174	0	0	0	379	1558	0.243261	Tumor	No	Post	SD	IV
P26_T	377	246	1	0	8	2	0	0	0	0	0	0	0	697	310	0	0	0	569	2207	0.257816	Tumor	Yes	Pre	#N/A	IV
P27_N	1	7	663	1	0	29	0	23	0	0	0	8	0	0	0	13	0	0	0	9	0	Normal	No	Pre	#N/A	III
P27_T	1322	5108	8	28	39	0	0	0	0	0	13	0	8	3	0	2	3	0	1	6525	0.000153257	Tumor	No	Pre	#N/A	III
P28_T	14	93	0	4	0	3	0	2	0	0	0	0	0	0	0	0	1	0	0	112	0	Tumor	Yes	Pre	#N/A	IV
P29_T	29	61	2	12	9573	3	0	2	0	0	4359	0	3	0	2	0	0	0	1	14040	7.12251e-05	Tumor	No	Post	SD	IV
P3_T	2246	9940	1	19	4	0	0	0	0	0	2	0	1	1	7	0	0	0	25	12245	0.00204165	Tumor	Yes	Pre	#N/A	III
P30_T	8	102	4	53	0	216	0	7	0	0	0	0	2	0	0	0	1	0	2	168	0.0119048	Tumor	No	Pre	#N/A	I
P31_T	459	1790	12	30	6	325	0	232	0	0	2	0	5	7	1	0	0	0	0	2300	0	Tumor	No	Pre	#N/A	III
P32_N	5	13	2584	2	0	35	0	46	0	0	0	38	0	0	0	67	0	0	0	20	0	Normal	No	Pre	#N/A	II
P32_T	1721	5044	38	42	0	1	0	0	0	0	0	54	8	4	3	14	2	0	7	6831	0.00102474	Tumor	No	Pre	#N/A	II
P33_T	3839	5920	17	4	0	140	0	54	0	0	0	0	0	23	6	0	0	0	37	9829	0.00376437	Tumor	No	Pre	#N/A	IV
P34_T	2	23	9	45	0	483	0	139	5277	0	0	0	9	0	0	0	0	485	3	5844	0.000513347	Tumor	No	Pre	#N/A	III
P35_N	0	0	1963	0	0	15	0	16	0	0	0	9	1	0	0	228	0	0	0	1	0	Normal	Yes	Post	SD	II
P35_T	430	395	774	1278	0	17	0	1	0	0	1	31	155	0	6	198	7	0	11	2283	0.00481822	Tumor	Yes	Post	SD	II
P36_N	1	0	5845	0	0	52	0	83	0	0	0	19	0	0	0	233	0	0	0	1	0	Normal	Yes	Post	PR/CR	III
P36_T	0	13	228	1	0	863	0	1647	0	0	0	3	0	1	0	22	0	0	1	16	0.0625	Tumor	Yes	Post	PR/CR	III
P4_T	1917	4525	8	27	0	0	0	2	0	0	0	0	9	0	26	0	0	0	46	6550	0.0070229	Tumor	Yes	Pre	#N/A	III
P42_N	0	0	277	0	0	16	0	57	0	0	0	8	0	0	0	27	0	0	0	0	0	Normal	Yes	Post	PR/CR	III
P42_T	0	1	65	0	0	98	0	68	0	0	0	9	0	0	0	10	1	0	0	2	0	Tumor	Yes	Post	PR/CR	III
P43_LN2	1	1	0	0	0	0	0	0	0	0	0	0	0	0	0	0	0	0	0	2	0	Lymph	Yes	Post	PR/CR	III
P43_N	0	14	49	3	0	15	0	9	0	0	0	4	0	0	0	2	0	0	0	17	0	Normal	Yes	Post	PR/CR	III
P43_T	0	3	48	6	0	122	0	488	0	0	0	5	0	0	0	19	0	0	0	9	0	Tumor	Yes	Post	PR/CR	III
P44_N	0	1	466	0	0	13	0	6	0	0	0	11	0	0	0	36	0	0	0	1	0	Normal	Yes	Post	PR/CR	III
P44_T	0	0	276	0	0	60	0	87	0	0	0	24	0	0	0	14	0	0	0	0	0	Tumor	Yes	Post	PR/CR	III
P45_LN	0	1	0	1	0	0	0	0	0	0	0	0	0	0	0	0	0	0	0	2	0	Lymph	Yes	Post	PR/CR	III
P45_N	0	0	44	0	0	83	0	582	0	0	0	2	0	0	0	13	0	0	0	0	0	Normal	Yes	Post	PR/CR	III
P45_T	0	0	296	1	0	150	0	689	0	0	0	15	0	0	0	35	0	0	0	1	0	Tumor	Yes	Post	PR/CR	III
P5_T	1830	4717	2	19	4	0	0	0	0	0	6	0	6	37	234	0	0	0	12	6865	0.001748	Tumor	No	Pre	#N/A	II
P6_T	88	5507	3	14	34	0	0	0	0	0	25	1	8	8	3	0	0	0	1	5688	0.000175809	Tumor	No	Pre	#N/A	III
P7_T	1425	5413	11	11	0	3	0	0	0	0	0	1	2	0	12	0	0	0	19	6882	0.00276083	Tumor	No	Pre	#N/A	III
P8_T	1193	3294	23	2	0	584	0	67	0	0	0	0	0	3	3	0	0	0	0	4495	0	Tumor	Yes	Pre	#N/A	III
P9_T	405	1522	13	8	0	702	0	96	0	0	0	0	0	0	0	0	0	0	0	1935	0	Tumor	Yes	Pre	#N/A	III
total	40807	100754	20289	10037	9679	6195	5944	5770	5282	4826	4410	1193	2271	793	2137	2184	1116	485	1772	190313

## Sheet: HLA-A+ or HLA-DRA+ cancer cells
Table S5-2. Ratios of EPCAM+/HLA-A+ and EPCAM+/HLA-DRA+ cells in EPCAM+ cell.
sample number	patient number	stage	response	tissue	Total cells	EpCAM+	EpCAM+HLA-A+	percent in total EpCAM+ cells(%)	EpCAM+HLA-DR+	percent in total EpCAM+ cells(%)
2308078	P15	I		Pre	507225	292783	44083	15.0565	21385	7.30404
2209405	P32	II		Pre	2675275	2127803	6417	0.301579	89477	4.20514
2125251	P27	III		Pre	2811775	1835431	97312	5.30186	197205	10.7443
22136173	P10	IV		Pre	31363	26617	160	0.60112	21186	79.5957
1019336	P310	IV	PD	Pre	31191	23198	1025	4.41848	18016	77.6619
1049136	P311	IV	SD	Pre	19973	6587	1700	25.8084	129	1.9584
1057966	P312	IV	PR	Pre	41519	26146	150	0.573702	282	1.07856
1077806	P313	IV	PR	Pre	29172	22511	14549	64.6306	2517	11.1812
2308986	P18		CR	post	830434	50618	19463	38.4507	19463	38.4507
2310506	P19		SD	post	814889	379056	167784	44.2636	37212	9.81702
23070503	P17		PR	post	729010	156173	9817	6.28598	46345	29.6754
23338719	P35		SD	post	1013816	648341	10607	1.63602	29893	4.61069
								%		%
all patient					618118	103396	10212	5.79392	21285.5	10.2807	median
					2811775	2127803	167784	64.6306	197205	79.5957	max
					19973	6587	150	0.301579	129	1.07856	min
pre					36441	26381.5	4058.5	4.86017	19601	9.02419	median
					2811775	2127803	97312	64.6306	197205	79.5957	max
					19973	6587	150	0.301579	129	1.07856	min
								0
post					822662	267614	15035	22.3684	33552.5	19.7462	median
					1013816	648341	167784	44.2636	46345	38.4507	max
					729010	50618	9817	1.63602	19463	4.61069	min

## Sheet: Cancer cell
Table S5-3. Percentage of the cancer cell types in patients
	Number of Tumor cell	0: SCLC-A-MKI67(%)	1: SCLC-A-CRIP2(%)	3: SCLC-A-CHGA(%)	4: SCLC-N-COL1A2(%)	6: SCLC-A-SPP1(%)	8: SCLC-A-RYR2(%)	9: SCLC-Y-YAP1(%)	10: SCLC-N-CDKN3(%)	12: SCLC-A-DLX5(%)	13: SCLC-N-NNAT(%)	14: SCLC-N-ALDOA(%)	16: SCLC-A-CALCA(%)	17: SCLC-A-YBX2(%)	18: SCLC-stem-like(%)
P1_T	852	25.5869	71.7136	1.87793	0	0	0	0	0	0.704225	0	0.117371	0	0	0
P10_T	6829	34.9539	62.3224	0.951823	0	0	0	0	0	0.248938	0	0.483233	0	0	1.03968
P11_T	6255	23.3893	75.4436	1.00719	0	0	0	0	0	0.0319744	0	0.0319744	0	0	0.0959233
P12_T	9126	29.1694	70.8087	0	0	0	0	0	0	0	0	0.0109577	0	0	0.0109577
P13_T	4592	0.500871	0.65331	79.2247	0	0	0.087108	0	0	19.1855	0	0.021777	0.239547	0	0.087108
P15_T	6353	3.39997	4.07681	72.1549	0.141665	0	0	0	0.0314812	17.8184	0	0.598143	0.0314812	0	1.74721
P16_T	5947	0.0336304	0	0.0168152	0	99.9159	0	0	0	0	0	0.0168152	0.0168152	0	0
P17_T	1	0	100	0	0	0	0	0	0	0	0	0	0	0	0
P18_T	7	0	57.1429	28.5714	0	0	0	0	0	0	0	0	0	0	14.2857
P19_T	936	0	0.320513	0.747863	0	0	0.106838	0	0	0.106838	0.106838	0	98.6111	0	0
P2_T	8613	53.7792	46.0351	0	0.0116104	0	0	0	0	0	0	0.0928829	0	0	0.0812725
P20_T	11121	29.0262	70.8569	0.035968	0	0	0	0	0	0	0	0.026976	0	0	0.053952
P21_T	9408	30.6016	69.0157	0.0531463	0	0	0	0	0	0.042517	0.085034	0.180697	0.0106293	0	0.0106293
P22_T	10641	29.2642	70.4915	0.178555	0.00939761	0	0	0	0	0	0	0.0187952	0	0	0.0375905
P23_T	8172	32.5991	58.7739	0.122369	0	0	0	0.0122369	0	0.0856583	0	2.97357	0	0	5.43319
P24_T	4826	0.0207211	0	0	0	0	0	99.9586	0	0	0	0	0	0	0.0207211
P25_T	1558	0	0.256739	0.0641849	0	0	0	0	0	0	0	75.353	0	0	24.3261
P26_T	2207	17.082	11.1464	0	0.362483	0	0	0	0	0	31.5813	14.0462	0	0	25.7816
P27_T	6525	20.2605	78.2835	0.429119	0.597701	0	0	0	0.199234	0.122605	0.045977	0	0.045977	0	0.0153257
P28_T	112	12.5	83.0357	3.57143	0	0	0	0	0	0	0	0	0.892857	0	0
P29_T	14040	0.206553	0.434473	0.0854701	68.1838	0	0	0	31.047	0.0213675	0	0.014245	0	0	0.00712251
P3_T	12245	18.3422	81.176	0.155165	0.0326664	0	0	0	0.0163332	0.0081666	0.0081666	0.0571662	0	0	0.204165
P30_T	168	4.7619	60.7143	31.5476	0	0	0	0	0	1.19048	0	0	0.595238	0	1.19048
P31_T	2300	19.9565	77.8261	1.30435	0.26087	0	0	0	0.0869565	0.217391	0.304348	0.0434783	0	0	0
P32_T	6831	25.194	73.8398	0.614844	0	0	0	0	0	0.117113	0.0585566	0.0439174	0.0292783	0	0.102474
P33_T	9829	39.0579	60.2299	0.0406959	0	0	0	0	0	0	0.234001	0.0610438	0	0	0.376437
P34_T	5844	0.0342231	0.393566	0.770021	0	0	90.2977	0	0	0.154004	0	0	0	8.29911	0.0513347
P35_T	2283	18.8349	17.3018	55.979	0	0	0	0	0.043802	6.78931	0	0.262812	0.306614	0	0.481822
P36_T	16	0	81.25	6.25	0	0	0	0	0	0	6.25	0	0	0	6.25
P4_T	6550	29.2672	69.084	0.412214	0	0	0	0	0	0.137405	0	0.396947	0	0	0.70229
P42_T	2	0	50	0	0	0	0	0	0	0	0	0	50	0	0
P43_T	9	0	33.3333	66.6667	0	0	0	0	0	0	0	0	0	0	0
P45_T	1	0	0	100	0	0	0	0	0	0	0	0	0	0	0
P5_T	6865	26.657	68.7109	0.276766	0.0582666	0	0	0	0.0873999	0.0873999	0.538966	3.40859	0	0	0.1748
P6_T	5688	1.54712	96.8179	0.246132	0.59775	0	0	0	0.439522	0.140647	0.140647	0.0527426	0	0	0.0175809
P7_T	6882	20.7062	78.6545	0.159837	0	0	0	0	0	0.0290613	0	0.174368	0	0	0.276083
P8_T	4495	26.5406	73.2814	0.0444939	0	0	0	0	0	0	0.0667408	0.0667408	0	0	0
P9_T	1935	20.9302	78.6563	0.413437	0	0	0	0	0	0	0	0	0	0	0
		%	%	%	%	%	%	%	%	%	%	%	%	%	%
total	5766	18.5885	65.5167	0.34449	0	0	0	0	0	0.0147671	0	0.0294752	0	0	0.0526433	median
	14040	53.7792	100	100	68.1838	99.9159	90.2977	99.9586	31.047	19.1855	31.5813	75.353	98.6111	8.29911	25.7816	max
	1	0	0	0	0	0	0	0	0	0	0	0	0	0	0	min
pre	6353	20.9302	69.084	0.276766	0	0	0	0	0	0.042517	0	0.0527426	0	0	0.0812725	median
	12245	53.7792	96.8179	79.2247	0.59775	99.9159	90.2977	99.9586	0.439522	19.1855	31.5813	14.0462	0.892857	8.29911	25.7816	max
	112	0.0207211	0	0	0	0	0	0	0	0	0	0	0	0	0	min
post	16	0	33.3333	0.747863	0	0	0	0	0	0	0	0	0	0	0.00712251	median
	14040	29.2642	100	100	68.1838	0	0.106838	0	31.047	6.78931	6.25	75.353	98.6111	0	24.3261	max
	1	0	0	0	0	0	0	0	0	0	0	0	0	0	0	min

## Sheet: DEGs
Table S5-4. Relative expression of feature genes in stem-like cells vs other NE/cancer cells
Gene	p_val	avg_log2FC	pct.1	pct.2	p_val_adj
NNAT	0	4.8191	0.324	0.015	0
MTND2P28	0	3.16629	0.331	0.075	0
EIF4A1	0	2.25345	0.233	0.044	0
ALCAM	0	2.02597	0.702	0.422	0
GABARAP	0	1.86814	0.254	0.042	0
RPL36A	0	1.85099	0.419	0.114	0
SNHG29	0	1.70256	0.212	0.006	0
NME2	0	1.59553	0.215	0.011	0
MT-ATP8	0	1.46405	0.86	0.675	0
RPL17	0	1.4639	0.237	0.037	0
H3F3A	4.87318e-275	1.40631	0.574	0.455	1.8023e-270
GHRH	7.25205e-124	1.39648	0.341	0.163	2.6821e-119
ALDOA	0	1.35861	0.21	0.007	0
RNASEK	0	1.35805	0.219	0.025	0
EEF1G	0	1.30024	0.21	0.006	0
ATP6V0C	0	1.21818	0.209	0.006	0
RPL26	0	1.15277	0.805	0.713	0
NDUFA13	0	1.10864	0.589	0.328	0
TUBB3	0	1.09252	0.208	0.008	0
ATF5	5.56716e-109	1.06551	0.472	0.279	2.05896e-104
SOX2	5.57923e-23	1.02417	0.575	0.479	2.06342e-18
ARF5	9.02896e-214	1.00282	0.374	0.192	3.33927e-209
MAGEA3	0	0.987757	0.206	0.045	0
RPSA	0	0.972159	0.764	0.786	0
SCN3A	5.39349e-38	0.96443	0.439	0.359	1.99473e-33
DLX6-AS1	3.41786e-80	0.964274	0.372	0.182	1.26406e-75
RPS15A	9.88131291682493e-324	0.956895	0.841	0.857	3.65450476915853e-319
DPYSL3	8.67094e-47	0.950655	0.582	0.468	3.20686e-42
PSMA6	7.50794e-304	0.949462	0.246	0.05	2.77674e-299
KCNA1	7.77245e-77	0.924945	0.257	0.173	2.87456e-72
MGST1	3.22925e-39	0.920716	0.487	0.353	1.19431e-34
TAGLN3	1.96969e-77	0.919598	0.634	0.462	7.28469e-73
TPT1	0	0.913676	0.889	0.863	0
PSMA2	3.09959e-255	0.909161	0.553	0.233	1.14635e-250
BLCAP	4.38281e-127	0.901781	0.526	0.353	1.62094e-122
PROX1	6.28619e-107	0.888429	0.647	0.387	2.32488e-102
EEF1A1	0	0.885268	0.972	0.972	0
ROBO1	8.42207e-192	0.877983	0.439	0.144	3.11482e-187
MIF	2.34155e-69	0.867032	0.59	0.557	8.66e-65
MYC	1.7875e-108	0.863647	0.233	0.081	6.6109e-104
CACNA2D1	9.92614e-135	0.844578	0.411	0.172	3.67108e-130
IGFBP5	4.26668e-107	0.834175	0.745	0.535	1.57799e-102
ANK2	4.90152e-171	0.834095	0.356	0.105	1.81278e-166
CD200	1.90278e-252	0.832405	0.523	0.167	7.03722e-248
SEPTIN7	0	0.818417	0.209	0.005	0
HSPD1	5.68841e-264	0.815691	0.8	0.782	2.1038e-259
RPS17	0	0.804581	0.448	0.097	0
GNG2	1.42762e-80	0.80427	0.433	0.229	5.27992e-76
DLX5	3.67869e-59	0.786829	0.426	0.26	1.36052e-54
ISL1	5.94912e-115	0.78622	0.793	0.535	2.20022e-110
RPL41	0	0.78214	0.822	0.91	0
CCT6A	9.93576e-270	0.778317	0.726	0.695	3.67464e-265
TOMM6	0	0.778158	0.207	0.005	0
LINC01551	3.75448e-206	0.776088	0.627	0.274	1.38856e-201
PRAME	0	0.77286	0.39	0.041	0
HEPACAM2	4.00248e-101	0.766687	0.422	0.248	1.48028e-96
GAL	1.17415e-220	0.761984	0.199	0.021	4.34249e-216
CRMP1	1.47042e-142	0.754586	0.689	0.44	5.43819e-138
SYT1	2.61935e-139	0.744885	0.673	0.378	9.68742e-135
MTURN	4.51253e-88	0.742032	0.617	0.405	1.66891e-83
EEF2	1.49447e-253	0.737187	0.854	0.824	5.52714e-249
CD47	2.57364e-47	0.736061	0.634	0.461	9.51836e-43
FOXG1	8.95552e-185	0.730711	0.58	0.253	3.31211e-180
RBFOX1	6.2339e-64	0.724839	0.273	0.133	2.30554e-59
RPS8	2.1357e-286	0.718632	0.94	0.944	7.89867e-282
MAP1B	5.32513e-103	0.707774	0.826	0.683	1.96944e-98
ACTG1	1.07155e-145	0.706073	0.95	0.975	3.96302e-141
ALDH1A1	6.46991e-161	0.703384	0.356	0.11	2.39283e-156
PVT1	2.30576e-295	0.703275	0.204	0.015	8.52761e-291
FZD3	5.3171e-101	0.689008	0.5	0.26	1.96648e-96
NDUFA7	1.63804e-256	0.688362	0.471	0.132	6.05813e-252
RPL28	4.90875e-259	0.687841	0.897	0.892	1.81545e-254
PFKFB2	1.02388e-110	0.680243	0.334	0.148	3.78673e-106
C1QBP	3.11348e-98	0.666341	0.536	0.375	1.15149e-93
RGS4	4.12504e-48	0.664574	0.139	0.067	1.52561e-43
CHD7	1.93419e-107	0.658957	0.656	0.402	7.15341e-103
AC055839.2	0	0.658005	0.199	0.004	0
RPS21	1.70328e-160	0.655753	0.936	0.971	6.29941e-156
SLC6A8	3.5575e-254	0.653716	0.278	0.04	1.31571e-249
ST18	1.53653e-32	0.652473	0.471	0.332	5.68269e-28
RIF1	4.07642e-75	0.647972	0.643	0.424	1.50762e-70
DDC	8.01176e-73	0.643127	0.361	0.239	2.96307e-68
MSI2	2.49913e-40	0.641702	0.583	0.428	9.24279e-36
DDX39B	7.82326e-155	0.630389	0.251	0.089	2.89335e-150
HSP90AA1	1.887e-147	0.619824	0.979	0.976	6.97887e-143
PAK3	9.8426e-237	0.617983	0.409	0.107	3.64019e-232
MT-ND4L	1.06742e-92	0.617084	0.97	0.948	3.94774e-88
SOX1	1.9628e-38	0.614657	0.299	0.19	7.25921e-34
MT-TE	3.2907e-38	0.613355	0.373	0.389	1.21703e-33
PLS3	5.36216e-199	0.610137	0.44	0.144	1.98314e-194
RASSF6	2.27586e-18	0.608629	0.63	0.524	8.41705e-14
RAB3B	1.67193e-98	0.60781	0.532	0.292	6.18346e-94
B3GNT5	1.04516e-66	0.604929	0.378	0.204	3.86544e-62
ARL6IP4	0	0.603455	0.205	0.006	0
PROM1	3.24488e-79	0.602478	0.289	0.119	1.20009e-74
MICOS13	0	0.602035	0.207	0.005	0
MYCL	4.043e-71	0.601663	0.374	0.198	1.49526e-66
PCP4	6.24182e-86	0.601565	0.601	0.368	2.30848e-81
SMARCE1	2.64454e-172	0.598263	0.254	0.063	9.78057e-168
NRXN1	2.33552e-82	0.596523	0.45	0.241	8.63767e-78
AL450405.1	3.3655e-86	0.595383	0.375	0.176	1.2447e-81
DPP6	8.79875e-56	0.588821	0.113	0.056	3.25413e-51
GNAS	2.23287e-133	0.584932	0.919	0.892	8.25806e-129
PEX5L	1.03614e-220	0.581693	0.453	0.147	3.83208e-216
ODC1	2.44252e-92	0.578266	0.612	0.4	9.0334e-88
ARHGAP5	2.94625e-78	0.576532	0.584	0.367	1.08964e-73
SNRPB	7.84431e-191	0.575978	0.713	0.785	2.90114e-186
RPL22	2.59424e-243	0.575854	0.814	0.838	9.59455e-239
NCAM1	1.11349e-52	0.573677	0.566	0.384	4.11814e-48
BCLAF1	3.99801e-69	0.572924	0.71	0.544	1.47862e-64
APP	1.34769e-62	0.570516	0.744	0.551	4.9843e-58
INSM1	4.78953e-61	0.567412	0.767	0.593	1.77136e-56
ADCY1	1.08488e-93	0.5663	0.316	0.126	4.01233e-89
RPL9	5.92201e-219	0.564859	0.902	0.943	2.1902e-214
LRBA	3.74974e-55	0.55585	0.322	0.168	1.3868e-50
SCN2A	4.93243e-41	0.555265	0.173	0.139	1.82421e-36
TRIM44	1.99857e-98	0.553191	0.615	0.365	7.39152e-94
PRXL2A	0	0.552199	0.2	0.005	0
MICOS10	0	0.551444	0.207	0.005	0
EIF3L	6.7224e-169	0.548659	0.235	0.052	2.48621e-164
MRFAP1	1.36416e-87	0.546909	0.7	0.534	5.04522e-83
HSPH1	6.67469e-51	0.545104	0.624	0.49	2.46857e-46
PAM16	2.42092166462211e-321	0.544242	0.209	0.012	8.9535366844384e-317
KIDINS220	1.28933e-89	0.542638	0.535	0.311	4.76848e-85
CIAO2B	0	0.541602	0.203	0.005	0
KRTCAP2	1.07737288709386e-317	0.54076	0.208	0.011	3.98455588562793e-313
PCLO	5.26064e-28	0.53993	0.412	0.287	1.9456e-23
SMC1A	5.64635e-70	0.539352	0.68	0.511	2.08825e-65
RPS12	1.51304e-156	0.535055	0.883	0.895	5.59584e-152
MAGEA12	3.01211e-229	0.533506	0.2	0.035	1.114e-224
WNT5A	7.86257e-76	0.532138	0.107	0.09	2.90789e-71
ELAVL3	6.78591e-96	0.529282	0.627	0.38	2.5097e-91
TMEM123	5.11609e-50	0.528677	0.765	0.595	1.89213e-45
RPL39	3.14831e-203	0.528507	0.851	0.913	1.16437e-198
CCNI	4.1741e-118	0.526918	0.805	0.741	1.54375e-113
MRPS24	0	0.526205	0.207	0.008	0
IPO5	3.50636e-76	0.526119	0.579	0.361	1.29679e-71
TRAPPC5	0	0.524263	0.209	0.01	0
DLL1	1.53226e-43	0.52337	0.216	0.107	5.66691e-39
USP22	1.82375e-101	0.522181	0.616	0.364	6.74494e-97
KDM4B	2.54149e-146	0.520968	0.373	0.129	9.39944e-142
FKBP4	4.83174e-116	0.520934	0.555	0.291	1.78697e-111
CHODL	4.91735e-303	0.519224	0.25	0.023	1.81863e-298
RIMS3	1.29733e-276	0.514971	0.265	0.032	4.79806e-272
MRPS26	9.13997e-53	0.51441	0.582	0.492	3.38033e-48
RNASEH2A	1.26384e-223	0.51236	0.273	0.045	4.67418e-219
NAP1L1	2.60995e-134	0.511476	0.811	0.806	9.65263e-130
UHRF1	5.91638e-138	0.508238	0.425	0.169	2.18811e-133
NEUROD1	4.33614e-35	0.507196	0.383	0.251	1.60368e-30
ETV1	1.57814e-109	0.506899	0.409	0.182	5.83658e-105
HES6	4.50429e-22	0.505369	0.803	0.826	1.66587e-17
RPL10	8.63416e-127	0.505235	0.901	0.964	3.19326e-122
GLS	8.59711e-31	0.504247	0.488	0.352	3.17956e-26
TTC3	9.02693e-70	0.503667	0.831	0.753	3.33852e-65
KIF5C	7.89852e-77	0.502574	0.622	0.402	2.92119e-72
C20orf27	2.15201e-116	0.501275	0.455	0.208	7.959e-112
CSNK2A1	3.67016e-94	0.501142	0.608	0.374	1.35737e-89
YWHAG	1.68237e-93	0.500473	0.618	0.374	6.22209e-89
GARS	6.35333e-106	0.499023	0.555	0.302	2.34972e-101
RPLP0	2.89896e-162	0.496755	0.925	0.97	1.07215e-157
RPL19	1.55651e-189	0.496015	0.9	0.958	5.75658e-185
C6orf62	1.03249e-31	0.493194	0.426	0.292	3.81856e-27
NME1	2.54509e-83	0.489923	0.658	0.584	9.41276e-79
PAICS	9.31328e-62	0.489256	0.605	0.426	3.44442e-57
EDIL3	3.26679e-34	0.488829	0.175	0.135	1.20819e-29
RPL18A	2.15869e-192	0.488398	0.876	0.961	7.98369e-188
CELF1	3.85298e-110	0.485936	0.565	0.314	1.42499e-105
HSP90AB1	1.54585e-95	0.484298	0.937	0.949	5.71717e-91
MCM6	6.32976e-119	0.483697	0.554	0.292	2.341e-114
ACTB	3.20791e-64	0.482204	0.957	0.988	1.18641e-59
SEPTIN2	0	0.482083	0.206	0.005	0
ITGA6	3.02056e-61	0.481694	0.164	0.165	1.11712e-56
NDUFV2	3.34678e-221	0.479959	0.321	0.067	1.23777e-216
MEST	4.74468e-08	0.47868	0.887	0.838	0.00175477
BOD1L1	5.60427e-116	0.478292	0.497	0.255	2.07268e-111
FADS2	1.2204e-82	0.475349	0.538	0.314	4.51353e-78
UBA1	3.1337e-76	0.474185	0.56	0.342	1.15897e-71
DDX6	1.45059e-62	0.473947	0.563	0.372	5.36488e-58
NGRN	5.85231e-156	0.473743	0.3	0.081	2.16442e-151
AGO2	1.67884e-117	0.472923	0.436	0.205	6.20902e-113
CCT8	1.5724e-81	0.471009	0.745	0.674	5.81538e-77
CANX	2.3663e-36	0.470887	0.8	0.662	8.75153e-32
CCDC88A	2.5349e-73	0.470681	0.49	0.292	9.37507e-69
ZNF91	4.47954e-69	0.469855	0.489	0.297	1.65671e-64
MBNL3	1.53549e-11	0.469581	0.383	0.328	5.67885e-07
RANBP2	6.82805e-66	0.468151	0.554	0.359	2.52529e-61
TCF3	1.01366e-125	0.467185	0.385	0.151	3.74891e-121
TLE5	0	0.46573	0.198	0.005	0
GUSB	2.62962e-90	0.46233	0.527	0.296	9.7254e-86
45357	6.77732e-15	0.45808	0.671	0.578	2.50653e-10
DDX17	7.88295e-46	0.457735	0.674	0.504	2.91543e-41
TOMM5	1.05755e-130	0.456741	0.344	0.119	3.91123e-126
EIF3G	2.55942e-74	0.456732	0.617	0.453	9.46576e-70
PRPF8	3.56367e-61	0.456394	0.547	0.354	1.31799e-56
ZNF292	1.815e-44	0.45383	0.539	0.375	6.71259e-40
NORAD	8.88389e-51	0.449629	0.584	0.405	3.28562e-46
NDUFA11	1.04459e-117	0.449148	0.674	0.66	3.86333e-113
XRN2	8.68095e-62	0.448436	0.522	0.541	3.21056e-57
PABPN1	5.97607e-83	0.446501	0.43	0.222	2.21019e-78
RBIS	0	0.445931	0.198	0.005	0
XIST	2.40081e-34	0.445762	0.112	0.102	8.87915e-30
TESC	2.1021e-98	0.441839	0.252	0.084	7.77441e-94
YWHAE	2.51595e-93	0.441804	0.837	0.832	9.30499e-89
STMN2	3.94245e-41	0.439514	0.315	0.18	1.45808e-36
RADX	0	0.438593	0.189	0.004	0
UBA52	5.75935e-196	0.438565	0.846	0.924	2.13004e-191
EYA2	1.87325e-61	0.438339	0.403	0.225	6.92802e-57
HSPE1	1.31234e-134	0.433661	0.77	0.797	4.85357e-130
ASCL1	1.77209e-24	0.432641	0.829	0.801	6.55391e-20
TRAP1	3.15282e-83	0.432627	0.403	0.199	1.16604e-78
SNHG16	2.70298e-99	0.432426	0.547	0.302	9.99669e-95
SLBP	2.74528e-52	0.43154	0.587	0.418	1.01532e-47
KCNJ6	4.40126e-164	0.431457	0.239	0.054	1.62776e-159
IRS2	4.37166e-129	0.430862	0.348	0.134	1.61681e-124
MKKS	2.57512e-96	0.430423	0.347	0.146	9.52384e-92
MTPN	8.41798e-67	0.430196	0.649	0.443	3.11331e-62
NUAK1	3.66417e-41	0.429921	0.317	0.182	1.35516e-36
CBX3	6.47683e-90	0.428871	0.796	0.778	2.39539e-85
COX16	9.55726e-157	0.428838	0.257	0.058	3.53466e-152
CHD4	3.51043e-66	0.428229	0.609	0.403	1.2983e-61
ZFAS1	9.27245e-41	0.427396	0.72	0.656	3.42932e-36
ELAVL4	9.22346e-114	0.426937	0.569	0.323	3.4112e-109
SYT13	1.76546e-16	0.426483	0.187	0.12	6.52938e-12
ATP8B1	2.17111e-74	0.424783	0.123	0.136	8.02963e-70
SLC7A5	2.13609e-204	0.424698	0.341	0.087	7.90012e-200
APC	1.99451e-17	0.424465	0.258	0.175	7.37648e-13
ONECUT2	7.29221e-103	0.424054	0.427	0.213	2.69695e-98
LAMP1	2.4002e-31	0.423249	0.523	0.415	8.87691e-27
FSCN1	4.00718e-82	0.422939	0.451	0.239	1.48202e-77
FAT1	4.02237e-46	0.421809	0.192	0.083	1.48763e-41
RCN1	3.5445e-115	0.420626	0.514	0.26	1.3109e-110
RPS28	1.45325e-162	0.420229	0.873	0.937	5.37471e-158
SMARCA4	7.37079e-60	0.419777	0.604	0.414	2.72601e-55
EIF3A	4.52244e-54	0.417669	0.676	0.492	1.67258e-49
PHGDH	4.63117e-98	0.417497	0.482	0.255	1.71279e-93
PCNA	1.16102e-35	0.41673	0.687	0.616	4.29392e-31
MTHFD2	1.06097e-44	0.415465	0.674	0.509	3.92391e-40
KIAA0232	6.13196e-169	0.415183	0.443	0.177	2.26784e-164
FJX1	4.38058e-41	0.413519	0.199	0.093	1.62011e-36
NOL4	1.26706e-48	0.412488	0.46	0.312	4.68608e-44
NASP	3.48415e-79	0.41217	0.708	0.663	1.28858e-74
GPS2	1.64318e-176	0.411376	0.235	0.042	6.07714e-172
DANCR	1.10239e-84	0.410624	0.6	0.368	4.07706e-80
PAGR1	0	0.410475	0.193	0.008	0
CFAP298	0	0.409634	0.199	0.004	0
NOP56	1.97925e-46	0.409238	0.622	0.488	7.32005e-42
PANK2	2.95483e-80	0.408795	0.418	0.215	1.09281e-75
DYNC1H1	7.19147e-53	0.408074	0.674	0.493	2.65969e-48
TRAPPC1	7.26855e-63	0.407621	0.46	0.273	2.6882e-58
UQCR11	2.96607e-97	0.407525	0.697	0.659	1.09697e-92
KHSRP	1.06979e-94	0.407494	0.523	0.297	3.95652e-90
GCSH	2.51198e-200	0.40646	0.225	0.032	9.29029e-196
PRL	2.78152e-171	0.406065	0.187	0.029	1.02872e-166
RPL8	1.75814e-135	0.404787	0.932	0.965	6.5023e-131
PRKDC	5.55748e-37	0.403386	0.721	0.572	2.05538e-32
RGS16	2.12771e-57	0.402311	0.586	0.395	7.86913e-53
CCDC124	1.4448e-48	0.401766	0.572	0.427	5.34344e-44
ALG13	1.07233e-144	0.400743	0.524	0.246	3.9659e-140
DDRGK1	2.3655e-78	0.40063	0.436	0.232	8.74856e-74
C17orf49	0	0.40037	0.199	0.007	0
RPL6	9.55312e-146	0.398983	0.917	0.951	3.53312e-141
MSH6	1.2094e-76	0.396701	0.593	0.376	4.47283e-72
PPIA	1.08114e-143	0.39625	0.894	0.952	3.99848e-139
KHDRBS1	4.24489e-49	0.395853	0.768	0.693	1.56993e-44
C1orf43	1.36158e-51	0.395465	0.73	0.679	5.03567e-47
CPE	1.89006e-24	0.394871	0.644	0.633	6.99021e-20
VOPP1	4.34256e-177	0.394648	0.489	0.205	1.60605e-172
SLC36A4	5.75688e-64	0.394308	0.644	0.454	2.12912e-59
RBM4	8.15097e-152	0.393449	0.25	0.056	3.01456e-147
PGLS	9.61279e-49	0.39164	0.464	0.298	3.5552e-44
SYNE2	7.38779e-12	0.390961	0.844	0.784	2.7323e-07
TLCD3B	0	0.390755	0.191	0.004	0
SERBP1	6.65374e-91	0.390748	0.781	0.76	2.46082e-86
MBOAT2	9.30864e-74	0.389479	0.365	0.198	3.44271e-69
UBE2V1	7.55055e-252	0.389396	0.219	0.021	2.7925e-247
UCHL1	3.58353e-97	0.388505	0.788	0.8	1.32533e-92
SIM1	3.6845e-21	0.387849	0.145	0.078	1.36268e-16
SCG2	6.53012e-18	0.386853	0.359	0.264	2.4151e-13
ATP2A2	2.1748e-70	0.386106	0.522	0.325	8.04329e-66
LAPTM4B	8.45717e-38	0.38519	0.735	0.614	3.1278e-33
BAZ1B	5.61774e-54	0.384221	0.656	0.477	2.07766e-49
ZNF704	7.03698e-26	0.382666	0.327	0.218	2.60256e-21
SPTBN1	2.64973e-22	0.382009	0.42	0.317	9.79976e-18
AZIN1	7.58711e-36	0.381517	0.656	0.518	2.80602e-31
RORB	2.47184e-144	0.381481	0.219	0.052	9.14184e-140
SNCAIP	3.02788e-11	0.38115	0.246	0.181	1.11983e-06
LDHB	1.88372e-83	0.379805	0.716	0.724	6.96674e-79
DPYSL2	3.28862e-77	0.379094	0.534	0.332	1.21626e-72
DST	7.97944e-39	0.378417	0.375	0.235	2.95112e-34
RPS4X	4.18266e-67	0.378045	0.923	0.932	1.54691e-62
HOOK3	2.85434e-48	0.375032	0.407	0.261	1.05565e-43
PPP1R17	2.72398e-130	0.374783	0.277	0.091	1.00744e-125
DLX6	6.39145e-59	0.374507	0.289	0.147	2.36382e-54
TEX15	2.10607e-15	0.374316	0.168	0.104	7.78909e-11
RPL14	1.85004e-166	0.3734	0.818	0.911	6.84217e-162
KMT2C	2.65791e-64	0.37273	0.585	0.39	9.83e-60
TRMT6	1.90612e-78	0.372652	0.454	0.248	7.0496e-74
GET3	0	0.37207	0.193	0.005	0
RPL9P9	3.20223e-119	0.370998	0.469	0.519	1.18431e-114
MCM7	2.11402e-43	0.369302	0.666	0.554	7.81848e-39
PGRMC1	3.74429e-41	0.368758	0.59	0.433	1.38479e-36
NDUFC2	1.33031e-75	0.367905	0.673	0.626	4.92001e-71
SON	9.15929e-27	0.367122	0.85	0.769	3.38747e-22
MRPS17	4.09826e-202	0.366882	0.31	0.07	1.5157e-197
TCF12	1.36714e-33	0.366852	0.627	0.482	5.05624e-29
ADSL	5.94765e-200	0.366068	0.265	0.049	2.19968e-195
RPL4	4.69361e-107	0.366066	0.804	0.814	1.73589e-102
SARAF	1.69462e-29	0.365245	0.74	0.617	6.26739e-25
BPTF	2.24889e-62	0.363926	0.632	0.443	8.3173e-58
ARGLU1	1.4956e-11	0.363753	0.56	0.493	5.53131e-07
HM13	9.76668e-50	0.363563	0.58	0.413	3.61211e-45
MIB1	6.48128e-31	0.363391	0.364	0.248	2.39704e-26
LPCAT1	1.05415e-64	0.363063	0.398	0.228	3.89865e-60
TMED4	1.56912e-41	0.362719	0.645	0.483	5.80324e-37
GNG10	7.21163e-304	0.35921	0.193	0.01	2.66715e-299
PRPS1	3.45112e-58	0.358456	0.429	0.25	1.27636e-53
PANK3	8.81441e-19	0.357586	0.254	0.168	3.25992e-14
RIMS2	1.0831e-62	0.357464	0.402	0.243	4.00574e-58
MAT2A	4.0713e-148	0.357266	0.445	0.188	1.50573e-143
MEG8	1.75099e-20	0.357214	0.127	0.065	6.47585e-16
DSEL	1.90568e-49	0.356951	0.196	0.086	7.04795e-45
MED13	7.45632e-54	0.356458	0.379	0.226	2.75765e-49
GOLGA4	9.55524e-97	0.356411	0.539	0.312	3.53391e-92
NACA	1.96079e-152	0.355499	0.82	0.883	7.25178e-148
AP1M1	1.82202e-95	0.355187	0.405	0.19	6.73856e-91
LMBR1	1.45786e-112	0.355052	0.355	0.158	5.39173e-108
EBF1	1.73367e-226	0.35483	0.245	0.039	6.4118e-222
RRP1B	3.46223e-185	0.354769	0.452	0.172	1.28047e-180
YWHAZ	3.13568e-64	0.354567	0.905	0.896	1.1597e-59
RUNX1	1.62042e-116	0.354498	0.221	0.058	5.99296e-112
AUTS2	1.24687e-133	0.353003	0.44	0.217	4.61141e-129
ADGRV1	1.30144e-44	0.352485	0.2	0.092	4.81325e-40
RPS26	1.64485e-174	0.351196	0.831	0.924	6.0833e-170
PGAM1	1.30128e-76	0.350703	0.259	0.23	4.81266e-72
DTD1	7.4967e-24	0.350198	0.445	0.357	2.77258e-19
SEZ6L	3.06939e-29	0.350145	0.325	0.215	1.13518e-24
IFT57	5.96046e-25	0.349898	0.535	0.41	2.20442e-20
BMPR2	1.6466e-43	0.349261	0.352	0.221	6.08978e-39
TOMM22	7.41858e-40	0.348904	0.506	0.349	2.74369e-35
CDS2	8.18876e-103	0.348686	0.325	0.129	3.02853e-98
AC022893.2	4.8691e-22	0.348235	0.112	0.058	1.80079e-17
NIPBL	6.37817e-57	0.347451	0.619	0.455	2.3589e-52
OCIAD1	3.53671e-43	0.346373	0.649	0.483	1.30802e-38
HMGA1	1.64362e-52	0.346294	0.605	0.422	6.07878e-48
EIF4EBP1	4.46204e-24	0.34555	0.584	0.466	1.65024e-19
SLFN11	2.92909e-109	0.344747	0.372	0.173	1.08329e-104
EEF1A2	2.47393e-29	0.344702	0.259	0.18	9.14957e-25
CHD8	1.13225e-91	0.344534	0.466	0.264	4.18753e-87
RPL32	5.39064e-149	0.344442	0.88	0.961	1.99368e-144
RAB3A	2.11556e-264	0.344437	0.379	0.097	7.82419e-260
LRPPRC	1.30689e-68	0.343446	0.534	0.357	4.83341e-64
RAC1	7.47165e-79	0.34342	0.756	0.749	2.76332e-74
RPS25	1.59126e-131	0.343395	0.863	0.93	5.88512e-127
FIP1L1	5.51425e-98	0.343217	0.482	0.257	2.03939e-93
BAZ1A	4.63492e-74	0.343199	0.526	0.325	1.71418e-69
MRPL38	0	0.343087	0.191	0.007	0
TRIT1	1.83057e-100	0.342882	0.421	0.208	6.77017e-96
GET1	0	0.341793	0.187	0.004	0
RAB5IF	0	0.341652	0.19	0.005	0
RACK1	4.41616e-50	0.341459	0.87	0.832	1.63327e-45
HMGN2	1.0127e-57	0.341156	0.82	0.831	3.74538e-53
CIAO2A	0	0.341154	0.193	0.004	0
WLS	9.03481e-121	0.34115	0.375	0.16	3.34143e-116
RUFY3	6.71242e-100	0.339641	0.38	0.188	2.48252e-95
RPP21	1.38091e-273	0.339586	0.194	0.013	5.10717e-269
BCL11B	1.60158e-85	0.339399	0.248	0.095	5.92328e-81
ANKRD12	1.74631e-31	0.338625	0.579	0.458	6.45855e-27
IFRD1	3.78883e-116	0.338499	0.432	0.202	1.40126e-111
ETS2	0.000794361	0.338064	0.454	0.409	1
N4BP2	9.21373e-84	0.337802	0.399	0.211	3.4076e-79
SMARCA5	1.17719e-34	0.337459	0.72	0.578	4.35372e-30
ISYNA1	2.54698e-35	0.337438	0.277	0.218	9.41976e-31
ARL4D	1.36619e-46	0.337091	0.239	0.115	5.05273e-42
CHD2	7.06842e-119	0.33669	0.448	0.233	2.61418e-114
SAMD1	9.33285e-137	0.336362	0.385	0.16	3.45166e-132
PNMA1	1.08136e-45	0.336327	0.46	0.301	3.99931e-41
COA8	0	0.335811	0.19	0.005	0
SHOX2	1.32998e-134	0.335773	0.246	0.07	4.91881e-130
SMAD5	2.29324e-57	0.335313	0.425	0.275	8.48131e-53
INA	4.48006e-67	0.33523	0.562	0.379	1.6569e-62
RPL7L1	3.18396e-39	0.335117	0.639	0.482	1.17755e-34
GNB1	1.68896e-28	0.334994	0.736	0.61	6.24647e-24
CTHRC1	2.70696e-54	0.334179	0.29	0.146	1.00114e-49
STARD3NL	6.15921e-131	0.333928	0.447	0.202	2.27792e-126
CBX6	4.1942e-43	0.333776	0.285	0.168	1.55118e-38
HSD17B12	2.60671e-122	0.333565	0.495	0.26	9.64066e-118
CALD1	1.23913e-155	0.332836	0.302	0.09	4.58282e-151
BAZ2B	6.70353e-22	0.33159	0.543	0.432	2.47923e-17
MYH10	1.2448e-68	0.331261	0.4	0.221	4.60379e-64
LONRF2	2.88399e-24	0.330755	0.149	0.076	1.06662e-19
DGKB	1.46387e-60	0.330145	0.213	0.093	5.41398e-56
TAOK1	1.71003e-63	0.329821	0.459	0.294	6.32438e-59
RCN2	1.15483e-39	0.329084	0.64	0.515	4.27101e-35
NAA50	3.44971e-25	0.328232	0.574	0.449	1.27584e-20
TMX4	6.17881e-14	0.327676	0.468	0.387	2.28517e-09
YLPM1	5.74588e-138	0.326443	0.464	0.225	2.12506e-133
SYNC	3.51082e-196	0.326416	0.212	0.03	1.29844e-191
PET100	4.08144e-156	0.326406	0.491	0.224	1.50948e-151
CYCS	6.39271e-68	0.325575	0.706	0.69	2.36428e-63
RPS11	5.38635e-21	0.325446	0.938	0.962	1.99209e-16
SEC13	2.97206e-67	0.324999	0.553	0.348	1.09919e-62
UBR5	1.10281e-68	0.323485	0.346	0.19	4.07863e-64
KMT2A	7.46879e-58	0.323433	0.623	0.448	2.76226e-53
KDELR2	4.4009e-53	0.322871	0.591	0.406	1.62763e-48
IGF2BP3	4.98535e-105	0.322779	0.266	0.092	1.84378e-100
BTBD3	2.65293e-72	0.322766	0.458	0.275	9.81159e-68
PCBP2	1.99947e-94	0.322422	0.83	0.857	7.39484e-90
DPYSL5	8.2182e-151	0.322211	0.419	0.182	3.03942e-146
PSMC1	5.67239e-60	0.321744	0.54	0.349	2.09788e-55
RB1CC1	3.8384e-78	0.321166	0.545	0.352	1.41959e-73
RBPJ	4.2208e-57	0.320246	0.626	0.449	1.56102e-52
GDI1	2.89432e-30	0.320161	0.662	0.596	1.07043e-25
SNAP25	3.35528e-117	0.320081	0.475	0.239	1.24091e-112
BCL7A	9.87178e-175	0.319996	0.451	0.187	3.65098e-170
TAF10	1.05538930408876e-312	0.319888	0.35	0.065	3.90325e-308
ADNP	1.08729e-89	0.319269	0.434	0.244	4.02124e-85
BRWD1	2.20992e-79	0.318824	0.495	0.313	8.17317e-75
MT-TW	1.88174e-11	0.318626	0.198	0.163	6.95944e-07
PDXP	0	0.318529	0.18	0.005	0
PCDH9	1.65395e-72	0.317814	0.206	0.072	6.11696e-68
LTN1	2.73811e-77	0.317323	0.404	0.235	1.01266e-72
ATRX	7.6865e-24	0.316974	0.729	0.612	2.84277e-19
TBCB	3.60588e-81	0.316542	0.753	0.772	1.3336e-76
CDK5R1	1.38373e-113	0.316014	0.289	0.115	5.11758e-109
IL13RA2	0	0.315588	0.16	0.003	0
TUG1	4.04102e-70	0.314936	0.512	0.331	1.49453e-65
SNRPN	1.73009e-115	0.31368	0.492	0.251	6.39856e-111
RYBP	3.1708e-34	0.311261	0.355	0.24	1.17269e-29
NXT1	1.62265e-21	0.31114	0.374	0.304	6.0012e-17
PLCB1	3.60774e-43	0.310347	0.285	0.159	1.33429e-38
TP53	2.73322e-165	0.309467	0.364	0.142	1.01085e-160
DHX15	8.0293e-71	0.30866	0.597	0.396	2.96956e-66
SOX6	4.56382e-195	0.307883	0.225	0.04	1.68788e-190
PRRC2C	6.74451e-24	0.307762	0.746	0.64	2.49439e-19
BHLHE22	1.71845e-115	0.306882	0.142	0.026	6.3555e-111
NUDT3	4.18994e-81	0.306475	0.333	0.17	1.54961e-76
CPXM1	2.13826e-87	0.30623	0.206	0.064	7.90816e-83
EIF5A	1.49743e-25	0.306194	0.625	0.525	5.53808e-21
SHROOM3	2.25878e-72	0.305832	0.261	0.111	8.35386e-68
PPP1CC	9.05528e-57	0.305559	0.601	0.415	3.349e-52
FUT9	1.17273e-44	0.305453	0.147	0.058	4.33723e-40
CBFA2T2	6.66973e-64	0.30509	0.54	0.368	2.46673e-59
MRPL12	1.15052e-79	0.304693	0.513	0.3	4.25507e-75
RPSAP58	6.79094e-154	0.303777	0.256	0.06	2.51156e-149
BIRC6	7.38903e-86	0.30255	0.327	0.164	2.73276e-81
GSE1	2.19748e-74	0.30231	0.457	0.276	8.12717e-70
BCAT1	7.58875e-302	0.302299	0.224	0.019	2.80663e-297
IPO7	6.86658e-80	0.302281	0.537	0.341	2.53954e-75
ARPC1B	3.71713e-143	0.302185	0.214	0.043	1.37474e-138
WASHC1	9.07711e-139	0.302011	0.277	0.079	3.35708e-134
OIP5-AS1	8.00427e-78	0.301473	0.506	0.31	2.9603e-73
CERS6	1.84421e-20	0.301022	0.414	0.33	6.82064e-16
CNOT6L	6.61255e-05	0.300921	0.241	0.199	1
AL135905.2	0	0.300697	0.18	0.004	0
TOP1	1.34942e-49	0.299584	0.612	0.441	4.99068e-45
UBN2	1.96759e-86	0.299558	0.312	0.151	7.27694e-82
RAN	1.45589e-118	0.299171	0.779	0.86	5.38447e-114
NCBP2AS2	0	0.298833	0.19	0.004	0
CCNY	5.74366e-110	0.298756	0.329	0.148	2.12423e-105
IDS	1.02855e-63	0.298708	0.414	0.257	3.80398e-59
ZKSCAN1	2.29633e-70	0.298648	0.586	0.393	8.49274e-66
EIF4B	3.01849e-49	0.298577	0.636	0.467	1.11636e-44
EIF2S2	2.86392e-12	0.298177	0.685	0.65	1.05919e-07
MYH9	3.69642e-41	0.298092	0.392	0.265	1.36708e-36
DKC1	5.48535e-34	0.297794	0.575	0.428	2.0287e-29
CUL5	5.43654e-105	0.297568	0.479	0.272	2.01065e-100
EIF1AX	1.10939e-40	0.297543	0.626	0.465	4.10298e-36
BZW2	1.34258e-80	0.297428	0.506	0.299	4.96538e-76
AHCY	1.13951e-64	0.297346	0.541	0.345	4.21437e-60
VPS13C	1.09503e-24	0.296893	0.326	0.241	4.04986e-20
TOX	1.17467e-90	0.296515	0.53	0.332	4.34438e-86
MRPS34	2.7241e-21	0.296368	0.544	0.434	1.00748e-16
KCNQ2	7.19618e-120	0.296364	0.209	0.054	2.66143e-115
SYNJ2BP	1.33197e-94	0.295974	0.439	0.241	4.92616e-90
MAPRE2	1.54501e-51	0.295299	0.432	0.288	5.71405e-47
HNRNPA1	6.94777e-97	0.29465	0.902	0.935	2.56956e-92
CLGN	2.25008e-112	0.294612	0.441	0.235	8.32169e-108
LRRC42	1.22861e-61	0.294418	0.403	0.228	4.54388e-57
SCRN1	3.37669e-152	0.294256	0.432	0.194	1.24883e-147
EIF3F	1.77402e-34	0.293748	0.64	0.493	6.56102e-30
PRELID3B	8.25902e-59	0.293338	0.563	0.377	3.05452e-54
EIF3B	1.27586e-104	0.29267	0.523	0.292	4.71864e-100
GLCCI1	2.0775e-152	0.292101	0.371	0.151	7.68341e-148
MYCBP2	9.64956e-133	0.291879	0.321	0.125	3.56879e-128
ESYT2	7.78318e-54	0.291798	0.331	0.183	2.87853e-49
DNMT1	1.29817e-26	0.291071	0.704	0.619	4.80116e-22
NUDCD1	3.6139e-117	0.290637	0.388	0.185	1.33656e-112
PA2G4	4.3054e-34	0.290608	0.705	0.651	1.59231e-29
PEG10	4.28978e-80	0.290575	0.775	0.567	1.58653e-75
CTNNB1	6.86216e-91	0.290237	0.462	0.268	2.5379e-86
EEF1B2	2.71953e-56	0.290047	0.775	0.78	1.00579e-51
PABPC1	5.16492e-33	0.289952	0.936	0.954	1.9102e-28
DNAJC15	2.64703e-80	0.289715	0.515	0.305	9.78976e-76
ILF3-DT	0	0.289101	0.177	0.004	0
ZFHX4	1.38978e-193	0.288998	0.259	0.06	5.13995e-189
LRRFIP1	4.54325e-15	0.288649	0.501	0.405	1.68027e-10
PUM1	2.34561e-59	0.288432	0.534	0.38	8.675e-55
BLMH	3.30264e-105	0.288307	0.437	0.222	1.22145e-100
TAF15	5.7143e-53	0.288269	0.57	0.391	2.11338e-48
HOXD8	5.9614e-70	0.287514	0.217	0.097	2.20476e-65
CYFIP2	1.10768e-82	0.286955	0.286	0.134	4.09666e-78
MTDH	1.48598e-35	0.286697	0.667	0.518	5.49574e-31
TOMM20	2.23424e-22	0.286628	0.692	0.591	8.26312e-18
RPAIN	2.44917e-24	0.286124	0.671	0.573	9.05801e-20
TMEM65	1.44025e-98	0.285822	0.247	0.087	5.32661e-94
SATB1	3.15049e-125	0.284148	0.308	0.121	1.16518e-120
DICER1	1.22553e-93	0.284	0.43	0.241	4.53249e-89
ABI2	1.38903e-79	0.283814	0.526	0.338	5.13717e-75
PPIAP22	2.09521e-29	0.283602	0.196	0.104	7.74891e-25
CITED2	0.000990439	0.283585	0.392	0.352	1
DDA1	4.7966e-97	0.283515	0.488	0.267	1.77398e-92
TRIR	5.108e-37	0.28324	0.674	0.645	1.88914e-32
ACVR2B	8.29321e-227	0.283209	0.346	0.101	3.06716e-222
TMEFF1	8.50706e-253	0.282945	0.186	0.015	3.14625e-248
APEX1	1.51069e-22	0.282634	0.698	0.635	5.58715e-18
ATF4	1.06761e-24	0.282467	0.636	0.518	3.94845e-20
AKT3	3.57567e-107	0.282298	0.483	0.279	1.32243e-102
SERINC1	1.31477e-37	0.282125	0.606	0.469	4.86255e-33
MARCKSL1	4.84677e-66	0.281652	0.778	0.812	1.79253e-61
UBE3A	5.42698e-70	0.28162	0.532	0.339	2.00712e-65
RBBP4	9.27878e-26	0.281302	0.702	0.637	3.43166e-21
LINC00665	1.44836e-187	0.281124	0.446	0.187	5.35661e-183
HNRNPH1	6.27696e-27	0.281059	0.663	0.54	2.32147e-22
HIPK2	7.13442e-110	0.280887	0.363	0.168	2.63859e-105
UBE2E1	2.25755e-149	0.280365	0.464	0.213	8.34933e-145
CSNK2B	9.0144e-22	0.279925	0.645	0.556	3.33389e-17
PCM1	1.26951e-05	0.279553	0.704	0.657	0.469515
C18orf32	7.9414e-125	0.279521	0.259	0.078	2.93705e-120
AL133166.1	1.4489e-196	0.279006	0.173	0.026	5.35861e-192
WIPI2	6.79738e-93	0.278467	0.47	0.259	2.51394e-88
CDK6	2.12889e-195	0.278002	0.232	0.042	7.87349e-191
RBBP6	1.41391e-58	0.277484	0.561	0.385	5.2292e-54
G3BP1	6.28136e-41	0.277022	0.565	0.421	2.3231e-36
PPAT	3.67537e-85	0.276459	0.372	0.185	1.3593e-80
ZNF667-AS1	5.33573e-285	0.276191	0.444	0.144	1.97337e-280
FBL	7.64951e-24	0.275702	0.661	0.563	2.82909e-19
RPL10A	3.61899e-56	0.275433	0.824	0.838	1.33845e-51
CERK	1.22724e-137	0.275343	0.388	0.182	4.53884e-133
EIF2S3	1.04295e-107	0.275178	0.452	0.249	3.85726e-103
AKAP9	5.55361e-33	0.27473	0.696	0.572	2.05395e-28
RSF1	3.53488e-40	0.274412	0.653	0.502	1.30734e-35
TRIB2	1.75158e-72	0.273831	0.285	0.148	6.47806e-68
PTK2	6.47878e-68	0.273755	0.429	0.276	2.39611e-63
KDM5A	2.09489e-67	0.273591	0.489	0.324	7.74775e-63
SND1	2.14974e-128	0.27332	0.457	0.229	7.95058e-124
CAPRIN1	5.5817e-35	0.272235	0.626	0.49	2.06434e-30
MT-ND6	1.43751e-09	0.272151	0.329	0.262	5.31649e-05
IMPAD1	2.96549e-86	0.272099	0.39	0.222	1.09676e-81
CSAG1	5.08776e-106	0.271022	0.196	0.049	1.88166e-101
MAP6	5.88235e-173	0.271015	0.357	0.141	2.17553e-168
EPHA4	8.63208e-155	0.270944	0.26	0.072	3.19249e-150
HUWE1	7.79935e-84	0.270896	0.48	0.296	2.88451e-79
CDK5RAP3	2.4328e-220	0.270839	0.206	0.024	8.99746e-216
KIF1A	1.24423e-38	0.270815	0.624	0.477	4.60167e-34
GTF2F1	1.30071e-76	0.270696	0.57	0.362	4.81053e-72
TMED7	8.00812e-28	0.270602	0.264	0.173	2.96172e-23
WNK1	2.34142e-73	0.2703	0.557	0.376	8.65951e-69
RPLP2	6.69482e-54	0.270137	0.922	0.972	2.47601e-49
KLHL23	4.1e-67	0.270032	0.511	0.327	1.51635e-62
DDX24	3.69691e-17	0.26992	0.702	0.612	1.36727e-12
NR2F6	1.74725e-134	0.26983	0.426	0.193	6.46203e-130
CNKSR3	1.58615e-15	0.269799	0.257	0.295	5.86621e-11
RPL23AP42	5.54803e-23	0.269794	0.428	0.389	2.05188e-18
SMAD9	1.49302e-10	0.269011	0.416	0.354	5.5218e-06
CHGA	7.89246e-18	0.268712	0.673	0.572	2.91895e-13
PSMD11	1.23409e-37	0.26855	0.578	0.423	4.56417e-33
KIF1B	9.59064e-95	0.2684	0.401	0.223	3.547e-90
FAM120A	3.7759e-17	0.268253	0.31	0.234	1.39648e-12
LRRC47	8.04423e-168	0.268196	0.388	0.157	2.97508e-163
ELAVL1	4.95824e-59	0.26762	0.625	0.44	1.83376e-54
SF3A2	9.47523e-47	0.267498	0.556	0.384	3.50432e-42
SELENOH	2.42183e-30	0.267482	0.542	0.406	8.95688e-26
GABPA	1.1389e-44	0.267391	0.252	0.147	4.2121e-40
MAP9	2.8253e-100	0.267326	0.345	0.165	1.04491e-95
NPEPPS	3.36027e-85	0.267197	0.495	0.296	1.24276e-80
CHURC1	7.06141e-43	0.266956	0.386	0.243	2.61159e-38
HNRNPU	6.01191e-23	0.266919	0.859	0.849	2.22345e-18
BDP1	1.29233e-62	0.266889	0.438	0.286	4.77954e-58
UTP3	1.01657e-93	0.26688	0.276	0.116	3.75968e-89
HSPA9	1.96456e-39	0.266553	0.641	0.49	7.26574e-35
ZNF664	1.00528e-29	0.266506	0.679	0.55	3.71794e-25
ENO2	1.88523e-16	0.266412	0.676	0.578	6.97235e-12
RGS17	4.65797e-27	0.26623	0.337	0.249	1.7227e-22
MSI1	5.81656e-207	0.265331	0.329	0.098	2.1512e-202
SBNO1	1.19001e-93	0.265296	0.499	0.303	4.40113e-89
FARSA	2.02106e-58	0.265242	0.534	0.348	7.47467e-54
USP34	1.11304e-112	0.265192	0.452	0.248	4.11647e-108
LPL	1.02565e-45	0.264681	0.163	0.07	3.79326e-41
KLF4	3.68425e-05	0.264479	0.181	0.142	1
LONP1	3.21897e-128	0.264088	0.384	0.171	1.1905e-123
SSBP3	8.61208e-97	0.263885	0.454	0.271	3.18509e-92
PHIP	2.03169e-27	0.263834	0.652	0.544	7.51399e-23
WDR1	8.45484e-77	0.263355	0.523	0.325	3.12694e-72
DCUN1D5	5.75729e-88	0.263121	0.422	0.221	2.12928e-83
VAPB	1.17874e-112	0.26274	0.488	0.265	4.35947e-108
TRIM13	2.50139e-203	0.262728	0.44	0.177	9.25116e-199
REV3L	4.86742e-50	0.262565	0.565	0.434	1.80017e-45
NANOS1	4.54642e-20	0.262251	0.118	0.059	1.68145e-15
FARP1	6.05127e-56	0.261682	0.492	0.337	2.238e-51
PSMD3	7.90581e-58	0.261513	0.527	0.345	2.92388e-53
SCG3	8.30224e-20	0.261474	0.742	0.656	3.0705e-15
BRD4	1.1026e-63	0.261222	0.556	0.386	4.07786e-59
RALGAPA1	7.22299e-69	0.26117	0.351	0.202	2.67135e-64
TDG	1.04591e-63	0.261121	0.605	0.418	3.86819e-59
NEGR1	3.0245e-22	0.260788	0.178	0.11	1.11858e-17
DAAM1	7.43238e-67	0.260771	0.42	0.255	2.74879e-62
NME4	7.2539e-107	0.260721	0.365	0.168	2.68278e-102
ATP11C	2.38459e-152	0.260063	0.305	0.108	8.81916e-148
UPF1	6.30166e-137	0.26001	0.316	0.119	2.33061e-132
HNRNPL	6.01061e-42	0.259486	0.566	0.41	2.22296e-37
HACD3	1.61451e-19	0.259276	0.624	0.517	5.9711e-15
CPSF6	7.30883e-81	0.259271	0.499	0.316	2.7031e-76
RCC2	1.86891e-34	0.258456	0.531	0.399	6.91199e-30
LIN7C	3.02041e-36	0.258418	0.356	0.239	1.11707e-31
DNAJA1	1.00147e-53	0.258125	0.769	0.782	3.70383e-49
TMEM106B	6.43308e-51	0.25811	0.405	0.278	2.37921e-46
AGO3	5.00382e-133	0.257464	0.359	0.16	1.85061e-128
TRIP11	2.98995e-60	0.257081	0.468	0.326	1.1058e-55
ZNF195	3.4067e-128	0.256823	0.42	0.205	1.25994e-123
ENY2	1.38808e-26	0.256771	0.689	0.638	5.13367e-22
ATP13A3	8.93018e-45	0.256558	0.374	0.252	3.30274e-40
SSRP1	1.37067e-26	0.256116	0.654	0.528	5.06929e-22
SSR1	1.31745e-55	0.25589	0.567	0.434	4.87246e-51
LIN7A	1.13192e-161	0.255785	0.323	0.124	4.18628e-157
ATP5F1D	6.37288e-24	0.25556	0.639	0.571	2.35695e-19
SARNP	4.48398e-170	0.255387	0.232	0.047	1.65836e-165
CUL4B	4.72507e-29	0.255312	0.335	0.241	1.74752e-24
TNKS	1.27092e-42	0.255288	0.271	0.157	4.70037e-38
SUGT1	1.82269e-82	0.255137	0.495	0.293	6.74103e-78
ZHX1	2.82768e-104	0.255072	0.361	0.185	1.04579e-99
HSPA13	2.72744e-40	0.254902	0.329	0.216	1.00872e-35
MRPS28	1.27492e-157	0.254113	0.293	0.089	4.71515e-153
SLC4A7	8.10573e-189	0.254075	0.298	0.085	2.99782e-184
YARS	3.21737e-91	0.252924	0.492	0.29	1.18991e-86
RO60	0	0.252489	0.179	0.004	0
FRYL	1.81818e-84	0.252373	0.327	0.173	6.72434e-80
NCL	1.96855e-67	0.252129	0.859	0.897	7.28049e-63
B4GALT5	4.96897e-66	0.25211	0.326	0.182	1.83773e-61
SDK2	2.70771e-08	0.25202	0.107	0.074	0.00100142
CHD6	1.83761e-30	0.251807	0.528	0.418	6.79622e-26
API5	6.34141e-99	0.251685	0.498	0.303	2.34531e-94
AIMP2	1.47679e-63	0.251544	0.438	0.261	5.46175e-59
ETNK1	1.79086e-81	0.251217	0.399	0.234	6.62333e-77
FAM50A	1.02554e-30	0.251028	0.509	0.372	3.79287e-26
DHX9	2.65956e-25	0.251014	0.674	0.56	9.83613e-21
MAN1A2	7.57529e-83	0.250909	0.458	0.285	2.80164e-78
SPEN	1.01614e-62	0.250884	0.432	0.288	3.75811e-58
DCAF7	1.94101e-54	0.250534	0.6	0.426	7.17862e-50
HYOU1	6.51621e-65	0.250371	0.375	0.216	2.40995e-60
SENP6	2.49553e-59	0.250284	0.494	0.346	9.22949e-55
NUP42	0	0.250225	0.177	0.004	0
GDAP1	7.80229e-102	0.25012	0.44	0.254	2.8856e-97
MATR3.1	2.56005e-242	0.250078	0.174	0.012	9.46809e-238
ITPR3	1.74696e-50	0.249948	0.115	0.162	6.46095e-46
SRPK1	4.87818e-51	0.249854	0.516	0.351	1.80414e-46
USO1	1.45026e-59	0.249698	0.324	0.193	5.36365e-55
ATP5F1E	4.24267e-84	0.2494	0.869	0.928	1.56911e-79
FDX2	0	0.249211	0.178	0.005	0
DNAJB1	2.46966e-05	0.249157	0.55	0.495	0.913379
ARHGEF26	1.46614e-93	0.249077	0.239	0.09	5.42238e-89
EIF5	4.22957e-29	0.248618	0.743	0.735	1.56426e-24
CCNB1IP1	5.17413e-70	0.248375	0.558	0.366	1.9136e-65
SGTA	3.88372e-117	0.24837	0.491	0.258	1.43636e-112
TMEM33	1.98422e-131	0.247966	0.477	0.253	7.33843e-127
CCT7	7.42523e-20	0.247808	0.625	0.542	2.74615e-15
CSDE1	8.53148e-12	0.24773	0.784	0.749	3.15528e-07
FARP2	1.27643e-44	0.247708	0.188	0.09	4.72074e-40
HNRNPH2	1.42111e-17	0.247414	0.463	0.362	5.25582e-13
TBL1XR1	4.8784e-77	0.247061	0.519	0.342	1.80423e-72
PTBP1	2.10661e-36	0.247046	0.625	0.477	7.79107e-32
TPP2	4.30686e-94	0.246603	0.392	0.208	1.59285e-89
TMEM230	3.01792e-09	0.246158	0.621	0.586	0.000111615
TROVE2	0.00236187	0.245776	0.474	0.473	1
SRP19	7.61731e-78	0.245709	0.41	0.23	2.81719e-73
SH3BP4	0.00270026	0.24564	0.256	0.249	1
GET4	5.51113281484258e-317	0.24557	0.18	0.007	2.03823736024138e-312
PTPMT1	9.16275e-253	0.245418	0.353	0.093	3.38875e-248
PPP1CB	2.79964e-41	0.245071	0.58	0.456	1.03542e-36
POLR2D	2.03512e-144	0.244686	0.392	0.17	7.5267e-140
TBRG4	1.41522e-125	0.244611	0.33	0.13	5.23403e-121
RPL23AP2	2.11081e-62	0.244566	0.303	0.152	7.80661e-58
JAM3	1.34358e-68	0.24429	0.318	0.177	4.9691e-64
MIDN	4.67557e-138	0.244208	0.435	0.217	1.72921e-133
CDKAL1	1.66669e-70	0.244177	0.565	0.387	6.1641e-66
SDAD1	4.9196e-108	0.244108	0.45	0.249	1.81946e-103
HPCA	2.92793e-170	0.243683	0.233	0.053	1.08286e-165
HCFC1	2.2197e-136	0.243586	0.367	0.163	8.20934e-132
USP9X	3.92986e-66	0.243387	0.47	0.323	1.45342e-61
HDAC2	6.24292e-28	0.243263	0.798	0.795	2.30888e-23
MKL2	5.34471e-41	0.243207	0.113	0.151	1.97669e-36
RAB3IP	8.10122e-48	0.243179	0.569	0.431	2.99615e-43
TRIM33	1.13163e-68	0.24316	0.388	0.241	4.18524e-64
USP7	1.77741e-83	0.243158	0.436	0.264	6.57357e-79
ZMYM2	2.05774e-75	0.243124	0.418	0.264	7.61035e-71
CTBP1	1.59904e-100	0.242965	0.491	0.288	5.9139e-96
HELZ	2.53663e-57	0.242765	0.326	0.197	9.38146e-53
PDS5A	8.1624e-91	0.242504	0.535	0.344	3.01878e-86
ZFP91	9.87698e-114	0.242393	0.371	0.182	3.6529e-109
UBE2G1	3.31619e-103	0.242361	0.295	0.12	1.22646e-98
SMARCC1	4.88845e-32	0.242168	0.626	0.486	1.80794e-27
SMARCAD1	1.2253e-55	0.242152	0.344	0.212	4.53163e-51
NCOA7	6.75558e-38	0.241958	0.338	0.23	2.49848e-33
MED28	1.64842e-125	0.241844	0.501	0.268	6.09652e-121
ERO1B	9.19119e-51	0.241734	0.362	0.226	3.39927e-46
CPSF2	4.64029e-107	0.241638	0.447	0.246	1.71616e-102
F11R	1.01399e-27	0.241077	0.395	0.284	3.75013e-23
ANO6	1.26484e-71	0.241004	0.245	0.117	4.67788e-67
FAM155A	0.0677461	0.24082	0.195	0.174	1
KPNA6	1.89103e-120	0.240701	0.36	0.171	6.99377e-116
ZNF721	1.41001e-94	0.240651	0.322	0.164	5.21476e-90
NT5C3B	2.44112e-132	0.240605	0.407	0.185	9.02825e-128
ZDBF2	3.67985e-65	0.240443	0.243	0.119	1.36096e-60
RPL12	2.36929e-59	0.240356	0.841	0.881	8.76257e-55
CREB1	2.97049e-86	0.240014	0.414	0.249	1.09861e-81
ROCK1	6.95435e-34	0.239884	0.55	0.426	2.572e-29
PPP4R3A	2.55932e-69	0.239785	0.487	0.32	9.4654e-65
NPM1	9.28467e-57	0.23969	0.883	0.919	3.43384e-52
LRRC59	1.01638e-68	0.239677	0.494	0.307	3.75899e-64
BSCL2	1.11563e-290	0.239646	0.18	0.009	4.12604e-286
TUT4	0	0.23961	0.171	0.004	0
HNRNPUL2	5.11297e-146	0.239214	0.412	0.189	1.89098e-141
RBM25	7.0623e-20	0.239168	0.623	0.513	2.61192e-15
GDF11	3.23934e-88	0.239135	0.237	0.091	1.19804e-83
SELENOI	4.46269e-88	0.238913	0.282	0.13	1.65048e-83
NUP58	3.89069e-75	0.238682	0.409	0.246	1.43893e-70
TMEM181	6.14311e-59	0.238585	0.353	0.218	2.27197e-54
RTL6	2.71072e-54	0.238291	0.246	0.133	1.00253e-49
AL354809.1	6.52915e-277	0.238226	0.167	0.012	2.41474e-272
DCX	5.30055e-69	0.238092	0.413	0.252	1.96036e-64
ARPP19	1.39566e-48	0.237991	0.672	0.507	5.16173e-44
LYPLA1	1.36045e-55	0.237673	0.522	0.358	5.03148e-51
UBE2K	1.89436e-69	0.237343	0.6	0.409	7.0061e-65
MEG3	4.90662e-18	0.23726	0.338	0.272	1.81466e-13
SLC25A46	1.7721e-49	0.237243	0.241	0.134	6.55392e-45
CNOT7	5.75254e-35	0.237198	0.666	0.548	2.12752e-30
LEPROTL1	3.44489e-106	0.237148	0.479	0.277	1.27406e-101
SNRPA	6.71809e-51	0.23695	0.562	0.391	2.48462e-46
LARP4	3.03934e-101	0.236932	0.472	0.283	1.12407e-96
YWHAB	3.34452e-43	0.236829	0.757	0.79	1.23694e-38
AKAP11	1.17335e-96	0.236817	0.276	0.124	4.33952e-92
GRPEL1	6.12403e-98	0.236804	0.46	0.249	2.26491e-93
TMBIM4	1.74907e-131	0.236802	0.346	0.143	6.46875e-127
VGLL4	2.84556e-116	0.236759	0.368	0.179	1.0524e-111
CARS2	3.2644e-95	0.236419	0.372	0.18	1.20731e-90
RCAN1	1.17214e-10	0.23599	0.193	0.139	4.33504e-06
ANP32A	1.76674e-20	0.235654	0.654	0.588	6.53411e-16
ARID1B	1.0151e-57	0.235115	0.327	0.195	3.75426e-53
ZBTB44	5.1151e-64	0.235019	0.343	0.206	1.89177e-59
GTPBP8	1.71729e-154	0.234843	0.326	0.12	6.35123e-150
CRLS1	1.44512e-78	0.234837	0.376	0.201	5.34465e-74
SAFB2	4.56272e-78	0.234743	0.479	0.302	1.68748e-73
PSMF1	2.978e-15	0.23457	0.542	0.446	1.10138e-10
TMEM97	1.36067e-20	0.234512	0.608	0.494	5.03231e-16
STRAP	2.71767e-16	0.234493	0.643	0.55	1.0051e-11
PAPOLA	2.18661e-08	0.234416	0.768	0.716	0.000808697
MLEC	3.00475e-43	0.234342	0.592	0.433	1.11128e-38
NDUFAF4	3.3878e-62	0.234044	0.501	0.326	1.25295e-57
BCL11A	1.34467e-209	0.233968	0.238	0.049	4.97314e-205
PGAP1	2.48289e-38	0.233958	0.293	0.191	9.1827e-34
SLC39A14	2.75725e-53	0.233873	0.189	0.084	1.01974e-48
LARS	9.70701e-69	0.233351	0.531	0.363	3.59004e-64
ACLY	4.06748e-115	0.232935	0.45	0.248	1.50432e-110
DDHD1	1.00988e-119	0.232763	0.291	0.112	3.73493e-115
RERE	5.95293e-87	0.232696	0.521	0.337	2.20163e-82
AC008038.1	1.84371e-42	0.232421	0.265	0.148	6.81876e-38
DUXAP8	3.46572e-217	0.232388	0.173	0.014	1.28176e-212
MSL1	9.13818e-77	0.23211	0.452	0.279	3.37966e-72
DCTPP1	6.83088e-19	0.232075	0.491	0.384	2.52633e-14
PSMG1	1.01176e-95	0.231877	0.463	0.266	3.7419e-91
EIF3M	5.02406e-31	0.231869	0.623	0.484	1.8581e-26
YBX1	8.2403e-84	0.231696	0.849	0.9	3.04759e-79
IRF2BP2	1.51824e-51	0.231484	0.514	0.379	5.61506e-47
PRR14L	1.81591e-67	0.231346	0.301	0.167	6.71596e-63
MRPS6	1.23415e-34	0.231309	0.475	0.336	4.56438e-30
CDK2AP1	7.32522e-127	0.231214	0.246	0.071	2.70916e-122
GADD45GIP1	4.3452e-41	0.230635	0.685	0.693	1.60703e-36
ZC3HAV1	1.93209e-46	0.230384	0.268	0.158	7.14563e-42
TAF2	6.51476e-88	0.230008	0.362	0.2	2.40942e-83
ANKRD11	2.48797e-67	0.229856	0.427	0.265	9.2015e-63
GNAO1	1.85883e-63	0.229766	0.265	0.143	6.8747e-59
POLR3F	7.61576e-110	0.229634	0.293	0.12	2.81661e-105
TSPYL5	2.32416e-69	0.22954	0.241	0.117	8.59569e-65
LMNB2	2.25832e-151	0.229459	0.421	0.195	8.35218e-147
ZNF121	3.29041e-111	0.229077	0.328	0.15	1.21692e-106
AFF4	1.87327e-75	0.228769	0.379	0.225	6.92812e-71
CNTN1	1.72779e-93	0.228605	0.217	0.084	6.39008e-89
NKX2-2	1.67082e-05	0.228416	0.145	0.11	0.617936
CELF4	9.85611e-47	0.228248	0.334	0.223	3.64518e-42
LIMCH1	3.17091e-24	0.228087	0.215	0.139	1.17273e-19
SRP72	3.17757e-41	0.227943	0.556	0.407	1.17519e-36
SLC7A1	2.37408e-123	0.227765	0.303	0.122	8.7803e-119
BCL2L11	4.79791e-06	0.227654	0.228	0.184	0.177446
P4HB	3.6199e-22	0.227606	0.672	0.557	1.33878e-17
POM121C	1.53037e-156	0.227387	0.334	0.127	5.65993e-152
EFTUD2	6.91761e-123	0.227331	0.395	0.188	2.55841e-118
ROCK2	6.56972e-45	0.227112	0.347	0.239	2.42975e-40
MRTO4	5.89923e-108	0.225889	0.49	0.273	2.18177e-103
CDK13	3.93728e-72	0.225852	0.299	0.159	1.45616e-67
TMEM165	1.80219e-58	0.225597	0.423	0.264	6.66522e-54
PUS7L	1.69726e-100	0.225425	0.305	0.152	6.27716e-96
ATP6V1A	3.03589e-78	0.225402	0.459	0.29	1.12279e-73
PHF10	1.73291e-39	0.225196	0.342	0.234	6.40899e-35
USP47	3.06763e-121	0.224793	0.412	0.214	1.13453e-116
POLR2J3	4.85273e-179	0.224406	0.205	0.036	1.79473e-174
AGGF1	1.87608e-137	0.224397	0.251	0.078	6.93849e-133
ATF7IP	1.46854e-43	0.224329	0.419	0.308	5.43126e-39
NONO	4.89502e-22	0.224012	0.788	0.771	1.81038e-17
FAM32A	2.37331e-34	0.223811	0.584	0.438	8.77747e-30
MDN1	3.30141e-95	0.223773	0.245	0.103	1.22099e-90
ARRDC3	0.165969	0.223699	0.174	0.19	1
DPYD	4.47585e-183	0.223207	0.183	0.026	1.65535e-178
MTF2	4.02802e-99	0.223027	0.477	0.284	1.48972e-94
AK1	3.54401e-148	0.222894	0.21	0.046	1.31072e-143
POU2F2	1.56898e-127	0.222551	0.23	0.073	5.80271e-123
NDUFAF8	1.38657e-70	0.222508	0.582	0.39	5.12808e-66
PPAN	9.14611e-221	0.222105	0.255	0.048	3.3826e-216
STMN3	1.90826e-97	0.222019	0.551	0.346	7.05751e-93
CUX1	2.39763e-136	0.221958	0.429	0.222	8.8674e-132
ADRM1	2.98748e-31	0.221602	0.549	0.41	1.10489e-26
NAPA	1.12825e-120	0.221443	0.231	0.067	4.17273e-116
NRXN3	1.69352e-43	0.221334	0.16	0.073	6.26331e-39
CADM1	1.94024e-14	0.22099	0.558	0.483	7.17578e-10
COLGALT1	9.36239e-186	0.220667	0.344	0.12	3.46259e-181
SNHG14	2.73274e-199	0.220664	0.326	0.1	1.01068e-194
DYNC1I1	1.51327e-91	0.220602	0.245	0.101	5.59669e-87
KCNT2	5.31844e-152	0.220573	0.193	0.042	1.96697e-147
SRM	1.23292e-28	0.22046	0.599	0.464	4.55983e-24
BACE1	4.20555e-117	0.220451	0.268	0.108	1.55538e-112
NIPSNAP1	2.15011e-55	0.220134	0.464	0.306	7.95198e-51
FOXA2	6.59597e-08	0.220076	0.335	0.279	0.00243945
TCP1	1.94697e-13	0.220043	0.737	0.695	7.20066e-09
C19orf53	1.83333e-35	0.219965	0.691	0.682	6.78037e-31
CTDSP2	2.31504e-48	0.219935	0.321	0.21	8.56195e-44
ZNF562	4.98502e-108	0.219883	0.275	0.118	1.84366e-103
PCGF5	0.409381	0.219828	0.341	0.343	1
PBX1	1.67964e-32	0.219763	0.388	0.293	6.21199e-28
KIT	1.59801e-48	0.219428	0.371	0.257	5.91009e-44
FEV	3.01245e-92	0.219418	0.195	0.059	1.11412e-87
KRR1	2.42082e-86	0.218528	0.545	0.358	8.95316e-82
VAT1	1.88673e-55	0.218234	0.388	0.237	6.97788e-51
MBNL2	2.24998e-25	0.218204	0.212	0.134	8.32134e-21
THYN1	1.50515e-45	0.218169	0.577	0.413	5.56664e-41
ZC3H12C	2.45915e-23	0.218093	0.146	0.077	9.09493e-19
FBXO25	8.83745e-33	0.217685	0.294	0.186	3.26844e-28
HOXA7	6.00903e-178	0.217542	0.312	0.101	2.22238e-173
GNA11	5.57261e-84	0.217467	0.307	0.15	2.06097e-79
SFRP1	3.30913e-195	0.217303	0.302	0.09	1.22385e-190
NAA15	1.59236e-109	0.217266	0.355	0.175	5.8892e-105
RPS27A	1.12282e-56	0.21726	0.919	0.958	4.15263e-52
HNRNPAB	3.7587e-19	0.21696	0.659	0.552	1.39012e-14
PPP3CA	6.8215e-15	0.216748	0.31	0.247	2.52286e-10
TMEM132A	6.59269e-73	0.216726	0.248	0.12	2.43824e-68
UTP20	5.73667e-107	0.216591	0.246	0.093	2.12165e-102
KPNB1	3.83638e-20	0.21657	0.709	0.674	1.41885e-15
EHBP1	9.20419e-69	0.216443	0.278	0.149	3.40408e-64
EIF4G1	4.30615e-84	0.216177	0.548	0.351	1.59258e-79
NPNT	3.87984e-06	0.216078	0.146	0.144	0.143492
COPE	1.68638e-17	0.216068	0.647	0.603	6.23691e-13
RAPGEF5	3.51135e-106	0.21586	0.213	0.067	1.29864e-101
NCBP2	6.5058e-56	0.215777	0.606	0.441	2.40611e-51
MRFAP1L1	1.76192e-115	0.215462	0.498	0.283	6.51627e-111
CSNK1G3	3.57971e-23	0.215224	0.256	0.182	1.32392e-18
PPIB	4.55663e-14	0.215168	0.683	0.633	1.68522e-09
SRSF3	3.0468e-19	0.215067	0.812	0.818	1.12683e-14
CACUL1	2.66031e-80	0.215017	0.313	0.171	9.83887e-76
ARL5A	2.16198e-123	0.214973	0.303	0.117	7.99586e-119
ARHGAP32	1.5634e-50	0.214957	0.212	0.104	5.78208e-46
VPS13A	7.55076e-24	0.2149	0.293	0.224	2.79257e-19
PAFAH1B2	4.15537e-84	0.21474	0.43	0.267	1.53682e-79
CELF2	3.98155e-11	0.214638	0.134	0.086	1.47253e-06
YME1L1	8.58189e-53	0.214594	0.522	0.397	3.17393e-48
TP53I11	2.29712e-129	0.214077	0.356	0.169	8.49566e-125
KLC1	4.17167e-131	0.214063	0.456	0.239	1.54285e-126
SPCS2	1.37307e-15	0.213912	0.69	0.595	5.07815e-11
CDK14	1.51686e-10	0.213631	0.138	0.089	5.60996e-06
RP9	9.8329e-129	0.213623	0.463	0.24	3.6366e-124
EIF4H	3.99135e-43	0.213506	0.57	0.413	1.47616e-38
RERG	1.49056e-169	0.213487	0.156	0.019	5.5127e-165
BAIAP2L1	1.0158e-61	0.213451	0.348	0.221	3.75685e-57
LUC7L2	2.79812e-52	0.213024	0.448	0.295	1.03486e-47
PPP1R12A	3.45723e-72	0.212674	0.496	0.333	1.27862e-67
VHL	1.47884e-151	0.21262	0.348	0.147	5.46935e-147
RMND5A	4.50142e-79	0.212408	0.379	0.219	1.6648e-74
ARL4C	2.92356e-81	0.212295	0.544	0.365	1.08125e-76
PPM1A	2.92871e-57	0.212155	0.377	0.252	1.08315e-52
FAM221A	2.33307e-146	0.21199	0.383	0.179	8.62863e-142
KANSL1	9.03542e-92	0.211963	0.333	0.172	3.34166e-87
RETREG1	2.38584e-08	0.211942	0.228	0.185	0.000882378
IRS1	1.23129e-122	0.211924	0.133	0.019	4.5538e-118
AGPS	1.89129e-90	0.211906	0.318	0.164	6.99473e-86
SESTD1	5.28781e-71	0.211857	0.389	0.232	1.95565e-66
CADPS2	5.32144e-27	0.211857	0.198	0.116	1.96808e-22
DIS3	4.93359e-121	0.21185	0.415	0.217	1.82464e-116
FARSB	7.44723e-66	0.211754	0.503	0.336	2.75428e-61
FOXK2	2.32574e-72	0.211327	0.252	0.116	8.60153e-68
PRUNE2	2.33862e-07	0.211281	0.154	0.111	0.00864915
SMG1	2.27114e-104	0.21103	0.358	0.185	8.39957e-100
NUP210	9.99475e-96	0.210836	0.282	0.13	3.69646e-91
SRSF11	1.46332e-14	0.210457	0.743	0.714	5.41194e-10
IRF2BPL	3.80601e-65	0.210453	0.314	0.188	1.40762e-60
GIGYF2	8.2402e-111	0.210272	0.357	0.18	3.04756e-106
RBM27	6.96677e-107	0.209883	0.22	0.077	2.57659e-102
NAP1L4	7.33017e-32	0.209853	0.664	0.529	2.71099e-27
DCDC1	5.3456e-283	0.209717	0.171	0.008	1.97702e-278
SREBF2	9.41305e-52	0.209672	0.252	0.141	3.48132e-47
SLC39A6	2.15528e-53	0.209503	0.531	0.399	7.97107e-49
MRPL15	1.26573e-65	0.209426	0.497	0.322	4.68116e-61
MEX3C	0.000551627	0.209184	0.173	0.14	1
TSHZ1	0.146383	0.208929	0.124	0.123	1
ZNF518B	4.89375e-117	0.208847	0.321	0.145	1.80991e-112
FHL1	9.71423e-129	0.208769	0.307	0.13	3.59271e-124
PHTF1	1.73233e-102	0.208289	0.343	0.164	6.40684e-98
TBC1D14	4.02176e-166	0.208281	0.3	0.104	1.48741e-161
IGF2BP1	2.58478e-164	0.208028	0.172	0.024	9.55955e-160
CEBPZ	1.95237e-66	0.207861	0.572	0.407	7.22065e-62
DNMT3A	1.20272e-119	0.207616	0.355	0.175	4.44812e-115
AKR1B1	1.77953e-53	0.207603	0.583	0.41	6.5814e-49
DDX56	1.87965e-131	0.207353	0.425	0.206	6.9517e-127
CNPY2	1.07183e-70	0.207339	0.543	0.359	3.96407e-66
MESD	3.61149e-80	0.207159	0.499	0.305	1.33567e-75
KCNH5	2.75036e-44	0.207027	0.251	0.141	1.01719e-39
GATAD2A	1.95776e-170	0.206986	0.316	0.112	7.24059e-166
ATP9A	2.84291e-70	0.20688	0.194	0.078	1.05142e-65
CEP170	2.2077e-75	0.206743	0.481	0.325	8.16497e-71
CENPB	7.40472e-140	0.206655	0.329	0.131	2.73856e-135
TULP4	2.24256e-80	0.206313	0.43	0.271	8.29387e-76
PYCR1	7.95313e-144	0.206297	0.413	0.193	2.94138e-139
MTSS1	0.000210736	0.206274	0.252	0.222	1
ABHD2	9.89694e-21	0.206273	0.315	0.247	3.66028e-16
PLA2G12A	8.56621e-109	0.206173	0.268	0.113	3.16813e-104
TRRAP	2.51752e-105	0.206129	0.296	0.137	9.31079e-101
CTXN1	9.70376e-26	0.205928	0.536	0.413	3.58884e-21
KAT6A	4.37095e-24	0.205859	0.324	0.245	1.61655e-19
EGFR	6.45834e-95	0.205843	0.174	0.048	2.38855e-90
HELLS	8.48152e-86	0.205382	0.47	0.289	3.13681e-81
FRAS1	5.59887e-07	0.205258	0.108	0.08	0.0207069
XRCC1	2.24763e-100	0.205114	0.461	0.266	8.31265e-96
C7orf50	4.11795e-65	0.204831	0.535	0.354	1.52298e-60
FABP5	8.12991e-16	0.204705	0.627	0.531	3.00677e-11
NUP205	1.22509e-102	0.204669	0.3	0.14	4.53086e-98
PRDM2	3.47601e-96	0.204423	0.373	0.207	1.28557e-91
LARP1	8.29866e-52	0.204399	0.408	0.284	3.06918e-47
CAPZA1	7.99841e-102	0.204337	0.495	0.312	2.95813e-97
HOXD9	1.65276e-122	0.2042	0.179	0.045	6.11255e-118
CUL4A	1.87698e-98	0.204198	0.395	0.211	6.94181e-94
ARMC1	3.32157e-97	0.204163	0.483	0.294	1.22845e-92
GGNBP2	1.92327e-44	0.204139	0.506	0.371	7.11303e-40
RPL9P7	1.20999e-192	0.204	0.16	0.016	4.47503e-188
E2F1	9.50022e-155	0.203978	0.381	0.172	3.51356e-150
FKBP3	1.28919e-16	0.203829	0.683	0.584	4.76795e-12
FGF14	2.96075e-45	0.203774	0.156	0.07	1.09501e-40
NSA2	3.10707e-76	0.20373	0.573	0.399	1.14912e-71
SPECC1	9.03064e-95	0.203689	0.248	0.106	3.33989e-90
SF1	1.30976e-31	0.203668	0.593	0.457	4.84403e-27
AHSA1	4.54918e-27	0.203665	0.557	0.429	1.68247e-22
SUPT6H	2.25909e-136	0.203392	0.377	0.178	8.355e-132
SPATC1L	2.03826e-147	0.203366	0.338	0.129	7.53831e-143
PYGB	1.90485e-146	0.20291	0.301	0.117	7.0449e-142
GID8	4.89103e-86	0.202816	0.514	0.332	1.8089e-81
ATG2B	1.04889e-11	0.202786	0.123	0.076	3.87921e-07
NSD2	1.39371e-94	0.202602	0.521	0.328	5.1545e-90
NHP2	7.27756e-15	0.202408	0.652	0.572	2.69153e-10
OVCA2	0	0.202382	0.163	0.004	0
CNOT6	1.81417e-23	0.202337	0.216	0.143	6.70953e-19
CCT3	1.07012e-35	0.202245	0.706	0.719	3.95775e-31
CCNT1	3.15941e-109	0.201669	0.32	0.149	1.16848e-104
NUS1	1.60187e-78	0.201661	0.243	0.112	5.92437e-74
LMBRD2	2.85571e-24	0.201312	0.225	0.155	1.05615e-19
PRPF19	5.28082e-95	0.201168	0.526	0.321	1.95306e-90
PHACTR2	7.06245e-75	0.201049	0.178	0.063	2.61197e-70
SNHG30	0	0.200871	0.163	0.003	0
IGSF21	9.51767e-117	0.200842	0.199	0.06	3.52002e-112
SCNN1A	2.01088e-05	0.200784	0.401	0.398	0.743703
ARL5B	4.04045e-47	0.200651	0.293	0.187	1.49432e-42
PNP	5.35574e-108	0.200557	0.403	0.21	1.98077e-103
ZNF654	2.02424e-31	0.200483	0.165	0.089	7.48644e-27
RRP15	2.96923e-69	0.200394	0.378	0.243	1.09814e-64
ZMYM3	6.1847e-31	0.199994	0.222	0.138	2.28735e-26
GCNT2	5.86686e-10	0.199975	0.106	0.065	2.1698e-05
COPS5	5.59078e-51	0.199967	0.502	0.352	2.06769e-46
CLTC	5.66209e-62	0.199838	0.562	0.417	2.09407e-57
CKB	6.09505e-33	0.199672	0.739	0.797	2.25419e-28
CEP97	1.8042e-42	0.199631	0.334	0.237	6.67267e-38
GPX7	2.5602e-137	0.199545	0.383	0.177	9.46865e-133
RNF168	1.38e-73	0.199513	0.513	0.347	5.1038e-69
ARFGEF1	1.8078e-16	0.199448	0.252	0.194	6.68597e-12
ELAVL2	2.8994e-70	0.199446	0.228	0.094	1.07231e-65
TNPO1	2.41188e-70	0.199402	0.442	0.295	8.9201e-66
MRPL4	8.59974e-48	0.199356	0.506	0.345	3.18053e-43
SMIM7	2.83882e-26	0.199304	0.56	0.432	1.04991e-21
GTF3A	1.02894e-09	0.199172	0.522	0.446	3.80542e-05
ATXN7L3B	4.78591e-63	0.199149	0.604	0.443	1.77002e-58
TRIP12	3.21989e-72	0.198601	0.448	0.294	1.19084e-67
C22orf42	6.66296929981505e-320	0.198592	0.159	0.004	2.4642325658436e-315
MGA	4.23983e-109	0.198517	0.333	0.162	1.56806e-104
POM121	1.29319e-150	0.198447	0.326	0.128	4.78274e-146
PSMD1	1.76564e-45	0.198079	0.517	0.365	6.53005e-41
ASH1L	3.96054e-52	0.198041	0.404	0.282	1.46477e-47
ENAH	3.96016e-39	0.197975	0.663	0.548	1.46462e-34
RNF19A	7.71118e-31	0.197935	0.357	0.275	2.8519e-26
MCCC1	7.11661e-44	0.19776	0.267	0.169	2.63201e-39
ST8SIA6-AS1	2.45419e-65	0.197519	0.171	0.067	9.07658e-61
SEL1L	3.798e-68	0.197449	0.332	0.198	1.40465e-63
PHF5A	1.17621e-84	0.197374	0.426	0.24	4.35011e-80
YAE1	0	0.197296	0.163	0.004	0
PSMC3	2.73364e-17	0.197208	0.637	0.538	1.01101e-12
ZNF532	3.15601e-07	0.197195	0.207	0.169	0.0116722
CCDC47	6.62657e-85	0.197189	0.54	0.354	2.45077e-80
DFFA	2.49477e-127	0.197134	0.412	0.208	9.22665e-123
UBE2G2	6.18596e-95	0.197114	0.511	0.318	2.28782e-90
COCH	3.64849e-91	0.196937	0.385	0.221	1.34936e-86
KIF3A	1.97164e-87	0.196732	0.43	0.264	7.29193e-83
SLC16A7	5.56241e-11	0.196471	0.171	0.122	2.0572e-06
RPS6KA6	3.69528e-41	0.196421	0.136	0.057	1.36666e-36
WIZ	1.35764e-107	0.19633	0.208	0.067	5.02111e-103
PDRG1	4.33886e-84	0.196251	0.463	0.275	1.60469e-79
AASDHPPT	3.59462e-72	0.196028	0.501	0.319	1.32943e-67
FAM174C	2.81617418129511e-322	0.196007	0.158	0.004	1.04153385921018e-317
RAB3GAP2	2.90904e-55	0.195995	0.272	0.164	1.07588e-50
ZNF24	1.94165e-27	0.195957	0.648	0.549	7.18101e-23
SCYL2	5.79161e-49	0.195905	0.317	0.209	2.14197e-44
PCNX4	5.08752e-102	0.195835	0.398	0.232	1.88157e-97
RPL30	3.4157e-62	0.195831	0.947	0.977	1.26326e-57
CLCN3	8.04832e-76	0.195824	0.307	0.167	2.97659e-71
LRRC58	2.51414e-27	0.195734	0.355	0.28	9.2983e-23
DYRK1A	6.19367e-15	0.195624	0.274	0.217	2.29067e-10
FAM162B	6.32421e-295	0.195622	0.149	0.004	2.33895e-290
COBLL1	1.62812e-06	0.195349	0.1	0.093	0.0602142
URB1	3.40397e-43	0.195285	0.137	0.056	1.25893e-38
ZYG11B	4.98713e-88	0.195157	0.334	0.187	1.84444e-83
CXXC4	5.38627e-61	0.195084	0.377	0.246	1.99206e-56
AGPAT1	1.2906e-105	0.194923	0.407	0.235	4.77314e-101
TSPAN13	4.45463e-54	0.194879	0.512	0.363	1.6475e-49
DDX21	8.92386e-69	0.194761	0.58	0.414	3.3004e-64
MRM2	6.82983e-112	0.194656	0.438	0.236	2.52594e-107
PYROXD1	7.6369e-08	0.194644	0.183	0.142	0.00282443
MDH2	1.22083e-20	0.194388	0.658	0.631	4.5151e-16
TRAF4	1.33214e-120	0.194332	0.412	0.206	4.9268e-116
NREP	2.91707e-61	0.194282	0.591	0.426	1.07885e-56
ANKEF1	1.45185e-183	0.194209	0.296	0.089	5.36951e-179
PHF3	1.63418e-43	0.19404	0.619	0.499	6.04384e-39
DNAJB14	1.47893e-39	0.193766	0.237	0.147	5.46967e-35
CTR9	9.46367e-115	0.193644	0.401	0.223	3.50004e-110
DNAJC7	1.74603e-49	0.193492	0.49	0.343	6.4575e-45
NAA30	5.21672e-67	0.193483	0.227	0.111	1.92935e-62
GGCT	2.56477e-20	0.19346	0.592	0.479	9.48555e-16
KPNA5	1.76212e-99	0.193384	0.256	0.114	6.51704e-95
HCG18	4.02171e-118	0.19318	0.345	0.174	1.48739e-113
SRRM4	1.42694e-117	0.192766	0.256	0.103	5.27739e-113
TEAD1	1.05598e-85	0.192764	0.418	0.257	3.90544e-81
AVL9	3.61016e-103	0.19273	0.241	0.096	1.33518e-98
CYB5R1	5.60759e-84	0.192587	0.434	0.275	2.07391e-79
NBEA	2.70543e-99	0.192473	0.272	0.127	1.00058e-94
RAD50	1.40821e-141	0.192418	0.185	0.037	5.20813e-137
NOL11	2.8246e-95	0.191955	0.401	0.231	1.04465e-90
KIAA1324L	2.5274e-10	0.19189	0.165	0.117	9.34733e-06
TP53BP1	1.28298e-113	0.19182	0.333	0.165	4.74496e-109
CALU	1.94184e-97	0.191686	0.499	0.297	7.18171e-93
KDM7A	3.48367e-71	0.19162	0.24	0.123	1.2884e-66
ARPC4	7.66922e-112	0.191587	0.491	0.28	2.83638e-107
DDX49	4.40171e-117	0.191545	0.4	0.199	1.62793e-112
NR2F2	2.78914e-145	0.191484	0.39	0.183	1.03154e-140
DNM1L	1.8802e-90	0.191424	0.518	0.344	6.95375e-86
FBXO11	1.31215e-47	0.191275	0.308	0.199	4.85284e-43
NLRP1	6.42005e-09	0.191266	0.454	0.443	0.000237439
SECISBP2	8.06135e-97	0.191202	0.447	0.256	2.98141e-92
ENTPD6	1.48519e-158	0.190916	0.296	0.104	5.49283e-154
MARK1	3.75121e-80	0.190897	0.274	0.143	1.38735e-75
BLOC1S1	6.81905e-87	0.190872	0.51	0.317	2.52196e-82
YY1	3.41401e-41	0.190849	0.653	0.518	1.26264e-36
WASL	8.73888e-67	0.190836	0.495	0.329	3.23199e-62
STK24	1.42278e-55	0.190791	0.43	0.278	5.26203e-51
PCDH17	3.37533e-148	0.190581	0.344	0.142	1.24833e-143
EIF3E	4.07201e-11	0.190492	0.679	0.601	1.50599e-06
METAP2	5.27116e-48	0.190492	0.592	0.448	1.94948e-43
KDM5C	1.90116e-128	0.190439	0.3	0.119	7.03125e-124
MAP7D2	5.99467e-196	0.190285	0.275	0.079	2.21707e-191
RSBN1L	3.97066e-82	0.190146	0.43	0.261	1.46851e-77
AARSD1	2.36519e-215	0.190067	0.181	0.02	8.74743e-211
ZNF253	6.58128e-104	0.189895	0.326	0.165	2.43402e-99
TUBB2B	7.32986e-14	0.189884	0.714	0.63	2.71087e-09
PKP2	3.58525e-37	0.189836	0.239	0.151	1.32597e-32
RNPS1	3.27058e-05	0.189824	0.578	0.575	1
CPD	1.17762e-77	0.189759	0.344	0.201	4.35531e-73
CHERP	4.3077e-152	0.189661	0.355	0.149	1.59316e-147
CRCP	1.73945e-116	0.189644	0.334	0.159	6.43319e-112
DCAF13	2.04644e-82	0.189609	0.486	0.309	7.56855e-78
GOPC	1.69275e-68	0.189608	0.394	0.235	6.26047e-64
GPM6A	7.19566e-262	0.1896	0.149	0.006	2.66124e-257
ZNF317	1.79602e-112	0.189465	0.28	0.117	6.64239e-108
RANBP9	2.21585e-47	0.189359	0.337	0.227	8.1951e-43
GIHCG	0	0.18926	0.159	0.003	0
GNAQ	1.60473e-42	0.189236	0.32	0.217	5.93493e-38
FAM110B	9.55062e-35	0.189174	0.125	0.055	3.5322e-30
NKAPD1	5.88816e-133	0.189044	0.381	0.188	2.17768e-128
ITPA	9.49747e-56	0.188887	0.423	0.264	3.51254e-51
PAK2	2.9347e-34	0.188866	0.638	0.508	1.08537e-29
PSMD10	2.81333e-40	0.188314	0.434	0.298	1.04048e-35
NPTX1	5.97428e-08	0.188163	0.118	0.079	0.00220953
KLC2	1.26604e-168	0.187974	0.318	0.115	4.68232e-164
CEP290	2.09998e-95	0.187867	0.35	0.189	7.76656e-91
RPRD1A	1.84577e-53	0.187856	0.454	0.346	6.82641e-49
RPN2	0.00430677	0.18777	0.66	0.629	1
TMED8	4.03655e-69	0.187707	0.265	0.145	1.49288e-64
ST8SIA5	4.8623e-68	0.187559	0.19	0.085	1.79827e-63
OLA1	1.51457e-18	0.187195	0.625	0.517	5.60147e-14
HIP1	1.0179e-134	0.187128	0.291	0.118	3.76461e-130
NDUFS1	1.37855e-82	0.187099	0.456	0.292	5.09841e-78
KCNB2	2.31288e-52	0.187016	0.19	0.092	8.55395e-48
CD2AP	3.37734e-29	0.187002	0.412	0.333	1.24907e-24
SNRPB2	5.96204e-12	0.186946	0.602	0.643	2.205e-07
HNRNPC	7.20406e-39	0.186794	0.835	0.869	2.66435e-34
ARMC6	5.06865e-156	0.186709	0.328	0.124	1.87459e-151
MCM4	2.17644e-47	0.186644	0.585	0.455	8.04934e-43
EXTL3	1.76097e-09	0.186403	0.156	0.11	6.51279e-05
EP400	2.60992e-119	0.186253	0.313	0.142	9.65254e-115
RAD21	1.12776e-13	0.186155	0.802	0.742	4.17092e-09
PUM2	2.82446e-57	0.186093	0.412	0.293	1.0446e-52
CDK16	4.5624e-127	0.18605	0.472	0.257	1.68736e-122
TIMM8B	3.75815e-06	0.185901	0.647	0.588	0.138991
MARS	4.92927e-118	0.1859	0.452	0.245	1.82304e-113
GATC	2.2973e-119	0.185811	0.39	0.204	8.49635e-115
SUPT16H	9.34608e-07	0.185742	0.753	0.7	0.0345656
MYO1B	1.64784e-85	0.18567	0.401	0.256	6.09437e-81
PRSS2	1.73991e-05	0.185603	0.125	0.104	0.643489
SNRPF	2.96616e-24	0.185451	0.723	0.742	1.097e-19
C14orf132	1.65267e-149	0.185362	0.383	0.181	6.11225e-145
UGGT1	4.00951e-59	0.185312	0.254	0.136	1.48288e-54
RPL23	9.53753e-21	0.185277	0.889	0.936	3.52736e-16
DDB1	2.48686e-97	0.185249	0.514	0.325	9.19741e-93
DHX40	5.74873e-87	0.185238	0.498	0.328	2.12611e-82
RFX3	7.97098e-104	0.185201	0.321	0.161	2.94799e-99
EI24	1.57212e-69	0.185131	0.562	0.377	5.81434e-65
NUP160	4.13421e-107	0.185027	0.33	0.165	1.529e-102
ARHGEF9	1.80572e-85	0.185011	0.23	0.099	6.67828e-81
PIP4K2B	1.98606e-73	0.184784	0.221	0.098	7.34523e-69
CSRNP3	2.38034e-103	0.184636	0.196	0.058	8.80347e-99
MAP3K2	1.68434e-36	0.184571	0.326	0.23	6.22935e-32
ZCCHC3	1.07709e-67	0.184454	0.3	0.156	3.9835e-63
ZDHHC21	4.19559e-51	0.184316	0.229	0.126	1.5517e-46
UBR3	1.28979e-55	0.18416	0.195	0.092	4.77016e-51
TENM4	1.14536e-25	0.184157	0.117	0.055	4.23601e-21
PSIP1	2.00052e-12	0.184151	0.871	0.85	7.39871e-08
VPS25	7.0531e-50	0.184051	0.477	0.32	2.60852e-45
POLR2E	1.85337e-13	0.183999	0.634	0.595	6.85449e-09
COPS3	3.11514e-09	0.183718	0.503	0.428	0.00011521
TCEA1	6.07476e-11	0.18356	0.696	0.646	2.24669e-06
SEPTIN9	6.81328e-303	0.183494	0.148	0.004	2.51982e-298
WDR35	2.35309e-93	0.183475	0.229	0.095	8.70268e-89
WDFY3	2.86002e-20	0.18341	0.121	0.063	1.05775e-15
KIF21A	1.28935e-75	0.183333	0.323	0.193	4.76852e-71
CLOCK	1.66864e-37	0.183106	0.255	0.16	6.17128e-33
NKIRAS2	3.73882e-80	0.183004	0.462	0.278	1.38276e-75
ST8SIA3	1.27928e-20	0.1829	0.212	0.147	4.7313e-16
USP37	3.44036e-83	0.182883	0.371	0.217	1.27238e-78
ALMS1	2.28477e-40	0.182501	0.209	0.122	8.44998e-36
EIF4EBP2	3.54156e-82	0.182453	0.473	0.315	1.30981e-77
TYMS	3.3239e-08	0.18245	0.537	0.467	0.00122931
ERBIN	0.0289733	0.182345	0.213	0.194	1
TNRC6B	2.90681e-68	0.182331	0.405	0.271	1.07505e-63
PTGES3	6.05283e-46	0.182195	0.767	0.808	2.23858e-41
ANKRD17	2.58532e-46	0.182174	0.35	0.249	9.56156e-42
CRYAB	3.71494e-36	0.182107	0.107	0.045	1.37393e-31
AGAP1	5.83468e-106	0.182056	0.257	0.109	2.1579e-101
RMI1	2.75036e-35	0.181779	0.318	0.239	1.01719e-30
SYT17	2.47194e-68	0.181723	0.211	0.088	9.14221e-64
ASB3	8.41129e-147	0.181568	0.182	0.041	3.11083e-142
LGR4	8.71652e-17	0.181513	0.154	0.096	3.22372e-12
XPO1	2.60416e-36	0.181373	0.586	0.497	9.63121e-32
EBAG9	3.14347e-103	0.181373	0.458	0.268	1.16258e-98
AP3D1	1.35332e-109	0.181199	0.487	0.28	5.00512e-105
OTUD4	2.36209e-64	0.181169	0.189	0.085	8.73596e-60
YPEL2	4.92766e-120	0.180694	0.222	0.074	1.82245e-115
KCTD8	4.19617e-257	0.180638	0.145	0.006	1.55191e-252
ADGRL1	3.10448e-91	0.180372	0.253	0.113	1.14816e-86
XPOT	1.13898e-34	0.180304	0.387	0.276	4.21241e-30
CFL2	4.24798e-64	0.180068	0.326	0.182	1.57107e-59
GPR137C	7.39856e-110	0.180044	0.207	0.07	2.73628e-105
LSM12	1.76231e-163	0.179996	0.289	0.094	6.51773e-159
GPATCH2L	4.14075e-95	0.179978	0.326	0.171	1.53141e-90
ORAI2	1.02611e-130	0.179899	0.255	0.095	3.79498e-126
NEFM	1.14174e-243	0.179788	0.133	0.006	4.22262e-239
SSTR2	7.47082e-96	0.179645	0.243	0.103	2.76301e-91
TBL1X	6.82785e-91	0.179608	0.303	0.154	2.52521e-86
RPS6	2.58656e-28	0.179557	0.957	0.978	9.56615e-24
SCAF4	1.64573e-150	0.178867	0.333	0.139	6.08655e-146
DLGAP4	4.48767e-65	0.17878	0.385	0.244	1.65972e-60
SETD5	1.88931e-106	0.178697	0.471	0.279	6.98741e-102
TMEM11	5.78966e-118	0.178418	0.46	0.248	2.14125e-113
SPNS1	3.477e-286	0.178292	0.161	0.006	1.28593e-281
C11orf98	0	0.178225	0.161	0.004	0
SLC39A9	2.82861e-81	0.178122	0.308	0.17	1.04613e-76
C8orf76	6.58346e-166	0.177953	0.295	0.101	2.43483e-161
PSMD9	4.65724e-217	0.177929	0.206	0.03	1.72243e-212
MYO16	3.72858e-218	0.177883	0.145	0.009	1.37898e-213
DCLK1	4.06739e-142	0.177881	0.174	0.037	1.50428e-137
ANKRD46	4.02693e-135	0.177808	0.285	0.112	1.48932e-130
ZBTB10	2.52147e-43	0.177783	0.239	0.143	9.32542e-39
CLPTM1L	4.32697e-15	0.177751	0.473	0.388	1.60029e-10
UBA2	7.89303e-15	0.177605	0.656	0.562	2.91916e-10
PRKCI	2.18078e-117	0.177577	0.408	0.232	8.06539e-113
BRF2	2.30403e-124	0.177362	0.246	0.09	8.52124e-120
MCPH1	4.79154e-31	0.177342	0.275	0.19	1.7721e-26
PHLDA1	1.14457e-136	0.177322	0.483	0.256	4.23306e-132
NIN	1.24018e-89	0.17714	0.298	0.157	4.5867e-85
SPCS3	1.56761e-67	0.177023	0.449	0.314	5.79763e-63
RFXANK	4.64537e-121	0.176903	0.443	0.23	1.71804e-116
YTHDF2	2.54555e-47	0.176583	0.591	0.446	9.41444e-43
RNF126	2.05027e-108	0.176312	0.447	0.244	7.58272e-104
HERC2	1.07514e-123	0.17625	0.391	0.202	3.9763e-119
ATIC	4.6121e-71	0.176214	0.465	0.291	1.70574e-66
PTAR1	3.76232e-08	0.176125	0.217	0.18	0.00139146
WDR74	8.85573e-140	0.176075	0.388	0.183	3.2752e-135
NF1	1.16288e-87	0.17606	0.33	0.186	4.30078e-83
GTF2I	1.00737e-56	0.175966	0.457	0.303	3.72566e-52
ZC3H15	3.2166e-26	0.17594	0.584	0.467	1.18963e-21
CSNK1E	1.14385e-74	0.175584	0.364	0.22	4.23042e-70
LRP11	1.19025e-83	0.175541	0.326	0.183	4.40202e-79
WDR82	1.03448e-115	0.175378	0.372	0.195	3.82593e-111
MTREX	1.03341e-22	0.175378	0.26	0.186	3.82195e-18
RPIA	5.9189e-105	0.175225	0.393	0.225	2.18905e-100
SRSF1	9.62381e-20	0.175219	0.622	0.523	3.55927e-15
ZBTB18	1.61083e-36	0.175219	0.261	0.166	5.95748e-32
RNF144A	5.14818e-53	0.175213	0.145	0.062	1.904e-48
AC125257.1	1.38203e-22	0.175187	0.123	0.061	5.11131e-18
CKAP4	6.47442e-98	0.175165	0.388	0.22	2.3945e-93
SMAD2	2.65081e-36	0.175111	0.454	0.377	9.80377e-32
SKIL	1.1009e-11	0.174999	0.252	0.221	4.07157e-07
TTC9B	1.87225e-50	0.174817	0.116	0.043	6.92435e-46
RTN4	8.96546e-18	0.174672	0.653	0.556	3.31578e-13
WSB2	5.25359e-25	0.174631	0.377	0.307	1.94299e-20
EPN2	1.53338e-124	0.17455	0.303	0.137	5.67105e-120
SLC5A3	7.00241e-84	0.174529	0.241	0.111	2.58977e-79
YWHAH	0.00264816	0.174352	0.513	0.497	1
PPM1L	1.54194e-32	0.174324	0.171	0.09	5.70272e-28
CLASP1	1.58478e-62	0.17422	0.187	0.082	5.86115e-58
SLCO3A1	2.4059e-104	0.173981	0.359	0.191	8.898e-100
SDC2	2.77744e-17	0.173914	0.255	0.183	1.02721e-12
ZNF493	7.07531e-145	0.173784	0.232	0.072	2.61673e-140
COX6A1	2.54473e-100	0.173731	0.823	0.91	9.41142e-96
VCAN	7.26473e-15	0.173478	0.083	0.102	2.68679e-10
CCZ1B	7.95118e-95	0.173444	0.27	0.122	2.94066e-90
PTDSS1	5.20636e-102	0.173219	0.349	0.186	1.92552e-97
GALNT6	1.38261e-156	0.173126	0.13	0.012	5.11344e-152
HDDC2	6.38366e-80	0.1731	0.419	0.244	2.36093e-75
SEC22B	2.06068e-131	0.173049	0.325	0.147	7.62122e-127
PDCD7	5.59194e-122	0.172843	0.348	0.167	2.06812e-117
PMPCB	1.10752e-90	0.17284	0.462	0.28	4.09604e-86
LRCH2	5.0525e-204	0.172818	0.201	0.035	1.86862e-199
GNB2	1.94987e-11	0.172757	0.634	0.618	7.21139e-07
MEX3A	3.91789e-102	0.172576	0.369	0.2	1.44899e-97
SNRNP200	1.22809e-50	0.172471	0.572	0.433	4.54198e-46
PCNP	4.66568e-19	0.172459	0.671	0.58	1.72556e-14
CCNT2	3.00404e-62	0.172238	0.269	0.16	1.11101e-57
ZNF506	3.59427e-124	0.172186	0.275	0.114	1.32931e-119
DGKD	2.4935e-182	0.172093	0.254	0.069	9.22195e-178
NHLRC2	7.62531e-21	0.17208	0.209	0.146	2.82015e-16
MFHAS1	9.80348e-54	0.171863	0.18	0.079	3.62572e-49
ZNF626	2.05209e-71	0.171857	0.189	0.078	7.58946e-67
UBE4A	1.22621e-68	0.171836	0.357	0.227	4.53503e-64
RAP2A	2.8382e-59	0.171511	0.29	0.174	1.04968e-54
FAU	2.54993e-93	0.17139	0.876	0.956	9.43067e-89
ELP3	4.23168e-91	0.171359	0.286	0.143	1.56505e-86
SVIL	0.0270868	0.17121	0.217	0.206	1
DBNDD2	5.62258e-276	0.171206	0.15	0.005	2.07945e-271
ZNF791	4.57836e-107	0.171143	0.335	0.172	1.69326e-102
FMC1	4.32412e-81	0.171062	0.491	0.311	1.59923e-76
ATRN	2.78539e-71	0.171053	0.185	0.076	1.03015e-66
UQCRB	4.56353e-13	0.171035	0.851	0.858	1.68777e-08
UBE2F	1.43927e-162	0.170851	0.387	0.168	5.32298e-158
STX18	9.05888e-146	0.170673	0.347	0.147	3.35034e-141
MCM5	1.60187e-91	0.170573	0.43	0.253	5.92436e-87
MYT1	2.36392e-111	0.170535	0.189	0.062	8.74273e-107
SIPA1L2	6.24678e-40	0.169904	0.17	0.088	2.31031e-35
ARMCX2	9.76525e-112	0.169896	0.29	0.133	3.61158e-107
CLUAP1	1.4026e-123	0.169871	0.256	0.097	5.18739e-119
CERKL	2.1631e-174	0.169676	0.227	0.058	8.00001e-170
RPS15	1.4559e-80	0.169561	0.904	0.972	5.38451e-76
ZNF426	6.58545e-111	0.169539	0.269	0.117	2.43556e-106
MEX3D	1.55479e-77	0.169528	0.207	0.085	5.75025e-73
PALLD	1.93698e-71	0.169481	0.369	0.231	7.16373e-67
WDR26	8.78169e-28	0.169165	0.198	0.123	3.24782e-23
PET117	3.10068e-112	0.169113	0.275	0.108	1.14676e-107
MANF	4.53172e-88	0.169082	0.449	0.27	1.67601e-83
TCERG1	3.27932e-50	0.168997	0.453	0.336	1.21282e-45
CAND1	1.55996e-66	0.168977	0.531	0.39	5.76934e-62
FOXP1	0.00120898	0.168811	0.263	0.242	1
MVB12A	6.42511e-81	0.168622	0.414	0.244	2.37626e-76
MAVS	9.20345e-123	0.168547	0.307	0.135	3.4038e-118
KIF3B	1.58196e-84	0.168495	0.33	0.179	5.85074e-80
TET2	7.97545e-08	0.168462	0.136	0.1	0.00294964
DERL1	1.59318e-109	0.16843	0.396	0.224	5.89221e-105
VCP	9.73728e-41	0.168393	0.608	0.473	3.60124e-36
DHX36	1.83292e-44	0.167915	0.624	0.485	6.77886e-40
PIK3C3	6.36963e-66	0.167846	0.338	0.215	2.35574e-61
CASP8AP2	3.50736e-67	0.167801	0.509	0.356	1.29716e-62
IREB2	2.45412e-122	0.167556	0.32	0.152	9.0763e-118
RAMAC	4.24906390984797e-314	0.167393	0.152	0.004	1.57147379641817e-309
EP300	5.58818e-29	0.167148	0.235	0.155	2.06673e-24
SNHG1	2.75917e-118	0.167105	0.5	0.298	1.02045e-113
SARM1	9.67835e-106	0.16705	0.206	0.078	3.57944e-101
DAXX	7.7867e-69	0.166977	0.448	0.293	2.87983e-64
C8orf33	2.74923e-92	0.166958	0.487	0.304	1.01678e-87
DDI2	1.10037e-114	0.166643	0.273	0.116	4.0696e-110
PSMD13	6.87481e-67	0.166598	0.52	0.347	2.54258e-62
CZIB	2.21699e-305	0.166561	0.151	0.004	8.19932e-301
SYT4	2.47661e-10	0.166536	0.256	0.231	9.15949e-06
APPBP2	1.86893e-90	0.166481	0.374	0.223	6.91207e-86
HSPA1A	6.1006e-10	0.166373	0.535	0.61	2.25625e-05
SEC63	2.71025e-50	0.166275	0.578	0.44	1.00236e-45
SMCHD1	2.47625e-63	0.166136	0.538	0.392	9.15817e-59
SCARB2	1.33131e-57	0.166035	0.478	0.352	4.9237e-53
USP8	5.8878e-121	0.165883	0.459	0.262	2.17754e-116
CEP126	5.03201e-25	0.165868	0.137	0.079	1.86104e-20
LEMD3	1.09108e-60	0.165857	0.244	0.13	4.03524e-56
ZNF410	5.60325e-271	0.165809	0.158	0.008	2.07231e-266
IPO4	2.18492e-172	0.16576	0.18	0.03	8.08072e-168
TADA3	7.26081e-146	0.165696	0.428	0.214	2.68534e-141
ANKRD26	9.2187e-92	0.165683	0.303	0.165	3.40944e-87
RAB8A	1.33968e-56	0.165645	0.473	0.315	4.95467e-52
RICTOR	3.97436e-37	0.165618	0.193	0.114	1.46988e-32
ZNF254	1.29063e-19	0.165566	0.306	0.241	4.77325e-15
OBI1	4.12732507301502e-313	0.16553	0.146	0.003	1.52644990500387e-308
CRNKL1	1.37649e-27	0.165507	0.339	0.242	5.09083e-23
DIABLO	0	0.16532	0.152	0.003	0
ATP1A3	6.76904e-196	0.165279	0.242	0.06	2.50346e-191
MFSD2A	1.82278e-125	0.165175	0.214	0.068	6.74136e-121
VIRMA	1.68884e-69	0.165041	0.356	0.228	6.24602e-65
BMERB1	9.2708e-304	0.165008	0.143	0.003	3.42871e-299
CLPB	2.95647e-102	0.164941	0.235	0.096	1.09342e-97
TRIM2	3.76246e-19	0.164816	0.15	0.094	1.39151e-14
KLHL2	8.84511e-25	0.164737	0.166	0.106	3.27128e-20
GPM6B	1.54971e-74	0.164704	0.216	0.1	5.73143e-70
FLNB	4.11413e-29	0.164265	0.174	0.104	1.52157e-24
ANTKMT	2.38165e-293	0.164194	0.145	0.004	8.80828e-289
AMD1	7.13974e-61	0.164191	0.443	0.315	2.64056e-56
SYNPR	3.36276e-211	0.163959	0.134	0.008	1.24368e-206
AC005261.1	9.6761e-25	0.163904	0.166	0.096	3.57861e-20
TENM3	1.7668e-19	0.163825	0.171	0.115	6.53435e-15
POFUT1	7.71778e-165	0.163797	0.238	0.066	2.85435e-160
SCHIP1	7.21275e-238	0.163794	0.151	0.01	2.66756e-233
PPL	4.33405e-111	0.163754	0.15	0.033	1.60291e-106
SATB2	1.18237e-142	0.163753	0.203	0.058	4.37289e-138
EIF4E2	7.68626e-78	0.163709	0.53	0.353	2.84269e-73
XPO5	4.13232e-73	0.163586	0.253	0.138	1.5283e-68
TMEM248	3.6625e-105	0.163456	0.383	0.217	1.35454e-100
SCRIB	4.60566e-87	0.16343	0.256	0.119	1.70336e-82
RBM26	2.60385e-68	0.163417	0.402	0.275	9.63007e-64
CNIH1	5.00379e-47	0.16333	0.576	0.437	1.8506e-42
PTPRF	7.52115e-74	0.16333	0.436	0.297	2.78162e-69
SEC31A	3.89608e-43	0.163194	0.451	0.355	1.44093e-38
VEZT	3.52468e-91	0.163122	0.354	0.204	1.30357e-86
CREBBP	2.96654e-60	0.163116	0.247	0.143	1.09714e-55
GLOD4	1.23886e-15	0.163111	0.435	0.343	4.58181e-11
LIG3	2.37472e-125	0.162793	0.309	0.142	8.78266e-121
UCHL3	1.77204e-131	0.162714	0.373	0.184	6.55372e-127
PTPRN	1.55642e-101	0.162683	0.199	0.069	5.75627e-97
NSD1	6.81483e-68	0.162354	0.292	0.171	2.5204e-63
LINC01915	8.02948e-188	0.162275	0.107	0.005	2.96962e-183
RRS1	8.2747e-178	0.16213	0.271	0.079	3.06031e-173
ENO1	2.77102e-62	0.162112	0.767	0.825	1.02483e-57
TJP1	1.44315e-101	0.16199	0.295	0.135	5.33733e-97
FAM117B	7.84637e-88	0.161955	0.231	0.105	2.9019e-83
SENP5	1.57605e-91	0.161812	0.303	0.163	5.82885e-87
SLC38A2	3.29902e-27	0.161747	0.573	0.498	1.22011e-22
SEZ6	1.22228e-73	0.161253	0.235	0.118	4.52049e-69
TARDBP	5.98174e-110	0.161117	0.499	0.315	2.21229e-105
PNN	4.85185e-13	0.16111	0.662	0.577	1.79441e-08
CDK8	1.87188e-69	0.161103	0.267	0.138	6.92295e-65
CHST9	1.68102e-221	0.160953	0.173	0.019	6.21709e-217
SMARCD1	6.21448e-122	0.160934	0.468	0.265	2.29836e-117
WASF3	3.30283e-77	0.160923	0.194	0.079	1.22152e-72
NDN	4.50859e-31	0.16079	0.235	0.135	1.66746e-26
ZNF268	7.61285e-106	0.160715	0.228	0.094	2.81554e-101
DOPEY1	0.00412778	0.160406	0.102	0.081	1
MID1IP1	1.93785e-97	0.160375	0.344	0.191	7.16694e-93
SERINC3	1.5887e-73	0.160372	0.489	0.346	5.87566e-69
SOCS7	2.78363e-103	0.160356	0.22	0.085	1.0295e-98
PPP2R5E	4.25146e-65	0.159944	0.591	0.444	1.57236e-60
MPP6	1.84005e-73	0.159939	0.229	0.11	6.80524e-69
RPS16	3.15559e-46	0.15958	0.914	0.965	1.16706e-41
CASZ1	3.50856e-18	0.15945	0.11	0.057	1.29761e-13
FTSJ3	2.68763e-152	0.15926	0.395	0.189	9.93992e-148
FOXN3	4.06293e-29	0.159224	0.233	0.154	1.50263e-24
DYNC1I2	6.8684e-54	0.159221	0.592	0.467	2.54021e-49
KXD1	7.33869e-61	0.159052	0.529	0.364	2.71414e-56
SPECC1L	4.75748e-139	0.159005	0.206	0.058	1.75951e-134
HIF1A	1.15624e-31	0.158882	0.573	0.494	4.27625e-27
PIPOX	1.43954e-104	0.158811	0.169	0.046	5.32398e-100
UBAC2	1.15547e-109	0.158796	0.393	0.206	4.2734e-105
ZNF207	1.64301e-47	0.158763	0.566	0.431	6.07649e-43
CHORDC1	2.71649e-56	0.158743	0.47	0.324	1.00466e-51
LMO3	4.22727e-06	0.158669	0.227	0.267	0.156341
KCNMB2	0.000459828	0.158629	0.136	0.112	1
AC116533.1	1.73445e-16	0.158551	0.333	0.244	6.41468e-12
SF3A1	5.57486e-83	0.158478	0.49	0.321	2.06181e-78
DGKH	2.96615e-47	0.158219	0.146	0.063	1.097e-42
KLHL28	4.41373e-79	0.158164	0.264	0.141	1.63237e-74
MTX1	1.86322e-230	0.158088	0.162	0.013	6.89095e-226
ZNF793	6.16223e-34	0.158062	0.149	0.08	2.27904e-29
PITPNB	5.90053e-76	0.158022	0.425	0.277	2.18225e-71
ZNF638	6.02521e-39	0.157999	0.545	0.439	2.22836e-34
AC090241.2	8.63906e-140	0.157954	0.134	0.021	3.19507e-135
ADNP2	1.84145e-83	0.157945	0.229	0.102	6.81042e-79
MCFD2	1.46148e-125	0.157861	0.401	0.215	5.40515e-121
RPL6P27	4.85555e-52	0.157815	0.267	0.149	1.79578e-47
HSPA4	1.21457e-78	0.157795	0.449	0.298	4.49197e-74
NUP153	1.33532e-38	0.157783	0.284	0.196	4.93854e-34
KIZ	1.05804e-53	0.157724	0.2	0.103	3.91307e-49
TGS1	3.90116e-144	0.157712	0.411	0.211	1.4428e-139
IFNGR2	4.22731e-82	0.157695	0.365	0.214	1.56343e-77
CHAF1B	1.09103e-139	0.157487	0.292	0.122	4.03506e-135
MARCKS	4.30435e-07	0.15747	0.798	0.776	0.0159192
NSFL1C	5.71994e-11	0.157247	0.395	0.317	2.11546e-06
AKIRIN1	1.09457e-90	0.157106	0.483	0.295	4.04817e-86
BYSL	3.00033e-132	0.157093	0.251	0.095	1.10964e-127
FAM161A	6.35357e-75	0.156972	0.378	0.246	2.3498e-70
RSL24D1	1.40746e-35	0.156888	0.607	0.469	5.20533e-31
TSPYL4	6.49805e-67	0.156857	0.309	0.189	2.40324e-62
ASXL2	5.81263e-65	0.15682	0.234	0.124	2.14974e-60
EXOC5	2.78976e-57	0.1568	0.558	0.426	1.03176e-52
STARD7	1.83092e-63	0.156712	0.558	0.397	6.77148e-59
SAFB	3.166e-69	0.156707	0.503	0.346	1.17092e-64
ZFAND5	2.74696e-29	0.156604	0.553	0.468	1.01594e-24
ANKRD10	2.06425e-09	0.156439	0.452	0.382	7.63441e-05
TMEFF2	2.73012e-213	0.156207	0.16	0.017	1.00971e-208
TMEM260	1.81719e-58	0.156152	0.244	0.144	6.7207e-54
GATAD2B	3.21548e-51	0.156072	0.316	0.212	1.18921e-46
ARMCX3	4.19715e-50	0.156036	0.36	0.232	1.55228e-45
PCGF3	1.49062e-108	0.156	0.299	0.142	5.51292e-104
ARHGEF7	1.03042e-97	0.155966	0.437	0.269	3.8109e-93
GABPB1-AS1	2.20143e-137	0.155952	0.321	0.144	8.14178e-133
ZNF280D	1.15324e-72	0.155951	0.172	0.069	4.26515e-68
METTL2B	2.90982e-136	0.155943	0.343	0.159	1.07617e-131
ZFAND2A	1.25953e-107	0.155916	0.302	0.136	4.65824e-103
PJA2	1.90136e-16	0.155887	0.305	0.263	7.032e-12
PAPSS1	1.63789e-101	0.155743	0.303	0.154	6.05758e-97
SLC39A10	7.56656e-89	0.155641	0.35	0.203	2.79842e-84
FAM49B	3.87643e-49	0.155623	0.46	0.327	1.43366e-44
HNRNPK	1.24747e-28	0.155536	0.862	0.893	4.61364e-24
TSPAN3	2.89034e-12	0.155529	0.626	0.543	1.06896e-07
PBRM1	1.02573e-62	0.155427	0.553	0.41	3.79354e-58
MAST4	1.17803e-17	0.155079	0.117	0.067	4.35684e-13
RPL13AP25	2.19755e-50	0.154941	0.264	0.152	8.12741e-46
TUFM	9.03289e-05	0.15493	0.566	0.515	1
CDKN2AIP	8.94906e-61	0.154901	0.328	0.205	3.30972e-56
JAGN1	1.03113e-155	0.154886	0.439	0.217	3.81352e-151
CNRIP1	1.29045e-203	0.15481	0.268	0.073	4.77261e-199
PSME3	5.20094e-119	0.154779	0.483	0.286	1.92352e-114
ATCAY	1.2148e-122	0.154699	0.283	0.129	4.49283e-118
XAB2	9.68539e-132	0.154481	0.355	0.162	3.58205e-127
ZNF197	2.42871e-88	0.154473	0.198	0.078	8.98234e-84
DDX46	2.61461e-36	0.154442	0.599	0.473	9.66989e-32
EFNA5	1.22291e-43	0.154406	0.128	0.053	4.52282e-39
GSTT2B	6.39032e-201	0.154393	0.16	0.017	2.36339e-196
U2AF2	4.51407e-72	0.154265	0.475	0.328	1.66949e-67
DMXL2	6.54817e-88	0.153614	0.206	0.084	2.42177e-83
AKAP13	2.76404e-54	0.15352	0.22	0.117	1.02225e-49
FAM126A	2.30556e-107	0.153511	0.22	0.082	8.5269e-103
TSHZ2	8.82781e-25	0.153333	0.148	0.087	3.26488e-20
CTNND1	5.45904e-52	0.153299	0.273	0.171	2.01897e-47
TRMT9B	5.95438e-51	0.153208	0.146	0.064	2.20217e-46
AEBP2	2.90669e-57	0.153208	0.209	0.109	1.07501e-52
NAPB	1.61366e-73	0.153203	0.204	0.097	5.96794e-69
USP49	1.15197e-18	0.153131	0.126	0.076	4.26043e-14
POLDIP2	8.14029e-93	0.153022	0.457	0.272	3.0106e-88
CCAR1	1.51185e-70	0.153006	0.483	0.326	5.59144e-66
NUP155	1.53545e-80	0.152991	0.343	0.203	5.6787e-76
GPBAR1	2.05383e-252	0.152946	0.137	0.005	7.59588e-248
UCK2	2.13469e-186	0.152923	0.364	0.145	7.89493e-182
MFSD12	1.09731e-118	0.152826	0.289	0.13	4.0583e-114
LCOR	1.85935e-33	0.152799	0.277	0.196	6.87663e-29
SLC25A3	6.24425e-23	0.152711	0.775	0.789	2.30937e-18
PDCD11	2.02235e-84	0.152699	0.247	0.12	7.47947e-80
CYP51A1	1.78839e-130	0.152467	0.194	0.051	6.61418e-126
QSER1	3.17009e-55	0.152418	0.44	0.326	1.17242e-50
CRYBG3	9.0066e-71	0.152356	0.243	0.119	3.331e-66
TCOF1	1.12775e-129	0.152352	0.285	0.12	4.17087e-125
TOMM7	1.72263e-09	0.152217	0.733	0.719	6.37096e-05
GPHN	6.28652e-126	0.152211	0.221	0.071	2.325e-121
TCAF1	6.45978e-177	0.151994	0.321	0.125	2.38908e-172
DCAF10	2.01079e-66	0.151956	0.281	0.173	7.43671e-62
ELOVL2	4.2035e-14	0.151847	0.222	0.178	1.55462e-09
HDLBP	1.05544e-46	0.151496	0.595	0.451	3.90344e-42
PLCB4	3.12033e-63	0.151472	0.28	0.153	1.15402e-58
ETF1	2.72171e-92	0.151457	0.368	0.221	1.0066e-87
ARX	1.10912e-141	0.151237	0.119	0.013	4.10198e-137
SSBP4	3.50809e-20	0.151201	0.342	0.248	1.29743e-15
TRAM1	3.81709e-44	0.151195	0.551	0.466	1.41171e-39
ANKHD1	8.02786e-190	0.151172	0.161	0.019	2.96902e-185
MYO10	6.38426e-138	0.150941	0.226	0.075	2.36116e-133
PLRG1	6.48275e-83	0.150904	0.316	0.171	2.39758e-78
MAPK1	1.96752e-46	0.150881	0.312	0.218	7.27667e-42
OPA1	6.61006e-67	0.15086	0.441	0.323	2.44467e-62
NUFIP1	5.12224e-121	0.150807	0.26	0.103	1.89441e-116
EIF4E	5.59892e-82	0.150759	0.366	0.223	2.07071e-77
TBC1D1	5.95139e-88	0.150667	0.297	0.155	2.20106e-83
C19orf25	9.88313e-145	0.150627	0.395	0.191	3.65518e-140
STAU1	8.46688e-42	0.150378	0.621	0.479	3.13139e-37
ADH5	1.69107e-64	0.150244	0.464	0.322	6.25424e-60
LRP12	1.94952e-22	0.150085	0.175	0.109	7.21012e-18
YTHDF3	2.85704e-57	0.150072	0.291	0.184	1.05665e-52
PEF1	5.05042e-122	0.150052	0.434	0.231	1.86785e-117
VCPIP1	3.5511e-17	0.149957	0.16	0.106	1.31334e-12
FASTKD5	5.53798e-140	0.149859	0.224	0.069	2.04817e-135
POLA2	8.20263e-104	0.14984	0.252	0.108	3.03366e-99
ABCF2	6.67287987179349e-313	0.149793	0.147	0.003	2.4679e-308
GANAB	8.74849e-59	0.149762	0.443	0.312	3.23554e-54
PES1	4.33099e-111	0.149746	0.357	0.176	1.60177e-106
GART	1.96124e-101	0.149745	0.425	0.25	7.25344e-97
PREPL	1.03961e-35	0.149629	0.342	0.262	3.84491e-31
SRSF8	2.59074e-95	0.149419	0.334	0.19	9.58159e-91
UBC	1.53696e-07	0.149271	0.801	0.811	0.0056843
TASP1	9.14502e-105	0.149239	0.206	0.067	3.38219e-100
NUFIP2	5.38268e-56	0.149141	0.505	0.389	1.99073e-51
EIF4G2	0.000146845	0.148945	0.866	0.868	1
PHACTR1	1.96756e-76	0.14875	0.201	0.095	7.27681e-72
MPST	4.61117e-77	0.148595	0.334	0.184	1.70539e-72
C5orf24	5.26715e-56	0.148585	0.347	0.237	1.948e-51
EFNB2	3.58751e-136	0.148571	0.217	0.066	1.3268e-131
PTBP2	6.77442e-54	0.14855	0.189	0.095	2.50545e-49
MOB1A	1.75167e-47	0.148468	0.439	0.346	6.47838e-43
SLC25A32	1.07463e-105	0.148307	0.272	0.121	3.97441e-101
BOP1	3.72404e-159	0.148283	0.326	0.127	1.3773e-154
ZNF250	1.64812e-65	0.148221	0.214	0.114	6.09541e-61
EAF1	5.65782e-137	0.148195	0.223	0.07	2.09249e-132
GRB10	9.15158e-131	0.148184	0.187	0.051	3.38462e-126
ZNF286A	2.20649e-205	0.147941	0.206	0.038	8.16048e-201
RAP1B	5.88868e-80	0.147895	0.497	0.327	2.17787e-75
POLR2B	3.67566e-68	0.14788	0.539	0.398	1.35941e-63
SFXN1	2.11145e-104	0.147794	0.391	0.221	7.809e-100
PAX4	2.15695e-263	0.147687	0.126	0.003	7.97725e-259
NDUFAF5	1.71142e-101	0.147534	0.234	0.092	6.32952e-97
KDM1B	9.47819e-06	0.147363	0.222	0.199	0.350541
VTI1B	2.86565e-54	0.14732	0.46	0.318	1.05983e-49
ATP9B	1.3704e-05	0.147263	0.138	0.107	0.506829
SEPTIN11	6.03493e-280	0.147253	0.137	0.003	2.23196e-275
ZC3H13	1.32851e-65	0.147209	0.482	0.327	4.91337e-61
GPC2	2.36914e-193	0.147203	0.216	0.049	8.76204e-189
AHCYL1	3.7079e-88	0.147183	0.44	0.282	1.37133e-83
ZNF141	3.10498e-120	0.147079	0.208	0.067	1.14835e-115
ZNRD2	3.19522e-286	0.146833	0.141	0.004	1.18172e-281
PPP4R3B	1.96269e-69	0.1468	0.498	0.363	7.25882e-65
FBXO7	6.54151e-57	0.146734	0.375	0.242	2.41931e-52
ZNF512	3.81884e-107	0.146664	0.241	0.103	1.41236e-102
BRI3BP	3.11154e-87	0.146653	0.416	0.261	1.15077e-82
CDK5	4.34429e-185	0.146585	0.36	0.14	1.60669e-180
RAP2B	7.71341e-140	0.146526	0.211	0.063	2.85273e-135
POLA1	8.03359e-88	0.146499	0.319	0.183	2.97114e-83
MCTP2	1.51997e-63	0.146473	0.166	0.078	5.62145e-59
SLC1A5	1.7737e-16	0.146419	0.41	0.334	6.55986e-12
HLCS	5.91471e-35	0.146418	0.148	0.078	2.1875e-30
NRSN2	1.21559e-126	0.14636	0.352	0.17	4.49573e-122
INTS6	3.17249e-120	0.14622	0.256	0.105	1.17331e-115
GPATCH4	2.07396e-115	0.146193	0.327	0.155	7.67032e-111
PTPN13	2.89152e-15	0.145877	0.101	0.058	1.0694e-10
FSD1	2.46436e-202	0.145802	0.37	0.144	9.1142e-198
APLP1	3.87546e-35	0.145787	0.327	0.223	1.4333e-30
DUS3L	1.94077e-183	0.145745	0.203	0.043	7.17775e-179
TMTC2	3.98453e-135	0.145745	0.154	0.03	1.47364e-130
IWS1	5.69455e-109	0.145638	0.403	0.226	2.10607e-104
SLC8A1	5.39429e-71	0.145576	0.137	0.047	1.99502e-66
RASGEF1B	0.0082284	0.145501	0.174	0.159	1
ZNF92	7.76347e-90	0.145414	0.292	0.155	2.87124e-85
TASOR	3.85045120429917e-319	0.14539	0.146	0.003	1.42405087339801e-314
SINHCAF	6.0039e-25	0.145312	0.605	0.492	2.22048e-20
CNOT9	2.00028e-122	0.145252	0.383	0.209	7.39783e-118
RECQL	2.14192e-73	0.14524	0.508	0.364	7.92166e-69
WRN	1.90813e-66	0.145198	0.211	0.105	7.05705e-62
RPL35A	1.4179e-50	0.14513	0.909	0.973	5.24396e-46
EIF3H	7.87304e-08	0.144957	0.758	0.707	0.00291176
LFNG	3.58414e-08	0.144942	0.167	0.125	0.00132556
ZNRF2	1.45119e-52	0.144897	0.152	0.066	5.3671e-48
NOLC1	1.9135e-46	0.144887	0.56	0.415	7.07688e-42
CHMP4A	1.07563e-192	0.144808	0.177	0.025	3.97811e-188
HRAS	3.84502e-110	0.144722	0.49	0.289	1.42204e-105
SOX2-OT	0.0662277	0.144608	0.123	0.11	1
PPID	1.04965e-79	0.144581	0.392	0.231	3.88204e-75
HERC1	2.33438e-69	0.144548	0.2	0.093	8.63348e-65
TMUB1	7.13372e-117	0.144492	0.409	0.21	2.63833e-112
CPSF3	3.45433e-108	0.144396	0.399	0.23	1.27755e-103
CDC34	2.51837e-78	0.14436	0.474	0.3	9.31394e-74
KIF13B	1.44208e-15	0.144185	0.169	0.114	5.33339e-11
KLHDC8B	6.29204e-152	0.144168	0.147	0.022	2.32705e-147
ZFP36L2	1.2408e-35	0.143959	0.284	0.186	4.58899e-31
ALG8	9.04079e-120	0.143948	0.324	0.16	3.34364e-115
PRKCSH	1.70889e-51	0.143912	0.562	0.417	6.32015e-47
TMTC4	1.98257e-132	0.143823	0.337	0.162	7.33233e-128
SNX5	1.2053e-12	0.143527	0.368	0.294	4.45769e-08
TRA2B	0.000382471	0.143504	0.698	0.669	1
GNA13	2.07942e-64	0.143457	0.296	0.183	7.69053e-60
RRN3	1.22773e-84	0.143451	0.334	0.193	4.54065e-80
KDM6A	6.3872e-31	0.143448	0.142	0.079	2.36224e-26
CHD1	9.22685e-62	0.143432	0.33	0.219	3.41246e-57
CLN6	1.96207e-176	0.143374	0.152	0.017	7.25651e-172
ABLIM1	0.00160312	0.143304	0.127	0.132	1
UNC119B	4.64439e-60	0.143287	0.193	0.097	1.71768e-55
ANKRD50	0.00466959	0.143259	0.107	0.086	1
GATD3B	2.58396e-293	0.143208	0.138	0.003	9.55651e-289
LARP4B	2.67114e-36	0.143186	0.219	0.141	9.87895e-32
SMAD4	7.44893e-33	0.143109	0.347	0.278	2.75491e-28
RPS7	5.59054e-70	0.143104	0.903	0.967	2.0676e-65
ZNF620	1.06502e-127	0.143028	0.318	0.154	3.93886e-123
KDM6B	6.43044e-126	0.142871	0.24	0.091	2.37823e-121
RND2	3.49962e-165	0.142766	0.185	0.038	1.2943e-160
PRKAR2A	2.20027e-145	0.14276	0.287	0.112	8.13748e-141
CPNE3	2.35265e-68	0.142444	0.518	0.379	8.70104e-64
SP1	3.78257e-39	0.14235	0.183	0.104	1.39895e-34
ZNF800	2.2243e-114	0.142237	0.304	0.144	8.22634e-110
NCOA1	1.42783e-22	0.142164	0.215	0.159	5.2807e-18
MYO19	5.79763e-123	0.142146	0.292	0.136	2.14419e-118
ARID2	9.34386e-27	0.141835	0.217	0.148	3.45573e-22
NUDT11	9.21384e-118	0.141767	0.162	0.045	3.40765e-113
TMEM256	5.08308e-118	0.141689	0.372	0.188	1.87993e-113
ZNF462	1.79629e-29	0.141348	0.191	0.133	6.64339e-25
SP4	5.56745e-40	0.141337	0.22	0.136	2.05906e-35
MAP1A	1.48047e-141	0.141322	0.227	0.072	5.47537e-137
DCHS1	2.14643e-56	0.141198	0.144	0.06	7.93835e-52
CHN1	1.75041e-104	0.141162	0.298	0.143	6.47373e-100
PIK3CA	3.70691e-07	0.141152	0.174	0.144	0.0137096
CGGBP1	1.04942e-41	0.141118	0.508	0.412	3.88117e-37
ARIH1	3.03464e-108	0.140981	0.296	0.146	1.12233e-103
TMEM170B	1.31761e-46	0.140852	0.11	0.039	4.87306e-42
EXOSC4	1.98921e-131	0.140841	0.411	0.208	7.35688e-127
NOP58	4.43868e-13	0.140481	0.631	0.546	1.6416e-08
TVP23B	2.2746e-173	0.14044	0.279	0.097	8.41237e-169
MAP4K4	1.42942e-137	0.140429	0.397	0.209	5.28655e-133
RPS9	6.98304e-73	0.140356	0.845	0.913	2.58261e-68
POU2F1	6.00244e-72	0.140349	0.258	0.139	2.21994e-67
CCDC86	1.83574e-140	0.14034	0.303	0.124	6.7893e-136
SLC38A1	4.517e-25	0.140303	0.635	0.546	1.67057e-20
CEP112	1.65835e-12	0.140257	0.152	0.107	6.13325e-08
UPF3B	7.36201e-34	0.140247	0.533	0.404	2.72276e-29
SRRM2	8.57733e-09	0.140172	0.594	0.536	0.000317224
ARNTL2	7.19877e-33	0.140166	0.163	0.098	2.66239e-28
EPC2	7.03086e-65	0.140162	0.272	0.163	2.60029e-60
PCDHB5	5.2309e-70	0.140092	0.119	0.033	1.9346e-65
PAXIP1	7.66468e-74	0.14008	0.219	0.107	2.83471e-69
RBM28	2.64069e-100	0.140056	0.355	0.201	9.76634e-96
RNF157	1.46246e-106	0.139827	0.2	0.071	5.40877e-102
RPL39P3	2.68705e-64	0.139507	0.251	0.127	9.93779e-60
ADGRL3	7.00603e-59	0.139442	0.154	0.061	2.59111e-54
GTPBP3	7.74686e-152	0.139382	0.307	0.122	2.8651e-147
CCDC50	1.57588e-97	0.139342	0.408	0.263	5.82824e-93
LIMD2	9.15941e-95	0.139334	0.492	0.306	3.38752e-90
TTC39C	0.000334386	0.139333	0.111	0.11	1
NAXD	2.31986e-131	0.139304	0.28	0.118	8.57975e-127
SETBP1	3.10888e-28	0.139257	0.269	0.21	1.14979e-23
CNOT2	8.10813e-82	0.139216	0.496	0.348	2.99871e-77
SLC30A9	2.51565e-94	0.139199	0.499	0.333	9.30387e-90
MTMR4	2.46115e-116	0.13916	0.244	0.101	9.1023e-112
NDUFB8	2.48821e-66	0.139154	0.531	0.37	9.20241e-62
RPL18AP3	8.40752e-15	0.138986	0.398	0.4	3.10944e-10
DDAH1	4.62608e-28	0.138966	0.209	0.14	1.71091e-23
CXXC5	2.9193e-93	0.138959	0.274	0.131	1.07967e-88
SELENOF	1.39917e-20	0.138957	0.634	0.535	5.17468e-16
SETX	9.47693e-38	0.138911	0.3	0.218	3.50495e-33
UBE2J2	2.00751e-124	0.13886	0.435	0.243	7.42457e-120
LRRC8D	2.45675e-104	0.138818	0.264	0.122	9.08606e-100
TNKS2	8.97362e-34	0.138625	0.257	0.183	3.3188e-29
GAS5	1.09989e-33	0.138617	0.606	0.489	4.06785e-29
ZNF655	1.23967e-81	0.138576	0.326	0.195	4.58479e-77
VPS26C	3.43354e-119	0.138574	0.35	0.191	1.26986e-114
LPP	4.76518e-31	0.138529	0.19	0.115	1.76235e-26
ITCH	1.40147e-52	0.138444	0.224	0.131	5.18321e-48
ZNF146	4.95479e-69	0.138434	0.488	0.354	1.83248e-64
ERVK3-1	2.00407e-106	0.138424	0.325	0.158	7.41186e-102
BRD1	4.37536e-55	0.138364	0.174	0.084	1.61818e-50
TRIO	3.87121e-33	0.138318	0.229	0.152	1.43173e-28
RNASEH1	9.30095e-156	0.138293	0.343	0.148	3.43986e-151
AFAP1	4.35382e-59	0.138126	0.15	0.06	1.61022e-54
JMJD6	3.64197e-134	0.138061	0.388	0.193	1.34695e-129
MRPL44	5.34139e-114	0.137933	0.383	0.207	1.97546e-109
SS18L1	2.61239e-80	0.137879	0.259	0.137	9.66166e-76
JADE1	3.40279e-15	0.137773	0.186	0.139	1.25849e-10
AP3B1	1.00607e-51	0.137726	0.296	0.185	3.72084e-47
LIG4	4.73763e-37	0.137586	0.132	0.067	1.75216e-32
RALA	1.32381e-26	0.137376	0.597	0.482	4.89599e-22
ZNF708	5.24537e-63	0.137347	0.263	0.156	1.93995e-58
STX10	4.49826e-163	0.137287	0.399	0.184	1.66364e-158
KIAA1109	3.84814e-11	0.137186	0.19	0.15	1.4232e-06
DMAC2L	6.85519e-299	0.137138	0.141	0.003	2.53532e-294
BCKDHA	1.72956e-240	0.137065	0.147	0.008	6.39661e-236
PSMC4	8.45834e-45	0.136878	0.575	0.433	3.12823e-40
TLE3	1.65924e-32	0.136848	0.154	0.082	6.13655e-28
RC3H2	3.45012e-66	0.136817	0.33	0.221	1.27599e-61
AC124798.1	8.57236e-79	0.136752	0.11	0.023	3.1704e-74
ESF1	1.27269e-12	0.136698	0.426	0.347	4.70693e-08
ABHD10	8.89225e-100	0.136691	0.348	0.187	3.28871e-95
CNP	1.18291e-122	0.136493	0.379	0.199	4.37489e-118
PAWR	1.72199e-89	0.136489	0.476	0.326	6.36861e-85
FBXO38	8.4533e-10	0.136415	0.107	0.072	3.12637e-05
GJC1	2.83557e-187	0.136315	0.288	0.093	1.04871e-182
ATP6V1B2	2.75035e-64	0.136264	0.387	0.27	1.01719e-59
GPR63	1.09756e-98	0.136183	0.124	0.026	4.0592e-94
AP3M2	4.32294e-104	0.136102	0.341	0.191	1.5988e-99
TM9SF1	4.87927e-149	0.136026	0.187	0.043	1.80455e-144
STAT5B	3.42317e-69	0.135983	0.199	0.098	1.26602e-64
ENOPH1	4.21871e-70	0.135969	0.421	0.291	1.56025e-65
APMAP	3.40933e-39	0.135941	0.54	0.4	1.26091e-34
ZMYM4	2.33005e-97	0.135759	0.419	0.259	8.61748e-93
DIDO1	3.21672e-80	0.135728	0.292	0.164	1.18967e-75
POLR2L	0.0105362	0.135705	0.653	0.626	1
HSD17B11	7.87784e-100	0.135638	0.426	0.269	2.91354e-95
SNHG17	5.73032e-124	0.135622	0.382	0.2	2.1193e-119
DPY19L3	4.87562e-12	0.13559	0.108	0.071	1.8032e-07
SRC	5.64581e-71	0.135555	0.169	0.065	2.08805e-66
TMEM201	1.29045e-113	0.135544	0.191	0.063	4.7726e-109
HDAC1	2.73852e-67	0.135484	0.552	0.391	1.01281e-62
DCTN4	1.48389e-77	0.135369	0.308	0.181	5.48803e-73
UFM1	7.77953e-80	0.135304	0.522	0.366	2.87718e-75
STYXL1	1.15542e-203	0.135274	0.333	0.118	4.27319e-199
DIP2B	2.60777e-35	0.135252	0.155	0.084	9.64459e-31
DNAJB11	2.82371e-87	0.135196	0.499	0.326	1.04432e-82
RPS13P2	1.91576e-60	0.135163	0.229	0.118	7.08525e-56
DENR	1.65801e-34	0.135034	0.628	0.502	6.13197e-30
PTP4A2	3.41714e-47	0.134915	0.579	0.438	1.26379e-42
PNMA2	8.02869e-86	0.134805	0.228	0.113	2.96933e-81
MPDU1	1.05274e-89	0.134779	0.35	0.19	3.89345e-85
PPP3R1	2.01967e-89	0.134773	0.293	0.16	7.46956e-85
TAF1D	1.33899e-82	0.134714	0.466	0.304	4.95211e-78
NEPRO	5.43747e-135	0.134634	0.325	0.151	2.01099e-130
DHX33	4.19336e-135	0.134579	0.223	0.07	1.55087e-130
HSF2	2.27749e-88	0.13457	0.39	0.238	8.42306e-84
EIF4G3	4.05346e-84	0.134552	0.461	0.305	1.49913e-79
PXMP2	3.38363e-152	0.134523	0.421	0.207	1.2514e-147
PPIP5K2	5.64245e-25	0.134508	0.278	0.217	2.0868e-20
TRIM9	3.59867e-65	0.134483	0.292	0.18	1.33093e-60
MTR	1.25229e-101	0.1344	0.281	0.143	4.63146e-97
ERC1	1.5088e-87	0.13433	0.293	0.16	5.58016e-83
ARHGDIA	3.73178e-37	0.134198	0.558	0.42	1.38016e-32
RALGAPA2	3.44662e-48	0.134144	0.236	0.139	1.2747e-43
WDR12	4.10101e-104	0.134046	0.345	0.189	1.51672e-99
RING1	1.1419e-87	0.134039	0.295	0.162	4.22322e-83
ACOX1	3.76047e-51	0.133948	0.213	0.12	1.39077e-46
C4orf48	1.40589e-22	0.133818	0.551	0.439	5.19955e-18
FASN	3.90025e-131	0.133655	0.272	0.111	1.44247e-126
YBX3	2.0975e-44	0.133499	0.261	0.151	7.75738e-40
NR2C2	2.73145e-71	0.133391	0.18	0.079	1.0102e-66
ARRB2	3.44897e-83	0.133324	0.327	0.175	1.27557e-78
RNGTT	7.98934e-89	0.133288	0.27	0.141	2.95478e-84
UGDH	7.3569e-139	0.133177	0.282	0.116	2.72088e-134
IFNAR2	4.91542e-157	0.1331	0.191	0.044	1.81792e-152
PAFAH1B1	7.55505e-50	0.133093	0.545	0.412	2.79416e-45
APLP2	2.36463e-61	0.133074	0.616	0.484	8.74533e-57
CELSR2	1.13597e-102	0.132912	0.195	0.072	4.20127e-98
GSK3B	5.55338e-60	0.132873	0.365	0.25	2.05386e-55
FKBP1A	3.43975e-10	0.132824	0.648	0.675	1.27216e-05
PRPSAP2	6.98298e-126	0.132809	0.477	0.274	2.58259e-121
JMJD1C	2.33195e-56	0.132771	0.41	0.309	8.62448e-52
G6PC3	1.89569e-70	0.132758	0.413	0.256	7.01103e-66
KIAA0930	1.0318e-33	0.132749	0.1	0.04	3.81601e-29
NCLN	4.14938e-139	0.132736	0.279	0.106	1.53461e-134
MAP1S	1.39553e-161	0.132701	0.338	0.144	5.16121e-157
MRPL17	1.09312e-106	0.132674	0.468	0.275	4.04278e-102
G6PD	4.84697e-214	0.132663	0.38	0.151	1.7926e-209
GCN1	6.58988e-89	0.132601	0.212	0.089	2.4372e-84
NPAT	2.69393e-41	0.132548	0.309	0.23	9.96322e-37
SORD	3.49834e-195	0.13249	0.292	0.094	1.29383e-190
DPY19L4	2.22003e-45	0.132387	0.242	0.152	8.21055e-41
KIAA1549	1.43732e-104	0.132329	0.192	0.068	5.31579e-100
FAM91A1	1.50708e-47	0.132296	0.216	0.13	5.57379e-43
TMED2	9.10699e-09	0.132282	0.669	0.602	0.000336813
KAT8	6.19877e-48	0.132213	0.316	0.199	2.29255e-43
POP7	6.10983e-37	0.132188	0.526	0.392	2.25966e-32
VPS13D	3.31653e-21	0.132148	0.111	0.06	1.22658e-16
VKORC1L1	3.29459e-103	0.132062	0.364	0.207	1.21847e-98
LYAR	2.53645e-117	0.132051	0.339	0.162	9.38079e-113
PGAM5	1.37446e-156	0.13194	0.291	0.112	5.08331e-152
STT3B	7.31406e-73	0.131911	0.41	0.271	2.70503e-68
ACTL6B	1.35061e-157	0.131606	0.35	0.155	4.99508e-153
RABGGTB	3.56729e-102	0.131509	0.394	0.229	1.31933e-97
AC026403.1	3.9172e-82	0.131504	0.23	0.099	1.44874e-77
RAB28	5.6555e-154	0.131471	0.303	0.129	2.09163e-149
TUSC3	1.76436e-45	0.131345	0.589	0.459	6.52531e-41
RAP1GAP2	2.47381e-80	0.131287	0.141	0.046	9.14915e-76
ABCE1	2.79188e-72	0.131283	0.401	0.267	1.03255e-67
GFPT1	3.54389e-69	0.131173	0.347	0.228	1.31067e-64
ABCF2-2	1.60392e-116	0.131135	0.165	0.042	5.93193e-112
SLC3A2	3.59877e-50	0.13113	0.482	0.332	1.33097e-45
VASN	3.89544e-168	0.130974	0.126	0.011	1.44069e-163
PFDN4	5.22206e-64	0.130949	0.597	0.438	1.93133e-59
CDC42BPA	1.9683e-47	0.130888	0.268	0.178	7.27955e-43
KPNA4	2.48933e-91	0.130874	0.42	0.273	9.20653e-87
TRIM23	1.43781e-12	0.130859	0.127	0.085	5.3176e-08
PHF14	1.95321e-15	0.130804	0.637	0.542	7.22377e-11
CRYBA2	7.69993e-77	0.130667	0.196	0.077	2.84774e-72
FXR1	4.62849e-18	0.130608	0.693	0.618	1.7118e-13
ZMAT3	1.31307e-42	0.13058	0.152	0.079	4.85627e-38
HNRNPLL	6.21057e-107	0.130553	0.378	0.222	2.29692e-102
ZNF117	6.1928e-51	0.130459	0.199	0.108	2.29034e-46
NOL8	1.21913e-83	0.130374	0.416	0.275	4.50883e-79
ERCC5	5.805e-181	0.130303	0.145	0.015	2.14692e-176
BSDC1	1.02028e-114	0.13023	0.329	0.171	3.77341e-110
SEPSECS	6.37663e-31	0.130197	0.132	0.068	2.35833e-26
DOCK7	1.54085e-65	0.130178	0.246	0.145	5.69867e-61
ABHD13	1.32667e-79	0.129906	0.254	0.134	4.90655e-75
VAMP2	3.634e-35	0.129772	0.481	0.363	1.344e-30
GRB2	6.74148e-60	0.129757	0.539	0.389	2.49327e-55
UTP23	2.15636e-72	0.12969	0.399	0.261	7.9751e-68
FBXO21	1.24174e-74	0.129678	0.538	0.378	4.59244e-70
OPN3	1.30342e-217	0.129553	0.316	0.108	4.82056e-213
SPTBN2	6.72055e-52	0.129541	0.123	0.048	2.48553e-47
ARPC1A	3.40516e-16	0.129517	0.613	0.521	1.25936e-11
PIGH	1.54764e-129	0.129356	0.372	0.195	5.72379e-125
ITSN2	3.43665e-33	0.129348	0.272	0.207	1.27101e-28
CLPP	2.86043e-60	0.129315	0.525	0.364	1.0579e-55
GAP43	2.86833e-102	0.129309	0.179	0.059	1.06082e-97
ATG3	6.00251e-91	0.129291	0.511	0.332	2.21997e-86
DDX10	1.95011e-141	0.129189	0.33	0.151	7.21229e-137
PPT2	6.26806e-139	0.129052	0.193	0.05	2.31818e-134
ELP1	1.18811e-32	0.129032	0.201	0.135	4.39411e-28
RASA1	5.12993e-24	0.128856	0.166	0.109	1.89725e-19
BTBD11	5.07845e-18	0.128794	0.104	0.06	1.87821e-13
RPS23	9.97115e-30	0.128699	0.923	0.938	3.68773e-25
STK39	2.22887e-11	0.128645	0.239	0.201	8.24326e-07
PTRH2	2.26486e-110	0.128635	0.404	0.221	8.37636e-106
MAP2	1.58677e-30	0.128549	0.554	0.455	5.8685e-26
POLR3H	1.16422e-177	0.128523	0.268	0.085	4.30574e-173
EDRF1	4.52279e-47	0.128513	0.2	0.121	1.67271e-42
NUMA1	4.32715e-78	0.128496	0.491	0.339	1.60035e-73
RIC8B	5.7529e-45	0.128242	0.244	0.155	2.12765e-40
ZFHX3	1.41781e-41	0.128208	0.379	0.276	5.24363e-37
DLST	3.6118e-85	0.128188	0.34	0.208	1.33579e-80
BTBD2	3.51615e-121	0.128141	0.25	0.096	1.30041e-116
RSAD1	2.84709e-111	0.128032	0.202	0.071	1.05297e-106
NCKAP1	1.82652e-42	0.127957	0.36	0.279	6.7552e-38
TMSB4XP4	1.40252e-39	0.1279	0.185	0.112	5.18708e-35
EMC3	7.26421e-118	0.12768	0.462	0.274	2.6866e-113
XIAP	3.57867e-55	0.127574	0.342	0.237	1.32354e-50
NECAP1	1.43898e-109	0.127538	0.304	0.158	5.32192e-105
TMEM199	9.93682e-89	0.12745	0.372	0.214	3.67504e-84
VBP1	1.60472e-06	0.127369	0.614	0.553	0.0593491
RNF4	3.82579e-120	0.127345	0.357	0.195	1.41493e-115
MAU2	2.33193e-127	0.127329	0.265	0.111	8.6244e-123
RPS3	1.19492e-60	0.127289	0.915	0.973	4.41931e-56
GCLM	2.29138e-66	0.127176	0.249	0.128	8.47444e-62
MAP2K2	2.1916e-53	0.127127	0.478	0.337	8.10542e-49
DNAL1	2.97245e-108	0.127072	0.347	0.195	1.09933e-103
ARMCX6	1.70955e-163	0.126937	0.156	0.023	6.32261e-159
ARHGAP21	4.50408e-07	0.126807	0.161	0.131	0.0166579
MDM2	8.85641e-69	0.126724	0.377	0.258	3.27545e-64
MOB4	5.6759e-109	0.126638	0.412	0.237	2.09917e-104
MXD1	3.01433e-35	0.126591	0.166	0.097	1.11482e-30
PACRGL	6.60114e-168	0.12655	0.247	0.077	2.44137e-163
NSD3	6.79182e-41	0.126531	0.655	0.543	2.51189e-36
GMCL1	2.66729e-92	0.126522	0.374	0.228	9.86472e-88
STK35	2.65696e-118	0.126504	0.17	0.048	9.82651e-114
HOTAIRM1	6.84436e-147	0.126483	0.144	0.021	2.53132e-142
SLC30A7	7.78611e-39	0.126478	0.173	0.098	2.87961e-34
ZNF264	1.48821e-21	0.126424	0.119	0.064	5.50401e-17
KDM4A	7.62877e-130	0.126411	0.215	0.075	2.82142e-125
UBR2	1.08066e-18	0.126401	0.198	0.151	3.99673e-14
STRN	2.63247e-52	0.126294	0.174	0.089	9.73595e-48
ZNF281	1.41839e-76	0.126289	0.297	0.178	5.24579e-72
DNAAF5	5.09242e-149	0.126239	0.255	0.088	1.88338e-144
ZNF10	3.01267e-122	0.126211	0.172	0.048	1.11421e-117
SLC16A1	7.62258e-117	0.126144	0.367	0.197	2.81914e-112
CXADR	7.23878e-44	0.126119	0.538	0.439	2.67719e-39
UBE2D3	9.20297e-29	0.126118	0.654	0.577	3.40363e-24
POLR1A	1.05227e-100	0.126096	0.169	0.055	3.89171e-96
TMOD2	1.68406e-105	0.126075	0.254	0.12	6.22831e-101
SLC30A8	6.18853e-199	0.126018	0.142	0.013	2.28877e-194
PEX5	2.27288e-124	0.125844	0.209	0.07	8.40602e-120
NOL9	1.26735e-117	0.125775	0.274	0.126	4.68716e-113
ZNF736	9.78271e-77	0.125762	0.16	0.061	3.61804e-72
SRPRB	6.30957e-94	0.125667	0.378	0.218	2.33353e-89
KLHL9	6.84125e-70	0.12563	0.316	0.204	2.53017e-65
EPN1	1.78283e-149	0.125625	0.418	0.211	6.59363e-145
BMF	3.18432e-70	0.125533	0.177	0.07	1.17769e-65
JPT2	2.07162e-69	0.125458	0.492	0.336	7.66168e-65
ACOT7	2.85696e-123	0.125453	0.435	0.245	1.05662e-118
SLC35E1	1.79783e-153	0.125453	0.321	0.139	6.64909e-149
PAQR3	4.02251e-20	0.12537	0.137	0.081	1.48769e-15
NOL12	4.31841e-192	0.125221	0.178	0.028	1.59712e-187
PSMA1	1.67815e-16	0.125201	0.61	0.51	6.20648e-12
MAPKAPK5	2.99789e-130	0.12514	0.308	0.145	1.10874e-125
ZNF252P	1.10787e-19	0.125121	0.151	0.094	4.09734e-15
WDR77	9.32618e-173	0.125072	0.314	0.12	3.4492e-168
ACVR1B	3.38374e-89	0.124979	0.187	0.071	1.25144e-84
DPH1	9.61383e-225	0.124931	0.139	0.008	3.55558e-220
DPH3	4.02098e-115	0.124917	0.337	0.167	1.48712e-110
ATP5PO	7.18403e-17	0.12488	0.75	0.765	2.65694e-12
BEX4	0.083151	0.124827	0.476	0.484	1
NKTR	3.71033e-80	0.124789	0.426	0.265	1.37223e-75
SART3	1.12738e-109	0.124773	0.374	0.209	4.16949e-105
TIMM13	4.54881e-10	0.124706	0.662	0.64	1.68233e-05
FAM126B	9.41278e-21	0.124692	0.147	0.094	3.48122e-16
SPTLC2	3.45373e-67	0.124554	0.329	0.214	1.27733e-62
MBTD1	8.90613e-46	0.124538	0.231	0.145	3.29384e-41
TMEM184C	2.69754e-45	0.124385	0.178	0.101	9.9766e-41
TXNRD1	1.2928e-48	0.124186	0.605	0.484	4.78128e-44
EML5	1.45652e-48	0.124174	0.131	0.054	5.38678e-44
RLIM	4.88983e-42	0.124149	0.295	0.212	1.80845e-37
MSANTD4	3.48315e-148	0.124129	0.346	0.162	1.28821e-143
NEUROG1	1.61611e-158	0.12412	0.103	0.008	5.97701e-154
ARCN1	7.94442e-62	0.124045	0.439	0.321	2.93816e-57
EIF2AK1	6.22745e-31	0.124028	0.636	0.525	2.30316e-26
IARS	8.29181e-82	0.123964	0.392	0.254	3.06664e-77
AGO1	3.77826e-84	0.123961	0.263	0.132	1.39735e-79
RRP7A	1.22014e-69	0.123958	0.304	0.182	4.51256e-65
RFX6	2.63963e-236	0.123912	0.121	0.004	9.76242e-232
KLHL8	7.42497e-50	0.123885	0.203	0.118	2.74605e-45
MAEA	1.02121e-131	0.123838	0.377	0.202	3.77685e-127
PAX6	6.1195e-91	0.123812	0.177	0.068	2.26324e-86
PSPH	9.3464e-151	0.123812	0.39	0.184	3.45667e-146
PMM2	2.56664e-134	0.123771	0.19	0.051	9.49247e-130
ENPP4	0.000330956	0.123623	0.211	0.21	1
ELP5	1.85839e-50	0.123574	0.337	0.224	6.87307e-46
FLVCR1	1.5503e-67	0.123527	0.23	0.125	5.73364e-63
SOS2	0.0172324	0.123473	0.158	0.149	1
MRM3	3.5378e-88	0.123433	0.213	0.082	1.30842e-83
SLC26A2	0.831445	0.123386	0.13	0.127	1
TOGARAM1	1.98133e-116	0.123362	0.292	0.144	7.32773e-112
KHDC1	1.03572e-184	0.123299	0.261	0.081	3.83052e-180
DMXL1	0.929944	0.123245	0.126	0.123	1
PSME4	6.70552e-77	0.123235	0.208	0.101	2.47997e-72
MAPK8IP1	5.25248e-142	0.123132	0.32	0.151	1.94258e-137
NPPA	1.20179e-24	0.122917	0.159	0.1	4.44469e-20
FBRSL1	5.00908e-135	0.122911	0.311	0.146	1.85256e-130
SMURF2	1.15661e-89	0.122804	0.244	0.122	4.27762e-85
XRCC5	9.12692e-17	0.122778	0.819	0.842	3.3755e-12
FBXW11	3.10518e-45	0.122772	0.234	0.146	1.14842e-40
RTCB	7.57601e-55	0.12275	0.375	0.243	2.80191e-50
MYT1L	4.04997e-162	0.122731	0.209	0.067	1.49784e-157
ARIH2	3.63321e-96	0.122646	0.352	0.193	1.3437e-91
AP2B1	4.61101e-70	0.122599	0.447	0.319	1.70533e-65
ALDH2	3.42163e-143	0.122509	0.258	0.099	1.26546e-138
FAM222B	1.53767e-121	0.122443	0.262	0.113	5.6869e-117
TIMM44	5.7048e-139	0.122325	0.399	0.206	2.10986e-134
GTF3C1	2.75409e-90	0.122291	0.286	0.152	1.01857e-85
BRAF	4.68949e-56	0.122278	0.206	0.111	1.73436e-51
TTC37	2.27866e-21	0.122128	0.339	0.293	8.42739e-17
LRWD1	6.12792e-191	0.122124	0.307	0.111	2.26635e-186
DCAF16	6.77742e-108	0.12208	0.394	0.23	2.50656e-103
MAGEF1	9.64047e-37	0.122041	0.549	0.418	3.56543e-32
SLC12A6	4.15178e-82	0.121972	0.173	0.067	1.53549e-77
XPO4	9.68495e-84	0.121957	0.136	0.044	3.58188e-79
MAP2K7	2.22591e-146	0.121954	0.315	0.14	8.2323e-142
COASY	5.83051e-137	0.121855	0.379	0.19	2.15636e-132
ZNF84	6.39494e-110	0.121839	0.39	0.234	2.36511e-105
ATP5ME	0.0492313	0.12181	0.765	0.757	1
GTF3C4	8.00548e-58	0.121778	0.256	0.157	2.96075e-53
THOC3	7.64022e-88	0.121711	0.315	0.168	2.82566e-83
SENP2	1.41796e-100	0.121702	0.322	0.179	5.24417e-96
CASC9	2.38745e-52	0.121653	0.101	0.034	8.82974e-48
MGRN1	2.16522e-80	0.121585	0.194	0.087	8.00784e-76
LTV1	2.39253e-129	0.121556	0.317	0.149	8.84854e-125
SMARCA1	3.70918e-106	0.121527	0.413	0.26	1.3718e-101
DDX3X	4.22772e-44	0.12149	0.592	0.499	1.56358e-39
HTT	2.56948e-85	0.121472	0.196	0.083	9.50298e-81
GRIK3	3.74025e-63	0.12141	0.161	0.068	1.38329e-58
UHRF1BP1	1.04015e-32	0.121354	0.118	0.057	3.8469e-28
ZNF322	2.80592e-53	0.121327	0.322	0.207	1.03774e-48
SLC12A2	5.70057e-27	0.121273	0.152	0.092	2.1083e-22
CCDC137	8.68519e-135	0.121173	0.389	0.197	3.21213e-130
MLLT1	1.58211e-91	0.121108	0.235	0.108	5.85127e-87
CHCHD2	1.84965e-150	0.121107	0.776	0.922	6.84076e-146
SQLE	8.83368e-66	0.120895	0.448	0.319	3.26705e-61
TBC1D5	1.28782e-162	0.120809	0.313	0.123	4.76288e-158
LMTK2	5.17906e-73	0.120762	0.186	0.083	1.91542e-68
NCOR1	4.47104e-54	0.120525	0.514	0.38	1.65357e-49
USF3	4.84533e-57	0.120312	0.238	0.131	1.792e-52
LCORL	7.11178e-80	0.12029	0.353	0.226	2.63022e-75
AL139393.3	5.51408e-254	0.120233	0.117	0.002	2.03933e-249
GXYLT1	1.86041e-86	0.12021	0.269	0.141	6.88052e-82
SLC35A5	1.53181e-100	0.120101	0.294	0.153	5.66524e-96
POGZ	2.17328e-85	0.120047	0.36	0.227	8.03766e-81
RNF182	4.8118e-14	0.120019	0.186	0.149	1.7796e-09
ZNF639	4.50807e-118	0.119899	0.426	0.252	1.66726e-113
AC079922.1	5.62944e-102	0.119853	0.158	0.045	2.08199e-97
ZBED5	1.73012e-71	0.119749	0.382	0.262	6.39867e-67
USP14	2.66637e-43	0.119688	0.501	0.388	9.86129e-39
HSD11B1L	3.39877e-124	0.119658	0.221	0.081	1.257e-119
TAF1B	7.95539e-139	0.119516	0.283	0.123	2.94222e-134
SRSF9	2.48151e-13	0.119509	0.709	0.717	9.17762e-09
IMMT	1.14518e-83	0.119474	0.495	0.328	4.23533e-79
FUNDC2	2.69804e-29	0.119473	0.499	0.381	9.97842e-25
CASD1	3.43316e-34	0.119432	0.226	0.158	1.26972e-29
NUDT4	2.84184e-82	0.119432	0.33	0.202	1.05102e-77
RC3H1	2.03199e-67	0.119415	0.241	0.141	7.51512e-63
ABHD16A	1.61963e-234	0.119242	0.133	0.006	5.99003e-230
USF2	4.64987e-113	0.119228	0.417	0.252	1.71971e-108
MBD2	0.000274656	0.119203	0.225	0.209	1
ANKFY1	1.82043e-72	0.119169	0.158	0.065	6.73268e-68
RARS	4.21531e-78	0.119135	0.353	0.224	1.55899e-73
COPG2	1.10076e-159	0.11911	0.269	0.097	4.07107e-155
INTS2	7.43296e-98	0.118993	0.177	0.061	2.749e-93
MADD	4.11816e-25	0.118967	0.138	0.079	1.52306e-20
SLC35B4	6.95631e-131	0.118848	0.209	0.07	2.57272e-126
MTCO3P12	7.99956e-95	0.118842	0.136	0.034	2.95856e-90
SF3B2	4.15001e-06	0.11868	0.693	0.662	0.153484
CYBC1	5.44863e-287	0.118657	0.134	0.003	2.01512e-282
UNC80	3.29299e-37	0.118574	0.111	0.052	1.21788e-32
GPATCH8	3.82774e-91	0.118565	0.351	0.202	1.41565e-86
IRX2	0.591831	0.118488	0.126	0.127	1
ANAPC7	1.09011e-122	0.11841	0.371	0.195	4.03165e-118
MTATP6P1	5.05934e-147	0.11831	0.724	0.89	1.87115e-142
[truncated: 38,960 more rows]

## Sheet: SLC
Table S5-5.Comparison of demographic characteristics between Stem-like cell+ and Stem-like cell- patients.
Characteristics	Total, n	Stem-like cell+ , n (%)	Stem-like cell-, n (%)	P values
Total	39	27 (69.2)	12 (30.8)
Gender
Male	28	16 (57.1)	12 (42.9)	0.009
Female	11	11 (100.0)	0 (0.0)
Age
<60	15	9 (60.0)	6 (40.0)	0.478
≥60	24	18 (75.0)	6 (25.0)
Smoking
Smoker	22	12 (54.5)	10 (45.5)	0.037
Non-smoker	17	15 (88.2)	2 (11.8)
TNM stage
I-II	8	6 (75.0）	2 (25.0)	>0.999
III-IV	31	21 (67.7)	10 (32.3)
Treatment
Pre	27	21 (77.8)	6 (22.2)	0.133
Post	12	6 (50.0)	6 (50.0)
Response
SD/PD	4	4 (100.0)	0 (0)	0.061
PR/CR	8	2 (25.0)	6 (75.0)
n.d.	27	21 (77.8)	6 (22.2)
Subtypes
A	34	23 (67.6)	11 (32.4)	0.24
N	3	3 (100.0)	0 (0)
P	0	0 (0)	0 (0)
Y	1	1 (100.0)	0 (0)
n.d.	1	0 (0)	1 (100.0)
Fisher’s exact test, two-side.
