# Supplementary material for: Characterization of the extrinsic and intrinsic signatures and therapeutic vulnerability of small cell lung cancers
Source: Signal Transduct Target Ther. 2025 Sep 10;10:290. doi: 10.1038/s41392-025-02378-6 (PMC12420805; doi:10.1038/s41392-025-02378-6)
Supplement: Supplementary file 7 — Table S6 [file 41392_2025_2378_MOESM7_ESM.xlsx]

## Sheet: DEG (T vs N)
Table S6. Sheet1. Differential genes between tumor and normal samples
Gene symbol	baseMean	log2FoldChange	lfcSE	stat	pvalue	padj					309C	593C	391C	281C	515C	SCLC-ZL-6-T	SCLC-ZL-7-T	SCLC-ZL-8-T	SCLC-ZL-4-T	SCLC-ZL-5-T	SCLC-ZL-9-T	SCLC-ZL-2-T	SCLC-ZL-3-T	T1	T2	T3	T4	T5	T6	T7	T8	T9	T10	T11	T13	T14	T15	1272LC	1274LC	1277LC	1334LC	1452LC	1490LC	1520LC	320LC	409LC	424LC	45LC	498LC
RPS20P30	70.2948	28.3652	1.27905	22.1767	5.76561e-109	1.94373e-105					2	0	0	0	0	0	0	0	0	0	0	0	0	3079	198	0	170	1020	0	57	57	1360	0	168	0	3348	5055	0	0	1	2	0	0	0	3	0	0	0	8
LINC01324	14.3851	27.8808	2.37322	11.7481	7.2245e-32	1.87712e-30					0	4	0	0	4	0	16	0	2	0	0	0	0	0	0	0	2580	0	0	0	0	0	0	0	0	0	409	0	0	0	0	0	192	3	0	0	0	17	0
SPRR3	33.0821	24.3617	1.46432	16.6369	NA	NA					8	1134	0	2	0	1	0	1	12	0	0	0	0	0	0	21	0	6	0	0	809	0	0	0	0	0	0	1	2	46	1	0	0	0	0	0	165	0	0
RBMY2JP	4.62189	24.0674	2.91486	8.25678	1.49659e-16	1.27208e-15					0	0	1	0	0	0	0	0	0	0	0	0	0	27	0	0	0	0	327	0	0	0	0	0	343	0	80	0	7	0	0	0	0	0	0	0	2	0	0
LINC02270	127.532	21.7962	1.87872	11.6016	4.04387e-31	1.00058e-29					0	0	0	0	0	0	0	0	0	0	0	0	0	24651	544	654	0	0	0	0	0	1148	0	0	256	0	0	0	2	1	0	1	0	0	1	0	0	1	0
LINC02444	35.8461	20.8694	1.63978	12.727	4.18817e-37	1.52436e-35					0	0	0	0	0	1	0	0	1	0	0	0	0	4467	0	0	0	0	0	184	0	0	0	0	1850	86	123	0	8	1	1	0	0	5	0	1	0	2	0
LINC01683	18.8301	20.4115	3.06492	6.65971	2.7437e-11	1.45407e-10					0	0	0	0	0	0	0	0	0	0	4	0	0	1540	0	0	0	86	19975	0	0	0	0	0	1617	0	0	0	0	0	0	0	0	0	0	0	0	0	0
LINC01654	8.8607	19.8184	1.2438	15.9337	3.69518e-57	3.95472e-55					0	0	0	0	0	0	0	0	0	0	0	6	0	0	28	0	0	834	810	0	21	12	0	255	0	0	0	0	12	2	2	0	0	0	2	0	2	1	1
RPS18P4	6.82963	19.6651	2.34001	8.40387	4.32009e-17	3.81634e-16					0	0	0	0	0	0	0	0	0	0	0	0	0	0	443	0	0	0	0	277	0	0	0	0	138	844	0	0	0	1	2	0	0	0	7	0	0	0	1
DSG1-AS1	6.29359	19.5457	2.55103	7.66191	1.83191e-14	1.30223e-13					0	0	0	0	0	0	4	0	2	0	0	0	0	2956	0	0	0	0	0	0	0	0	0	0	555	0	284	0	0	15	0	0	0	2	0	0	7	0	0
NCSTNP1	3.08465	19.1026	3.06507	6.23237	4.59437e-10	2.15421e-09					0	0	0	0	0	0	0	0	0	0	0	0	0	0	0	0	0	0	2133	0	0	0	0	0	0	0	500	0	0	0	0	0	0	0	0	0	0	0	0
LOC100420119	61.3862	12.9898	0.970104	13.3901	6.90558e-41	3.0784e-39					4	0	0	0	4	0	1	0	8	0	17	0	0	0	584	0	35	126	12001	233	7	41	0	164	35	220	74	14	0	2	0	0	0	0	0	4	0	1	8
RPS3AP23	37.8798	11.7416	2.59688	4.52144	6.14196e-06	1.83626e-05					0	0	0	0	0	0	0	0	0	0	0	0	0	8625	7	0	0	0	0	0	0	0	0	0	2248	3	3617	0	2	0	0	0	0	0	0	0	11	0	0
SCGB1D1	90.7478	11.1834	0.880672	12.6987	NA	NA					6	1	162	0	0	3	0	1716	0	2	0	158	5	28	16	20	611	587	0	17	334	227	0	27	0	33	0	0	0	86	0	7	14	1	48	42	0	3	153
FMR1NB	5.55337	9.81786	1.62376	6.04638	1.4814e-09	6.60822e-09					0	0	0	1	0	2	0	0	0	0	0	0	0	701	0	0	80	0	0	0	0	40	0	0	0	316	0	0	1	0	0	0	0	0	1	1	0	4	0
LINC00301	41.0531	9.35011	1.26243	7.40646	1.29716e-13	8.55363e-13					0	0	0	0	0	0	0	0	5	1	0	0	0	0	0	0	29	0	5839	1450	0	0	0	0	26	618	1068	4	0	3	1	16	0	4	4	0	13	0	3
DLK1	6963.94	9.03588	0.671305	13.4602	2.68304e-41	1.22233e-39					3	5416	1197	13731	2496	646	70	0	1	4116	167	16585	7646	44	77190	96	69	99320	64203	20086	434614	493	0	20138	0	69224	41081	970	138	333	0	63367	29	23	2762	4913	535	2103	4760
DEFA5	436.987	8.70354	1.91681	4.54063	5.60877e-06	1.68338e-05					0	0	0	0	0	0	20970	0	0	0	0	0	0	642	17572894	0	0	86	0	125780	86	8856	0	683	0	0	84	4	2	6	0	0	0	0	0	0	0	3	0
CRYBA2	225.516	8.61327	0.603113	14.2814	2.85963e-46	1.65859e-44					38	117	628	762	9	9	84	3	683	145	63	18	5	3160	239	14	126	1059	55	19	112	874	0	54	11	182	478	107	356	18	6	742	343	13	85	2110	292	77	1032
MMP26	114.843	8.56314	0.949471	9.01885	1.90068e-19	2.03257e-18					9	0	1	7	9	0	12	0	45	26	14	0	0	78	22767	0	0	187	34	950	68	430	0	0	0	2745	463	32	0	0	0	1	0	3	23	59	17	2	5
NEUROD4	1340.09	8.47212	0.877852	9.65096	4.86961e-22	6.24505e-21					8	5884	132	683	0	4	0	576	0	67	8	112	2554	1197	52	48132	527	25364	190	286	7448	404	0	20669	0	122	0	866	10	54	17900	1714	9988	17	0	164	403	6870	3672
LINC01414	35.5158	8.46671	1.16862	7.24506	4.3224e-13	2.71927e-12					0	0	0	0	0	38	5	0	6	0	0	0	0	1316	4	4	0	0	223	0	0	0	0	0	557	3432	1259	2	41	0	0	1	1	0	1	2	31	9	1
NAT16	87.9547	8.4585	0.659232	12.8308	1.1017e-37	4.13251e-36					92	0	272	95	9	0	13	24	27	244	11	22	2	169	390	0	25	280	55	192	310	133	0	69	0	40	533	249	31	14	10	412	6	26	52	1001	15	14	115
CALML3	341.587	8.34533	0.586246	14.2352	5.5412e-46	3.1797e-44					161	21	39	50	1065	2	89	0	642	754	144	39	88	53	154	33	4103	857	12	679	254	5806	26	1256	6	1804	1073	451	0	312	5	93	1	365	728	136	3	59	149
SLC17A6	1189.21	8.25281	0.983338	8.39265	4.75285e-17	4.18356e-16					0	129	60	59	0	0	0	57	0	70	105	3915	2401	285	0	1830	28395	61716	1694	5554	1594	6060	0	47391	24	0	0	2	30	7	992	1844	295	57	0	5	9	47	7400
RTBDN	263.299	8.22014	0.496316	16.5623	1.30474e-61	1.75069e-59					329	150	258	77	145	2	25	240	207	219	798	101	136	1126	1381	753	2238	2920	1329	1394	1720	1133	0	1627	145	7387	567	1071	83	47	182	429	255	52	222	224	30	103	408
CDH9	97.1071	8.21452	1.30085	6.31475	2.70594e-10	1.29556e-09					1	1	192	0	1	0	3	0	0	0	0	0	0	0	18300	0	0	614	1927	843	343	0	0	0	0	0	0	1	4	0	1	304	0	0	2	6	0	0	24
RTL4	125.064	8.20604	1.44227	5.68968	1.27281e-08	5.17527e-08					0	0	2	0	0	0	0	0	0	2	0	21	0	0	0	0	1922	1263	0	1245	711	13856	0	9891	0	0	0	1	2	0	0	0	0	0	18	16	4	30	4
NEUROG2	666.83	8.15648	0.752253	10.8427	NA	NA					1	20	1428	38	56	0	0	133	0	714	18	3308	80	392	0	235	3506	7231	1851	857	13258	2106	0	676	233	10	59	0	26	114	351	10089	7	6	5	5	278	6	73
ZIC5	1465.04	8.13044	0.47592	17.0836	1.96531e-65	3.19303e-63					417	450	3626	1670	761	121	24	32	484	1207	272	1395	2307	454	6792	969	2280	12959	2468	4174	23315	9649	27	7918	297	947	4356	633	79	377	2	8772	275	1339	725	3156	368	632	9712
MAGEA6	461.525	8.11179	1.17337	6.91326	4.73644e-12	2.7001e-11					3423	0	0	5	155	445	508	0	962	0	2583	1	0	3042	0	0	20	0	2901	0	0	0	9	0	1242	6063	0	128	3662	14	0	0	4	41	1530	2	0	4	0
LOC107986400	883.797	8.10856	0.850803	9.53048	1.5656e-21	1.93669e-20					10	7	0	0	0	0	0	0	29	6	16	0	0	2160	6050	45	0	93	33989	68	0	16	141	13	73224	13988	22155	0	16	17	0	0	11	1	0	1	31	2	9
HOXD11	161.913	8.0981	0.611264	13.2481	4.62627e-40	1.97923e-38					273	51	41	92	654	0	46	1	1154	20	18	90	176	1424	40	3	12	610	1196	81	1077	1847	0	174	8	970	415	145	50	1	399	74	2	78	116	16	189	28	49
HOXD13	168.291	7.99952	0.545773	14.6572	1.21108e-48	7.87059e-47					2	125	306	228	861	16	91	1	4	27	15	55	207	1791	67	3	3	265	361	124	239	323	0	285	7	313	100	289	687	8	619	787	13	5	229	277	136	132	517
SST	1310.12	7.96882	0.871686	9.14185	6.13909e-20	6.82486e-19					18694	92	3217	43	1	2	29	2795	0	488	8882	656	2	698	1526	0	0	17618	0	1218	89	7382	0	21515	0	699	38	44	6	17	116	1022	3	0	50	116	19	0	683
RAX	122.824	7.95286	0.835266	9.52136	1.70935e-21	2.10412e-20					6	3	23	127	147	0	17	38	1079	3	48	81	6	0	0	7	52	40	0	446	12	0	0	218	16	29	6963	4	0	5	4	40	0	86	65	26	41	6	33
NR0B1	323.971	7.92834	0.769056	10.3092	6.40425e-25	1.03675e-23					590	3	84	276	414	28	274	0	4123	7	1163	29	0	666	27	5	0	10	180	149	38	8	0	9	3	2812	23	5	5	0	0	151	9	26	796	25	15	5	34
DLL3	2245.26	7.90928	0.453812	17.4285	5.01228e-68	9.72526e-66					1207	94	2101	4017	5849	129	1165	1389	2831	2736	5636	1219	1406	61660	1402	325	21072	10075	10230	4239	9923	6498	15	28431	292	10217	6271	652	892	810	136	3740	141	1876	1307	5371	382	638	1346
HOXB9	1166.31	7.8466	0.636549	12.3268	6.49919e-35	2.07928e-33					266	1167	107	2	790	37	200	3297	401	4028	112	455	2	50	56	0	89	13264	977	222	4238	2126	12	0	25	208	12	214	265	8303	6207	2499	16	277	283	4101	264	2922	3212
NKX2-4	112.815	7.83267	0.886722	8.83328	1.01649e-18	1.03063e-17					0	554	182	77	81	14	4	0	3	5	56	0	132	647	265	115	3	150	24	33	2	10	0	0	8	0	6	0	64	32	5	2	5956	7	0	0	14	93	7
CDK5R2	614.549	7.8313	0.435157	17.9965	2.07475e-72	5.04109e-70					114	140	1127	807	1653	31	338	23	1533	1060	992	296	49	11087	1193	168	551	745	781	352	605	944	2	1052	17	2668	477	1117	1155	123	444	1327	371	415	718	4307	67	180	1233
CLRN1	21.9341	7.81101	1.66683	4.68615	NA	NA					0	278	0	0	0	0	0	0	0	0	0	3	17	0	0	232	0	0	0	0	0	0	0	2	0	9	0	0	2	0	0	0	1014	0	3	5	13	3083	0
CALML5	291.556	7.77582	0.88385	8.79767	1.39687e-18	1.40103e-17					1806	842	8	52	0	1	0	1	1	282	12	1	4	0	0	52	0	72	215	4	108	832	0	4	563	0	4	2	2	4439	2	6	14	3062	0	18	10	43	1831
TEX101	78.5371	7.76924	0.707646	10.979	4.82263e-28	9.70643e-27					69	1	4	24	17	2	88	1	35	71	1	6	2	12	787	0	106	26	30	100	0	32	7	13	1477	368	303	275	75	1561	0	35	8	40	192	20	32	4	29
SALL3	1931.49	7.74628	0.63684	12.1636	4.85566e-34	1.4567e-32					461	160	207	554	101	0	327	22	229	502	31	4588	14376	23	85946	13651	13	2088	9030	4023	264	3812	0	77165	10	1877	724	6	127	0	868	1846	1081	72	17	367	924	660	1706
RN7SL255P	211.315	7.73384	0.907695	8.5203	1.59134e-17	1.45882e-16					0	0	0	0	0	0	0	0	2	0	0	0	0	3201	3228	11	2281	101	325	61	4	7	11	11	15101	14	10995	0	1	4	0	4	0	0	0	0	11	0	0
LOC101928392	12.4294	7.70304	1.74099	4.42451	9.66596e-06	2.82255e-05					0	0	0	0	0	0	0	0	0	2	0	1	0	0	0	0	2831	27	8	0	0	0	0	6	3934	6	0	0	8	7	0	6	0	1	0	0	0	0	0
UNC93A	22.4653	7.68648	0.984725	7.80571	5.91694e-15	4.39372e-14					1	0	13	0	14	0	62	0	0	10	40	0	2	366	0	0	86	1368	0	0	35	0	0	0	0	84	75	0	157	5	0	52	0	67	85	16	2	0	53
LCN15	171.543	7.68212	0.706212	10.8779	1.46889e-27	2.86036e-26					181	21	421	119	137	6	11	11	1291	301	18	20	0	2709	1469	0	3	61	29	168	101	214	11	0	0	2339	2095	473	0	3	2	130	14	0	309	421	14	17	66
OPRD1	495.583	7.66551	0.49608	15.4522	7.29465e-54	6.32594e-52					50	191	329	65	491	4	118	717	251	322	229	703	1678	2184	7456	1581	2862	6285	63	3446	3022	2238	13	13308	39	8447	8357	238	2	2	0	726	416	11	88	617	20	731	90
FABP7	835.523	7.65265	0.78602	9.73595	2.11828e-22	2.80049e-21					0	774	176	1467	0	4	2	6	24	139	2	107	352	79	0	1558	0	558	101	83	71	2206	14	2405	77991	11	15	6	2	12	7	11	109	573	88	28	2249	787	4791
ATOH7	725.081	7.6486	0.65371	11.7003	1.27e-31	3.2528e-30					2	76	5087	24	77	0	4	4694	0	60	12	4218	484	30	7	220	1416	2815	4	106	4908	71	4	7589	2	15	2	46	36	140	8	1892	1589	35	10	4	227	824	601
SPAG11A	22.4334	7.64751	1.04076	7.34801	2.01176e-13	1.30426e-12					0	0	2	19	0	0	0	348	0	74	0	1	0	0	0	0	0	77	0	56	225	6	0	12	0	0	0	34	0	0	0	2	4	4	93	3	7	0	2
POU3F3	240.556	7.60831	0.894428	8.50634	1.79507e-17	1.63724e-16					0	0	1	674	197	4	453	0	1	14	18	1	0	5383	12209	106	0	0	2726	124	0	296	1	2	2	0	0	0	596	11	20	4	12	0	990	2	82	2	82
VGF	1902.99	7.58358	0.4724	16.0533	5.41995e-58	5.96637e-56					14317	628	1630	402	1718	105	498	2069	9576	1337	3038	1180	62	44318	14997	344	1581	795	579	1705	2430	810	14	5165	0	4950	2128	10484	176	63	586	1558	335	336	708	1883	125	96	656
HEPACAM2	3778.46	7.55658	0.420832	17.9563	4.28467e-72	1.01924e-69					3480	1230	1215	5264	2435	21	831	2043	5783	592	4071	150	1351	70171	339	3720	19435	81023	3541	11010	13965	2510	355	3740	18160	129738	8561	8303	6650	7879	161	9592	5779	366	1668	7562	228	668	1351
PHGR1	55.2705	7.54315	0.737598	10.2266	1.50651e-24	2.37605e-23					507	92	34	0	9	0	14	8	45	3	179	20	4	83	826	8	0	240	0	0	77	26	0	329	0	475	26	309	7	8	2	10	3	1	299	231	20	226	24
CHGA	7512.58	7.53612	0.425055	17.7297	2.4715e-70	5.33251e-68					43478	721	21699	3499	5597	237	1673	20	6623	5331	22939	5448	5714	37934	38092	8851	1922	110013	33972	25597	5970	26244	24	21638	17	52109	10975	10585	821	225	4223	35201	3897	2181	5401	17685	994	3051	6562
LINC01339	67.8314	7.52812	1.00634	7.48068	7.39371e-14	4.9765e-13					0	0	0	2	0	0	0	0	2	4	0	0	0	2463	45	54	0	7	3521	35	8	15	0	5	2161	0	3951	0	3	0	0	0	0	4	0	0	1	0	0
DLX1	642.589	7.51381	0.559794	13.4224	4.46722e-41	2.01137e-39					1320	49	32	648	521	374	105	15	120	9	0	132	449	3	987	15	71	102	856	240	83	3	5	500	4	1390	8	30	168	52	188	265	726	772	22	8490	1062	316	111
MMD2	67.0666	7.50302	0.932594	8.04532	8.60222e-16	6.86803e-15					1	118	39	9	0	2	8	0	7	0	0	7	3	0	0	9998	44	2864	0	109	0	0	0	156	0	663	0	3	0	13	336	33	92	0	51	28	7	143	67
POU4F1	605.305	7.4829	0.493916	15.1501	7.56157e-52	5.76089e-50					554	359	17	231	822	188	511	3	269	89	612	370	393	5450	26104	3109	2	39	4859	1652	707	924	3	4624	483	8220	808	509	65	198	188	2495	152	459	580	652	166	4	325
CHGB	8005.23	7.47399	0.45564	16.4033	1.81208e-60	2.22144e-58					107202	3399	3708	1108	2786	132	22442	2092	4047	1318	4117	2974	1305	302395	116884	3902	7995	36074	3686	5645	26220	5927	56	5747	32	19406	1520	10160	2329	289	9519	4312	3800	1288	4470	9420	3977	8206	4858
OTOG	414.633	7.42689	0.71889	10.331	5.1e-25	8.29595e-24					6	21	80	23	73	5	1	3	1	102	0	613	180	225	137	381	57766	3576	124	961	323	2853	0	1022	18	128	6533	3	116	24	10	373	27	260	56	133	702	130	161
CST1	1906.26	7.41805	0.648975	11.4304	2.94686e-30	6.89902e-29					211	1042	19	160	11	13	3401	1067	5	147	892	532	99	153	304787	289	230	977	5600	1423	1701	7391	103	4870	5046	0	306	627	187	238	202	248	1101	1211	189	29	386	382	649
SP9	60.6897	7.40649	0.71544	10.3523	4.08364e-25	6.74026e-24					8	0	13	21	14	0	21	0	0	2	0	14	78	723	3074	17	55	917	136	389	132	162	0	3	71	112	61	0	28	176	648	8	0	43	40	18	173	16	56
UGT2A2	28.9078	7.40308	3.05831	2.42064	0.0154931	0.027892					0	0	0	0	0	0	0	0	0	0	0	0	0	0	0	0	6760	0	44058	303	0	0	0	0	0	0	0	0	0	0	0	0	0	0	0	3	0	0	0
KRTAP4-1	18.7587	7.3941	0.846416	8.73578	2.41981e-18	2.3749e-17					13	0	44	0	5	7	2	0	48	0	1	2	0	1742	0	0	190	0	0	410	37	92	0	0	74	19	76	2	8	4	0	6	6	4	74	32	2	0	4
GNGT1	1152.59	7.3937	0.613574	12.0502	1.9347e-33	5.57466e-32					0	47	61	155	133	9	32	0	170	65	36	83	87	13892	4946	14301	0	2087	6046	79	16	7418	58	39936	24098	45172	54448	0	465	116	806	557	1	83	96	152	331	6	180
NPS	39.7989	7.39024	1.03518	7.13911	9.39379e-13	5.72932e-12					0	23	111	0	0	0	0	36	0	0	0	9	1	0	0	82	2508	491	3	21	108	102	0	4381	3	0	0	1	0	0	0	10	26	0	0	0	0	11	4
BARX1	781.969	7.33994	0.489263	15.002	7.1207e-51	5.06716e-49					2815	11	1150	1581	808	58	6	196	820	208	2942	1094	820	1799	9	631	523	2476	3588	1508	407	1887	17	1847	2644	240	2049	468	18	23	822	1926	66	665	641	5700	549	513	391
NPY	63.2361	7.33432	0.873533	8.39616	4.61314e-17	4.0659e-16					453	897	1	106	57	2	2	0	0	5	6	8	0	25	0	102	33	189	79	102	0	0	0	137	113	0	0	0	0	0	69	17	2	0	4	4	4	577	625
GPR6	126.3	7.3314	0.599552	12.2281	2.19918e-34	6.75533e-33					54	59	49	786	301	3	29	46	14	446	12	114	30	48	0	12	0	216	618	134	53	479	0	289	8	56	55	8	0	16	57	630	94	2	159	1000	24	34	194
ZIC2	3768.39	7.32013	0.523409	13.9855	1.91144e-44	1.0128e-42					699	1033	9080	2972	2119	337	24	6404	462	3103	755	3379	6248	902	8626	2300	8024	17274	2315	5239	41676	13070	3	7871	204	649	5519	804	95	658	14	24311	1328	4486	2047	9061	1309	2297	27023
DLX2	364.33	7.30667	0.596109	12.2573	1.53586e-34	4.78868e-33					974	44	12	151	191	932	40	6	39	11	2	45	176	17	411	5	17	91	735	88	63	18	23	84	0	707	4	15	73	4	71	127	540	681	20	4120	496	78	40
MARCHF11	524.194	7.30268	0.832415	8.77288	1.74148e-18	1.73057e-17					2586	77	830	285	0	0	174	384	1	251	323	113	132	816	9419	363	0	18690	632	8353	0	1660	0	17453	0	30742	1568	1	27	13	4	297	4	0	194	280	0	157	123
AMER3	242.297	7.30266	0.641691	11.3803	5.23942e-30	1.21086e-28					0	16	876	206	0	21	130	18	3	325	8	256	0	85	409	99	2477	604	5	277	1453	883	3	1299	3	315	348	0	569	26	2012	639	80	0	802	1146	2	586	1287
HRH3	513.951	7.29619	0.574111	12.7087	5.29323e-37	1.91622e-35					85	61	1424	121	139	1	7	74	91	5835	4	222	96	401	507	120	272	448	213	158	567	3081	4	1463	4	44	321	144	267	172	747	703	49	564	76	3433	47	27	1282
SOX1	1473.56	7.29026	0.77302	9.43088	4.0665e-21	4.88089e-20					378	245	1425	5950	3878	0	8	328	5	6032	0	2220	5648	0	151	435	15	901	16274	795	15327	188	0	3908	42	247	67	1994	32	2	26	8508	2	0	1307	7246	289	201	1069
AKAIN1	397.963	7.281	0.972659	7.48567	7.11844e-14	4.79481e-13					71	19	0	168	276	0	216	10	0	17	0	2	0	132	77327	885	177	66	0	1196	67	70	0	320	0	12930	0	458	0	5	134	0	4	0	4	31	12	81	47
LOC124901168	69.9977	7.27069	1.10288	6.59247	4.3258e-11	2.24705e-10					10	0	0	6	0	0	0	0	31	1	19	0	0	13	374	6	0	0	1978	0	0	3	9	0	5123	657	1588	0	86	63	0	0	82	0	4	8	157	30	6
LINC02418	426.84	7.26934	0.600764	12.1002	1.05413e-33	3.08686e-32					603	740	204	7	0	0	77	419	0	289	9	428	1012	2966	7683	336	514	2290	0	649	633	2799	21	2403	3	2697	828	554	2	19	2	690	6975	72	378	41	29	3904	292
PTPRN	1358.07	7.26761	0.512768	14.1733	1.34085e-45	7.45625e-44					7	160	1615	1458	8907	14	575	64	806	1150	33	2085	643	71046	2322	1342	2203	3989	984	4961	448	3394	0	5579	258	3295	3311	1364	90	24	3157	7789	34	36	3509	3764	58	267	436
NXPH1	205.508	7.26707	0.670625	10.8363	2.31708e-27	4.45415e-26					233	824	30	496	47	3	5	261	2	46	8	63	133	786	0	1566	593	1671	116	193	545	80	0	7873	50	188	249	822	44	84	46	40	2661	9	36	7	8	155	110
POU3F2	832.458	7.25096	0.600701	12.0708	1.50583e-33	4.38102e-32					15	1698	1964	1157	0	3	153	248	95	233	161	1007	1549	949	113	4705	5937	3111	13765	674	3185	1413	0	3684	1132	339	62	29	210	14	4496	312	5167	724	239	2752	4648	762	1083
MIR7-3HG	375.698	7.24316	0.578075	12.5298	5.12885e-36	1.75095e-34					15	19	1518	1061	195	12	18	385	33	132	45	177	195	3905	722	37	906	2079	348	1034	6335	1792	10	1624	0	1357	828	157	52	29	17	5283	17	70	302	1969	11	120	545
GFRA4	17.2496	7.22677	1.08123	6.68385	NA	NA					1	0	429	4	17	0	0	3	0	232	0	1	0	0	15	0	0	16	4	0	0	522	0	0	0	0	6	0	2	7	0	0	0	4	0	131	15	2	57
INA	3065.55	7.21383	0.435892	16.5496	1.61208e-61	2.14176e-59					3183	1429	5187	3758	2955	83	836	887	1399	4931	1806	1089	1443	52948	15742	8850	16815	31044	18944	8054	25	19725	0	28324	1366	12594	5274	3775	2917	828	1645	4622	4027	5	2074	12055	1837	2974	15429
SYT14	783.385	7.19601	0.465951	15.4437	8.31661e-54	7.1661e-52					4	146	256	213	521	65	266	0	1128	687	148	561	846	11607	11092	6414	2901	14451	9103	10157	4765	3689	22	27452	38	6993	3358	418	510	55	978	623	316	200	391	816	182	562	828
CARS1P2	524.009	7.19021	1.06349	6.76094	1.37096e-11	7.46965e-11					0	0	0	0	0	0	2	0	0	0	0	0	0	26679	0	0	8	8	8541	37	0	443	11	462	37965	4538	12162	0	91	2	2	0	0	0	0	0	14	2	5
HMX2	94.9017	7.18948	0.650614	11.0503	2.18503e-28	4.52961e-27					36	19	58	748	87	14	1	42	45	10	20	68	230	294	457	105	0	156	441	0	161	54	0	729	109	4	87	144	21	453	163	167	28	89	6	646	8	0	231
KIF1A	19515.8	7.18147	0.386113	18.5994	3.24929e-77	1.13809e-74					13079	7769	15975	5715	27659	548	2005	6337	12314	18486	87	16778	18731	386720	63241	281112	67442	239801	123290	93157	79782	94734	394	257361	24061	206890	83527	19393	43094	2144	25904	30122	58382	8482	12957	41969	15566	17133	28408
LIN28B	80.5635	7.18089	1.11913	6.41649	1.39453e-10	6.86698e-10					0	0	7	0	0	18	0	0	0	0	24	1	0	4989	0	37	0	109	839	1264	0	0	19	0	19	0	13	0	911	171	849	2	2	6	117	2	277	94	23
SCGN	2727.67	7.17691	0.584382	12.2812	1.14291e-34	3.5884e-33					3825	42	684	6060	6360	1	988	44	602	1657	2733	121	480	18956	29686	3345	7352	33449	12086	8467	0	5105	0	57408	329	115146	64396	7845	4	110	73	366	6	2	1543	10487	10	44	257
ASCL1	14912.5	7.16855	0.474513	15.1072	1.45219e-51	1.07303e-49					12460	229	16382	25742	79817	2409	7692	8102	37895	20580	21780	3499	7689	21519	70	1838	16874	17521	29571	13008	14700	8455	343	15378	37	44723	9347	31249	119	7432	24	34048	129	9621	38336	65266	6404	116	6184
LINC00355	19.576	7.16466	1.08101	6.62772	3.409e-11	1.78978e-10					0	0	0	0	0	1	12	0	13	0	61	0	0	3072	0	0	26	0	0	32	0	0	25	0	4	0	0	6	2	10	0	6	1	0	0	0	2	2	6
PRAME	857.997	7.1607	0.705054	10.1562	3.10843e-24	4.76873e-23					1	0	2	587	685	105	160	1	1	12	0	16	8	6051	78	1641	13	62	16	126	13	25	7	0	8173	1204	232	4	514	20156	51	4	18	5535	1665	22	1911	2	293
SIM1	291.913	7.15917	0.972028	7.36518	1.76902e-13	1.15187e-12					4	0	0	330	622	0	16	0	1	452	523	0	0	1811	1513	4360	8299	5156	3352	244	0	0	0	0	280	8977	112	2	39	2	2	24471	21	30	0	49	5	33	31
MAGEA3	465.314	7.15787	1.18142	6.05869	1.37235e-09	6.14414e-09					4570	0	0	1	523	420	647	0	458	0	3357	0	0	1915	0	0	8	0	3980	0	0	0	19	0	1020	5369	0	421	831	14	2	0	0	105	1834	16	4	2	6
NEUROD1	2533.79	7.15616	0.63355	11.2953	1.38382e-29	3.10496e-28					275	4399	5757	1866	214	3	455	3346	262	273	5	536	6966	12158	753	9239	180	22205	1111	1160	8882	633	4	3299	0	6092	85	5718	32	11	14388	8518	17517	64	74	2178	31	19846	22107
EMX1	146.09	7.15234	0.541516	13.208	7.88993e-40	3.33529e-38					20	80	158	629	17	20	56	94	62	25	7	28	114	0	273	106	678	1670	134	11	428	163	4	28	15	22	575	565	388	8	480	252	332	5	31	187	30	155	2528
TMEM179	2575.69	7.14905	0.464696	15.3844	2.08391e-53	1.74544e-51					760	495	1926	1146	97	42	255	2502	426	1713	389	1391	150	1302	11771	7201	41073	75351	25796	14961	67741	27151	36	52454	72	95041	19270	744	2824	231	4382	3309	1695	26	1178	3559	798	1112	259
BARX1-DT	66.6392	7.14751	0.679067	10.5255	6.59219e-26	1.13677e-24					75	0	13	17	8	2	0	4	13	0	100	21	25	635	0	202	251	1103	1322	994	252	633	0	1298	1029	119	1790	30	0	1	22	141	0	13	55	92	7	40	8
GAD2	1209.1	7.12578	0.711082	10.021	1.23212e-23	1.79623e-22					0	511	403	4426	1406	15	44	3322	3	661	4	454	8	26	429	471	26	31176	27329	5266	1966	11579	0	40797	26	775	1433	765	6	9	529	3637	3489	1210	336	5184	19	19	1138
GP2	116.976	7.12545	0.853786	8.34571	7.07865e-17	6.15644e-16					955	0	3	19	369	1	18	13	404	81	451	0	0	2520	0	18	0	139	0	9	780	126	0	30	36	44	0	29	6	13	0	78	9	3	732	6	0	1185	18
GFY	256.04	7.10764	0.772152	9.20497	3.41767e-20	3.87288e-19					4	14	24	2	36	3	3	2042	8	101	95	4	9	3047	4038	969	0	181	53	36	71	18	0	48	0	7	16	311	15	18	42	59	6	250	3	2900	699	78	4370
TBXT	287.853	7.10018	0.70168	10.1188	4.55861e-24	6.86848e-23					1971	13	557	19	372	0	237	278	261	160	62	46	0	907	3679	1156	0	2327	36	984	113	209	0	15	0	2721	466	2	0	4	1	935	369	4	880	2525	2	74	77
LINC01833	231.63	7.09076	0.530028	13.3781	8.12133e-41	3.6144e-39					3	489	600	250	667	1	25	158	1	26	131	149	400	2	5	108	83	2037	1324	536	3801	549	0	1710	373	520	368	6	17	39	5	919	2765	110	37	378	349	884	82
LHX2	1322.79	7.08276	0.464895	15.2352	2.06492e-52	1.6428e-50					28	4807	1633	4076	1118	41	66	980	286	998	697	4103	650	135	3647	5194	963	12499	4034	1356	2030	4732	9	10444	138	1424	2481	1204	430	52	1692	1850	3446	79	897	4038	819	968	11188
INSM1	10265.1	7.04721	0.398683	17.6762	6.3957e-70	1.33715e-67					5806	14022	31182	17249	21399	5057	4478	10291	12664	7812	7648	8328	25696	55115	9284	31244	2544	48280	32721	6711	36136	9594	138	30001	926	20941	5351	5417	1597	1617	9286	22142	22921	3879	5924	32652	5229	17868	58084
NDST4	767.747	7.0462	0.764994	9.21079	3.23745e-20	3.67793e-19					36	43	0	67	95	1	52	0	686	31	0	3	1	85618	0	2948	499	3031	10008	3439	154	4456	0	579	0	11731	24816	264	6	2	7	12	5	28	113	194	52	45	86
SLC18A3	63.1821	7.04173	0.643522	10.9425	7.21847e-28	1.43996e-26					0	35	74	23	95	5	0	6	4	266	2	93	158	54	0	40	27	109	38	92	60	58	0	20	7	4	100	73	118	24	1348	10	2	19	159	20	0	118	26
IBSP	59.0697	7.03605	0.73885	9.52298	1.68281e-21	2.07334e-20					6	16	0	2	24	3	414	0	33	32	6	5	10	3269	50	498	0	0	115	270	522	0	0	33	213	293	43	13	154	3	3	58	39	16	145	223	3	42	2
CHRNA9	233.329	7.02524	0.65497	10.7261	7.68091e-27	1.42276e-25					1641	11	120	19	110	1	9	217	111	168	23	192	8	97	0	92	8119	665	104	820	7361	274	6	220	0	2173	132	34	52	16	0	17	1	207	337	54	237	210	136
HOXA11	40.9637	7.00941	0.857134	8.17773	2.89248e-16	2.40698e-15					0	740	0	13	0	0	15	0	5	4	7	17	22	9	47	2091	3	9	0	0	58	0	0	0	236	0	3	0	49	37	85	7	6	0	3	0	27	301	5
EPHA8	236	6.99693	0.559951	12.4956	7.88848e-36	2.66273e-34					121	8	402	52	854	93	56	206	8	44	89	170	115	18080	557	200	687	4193	36	540	1171	1031	0	1397	73	873	759	129	146	2	1	167	204	5	213	175	132	137	306
ACTL8	91.0375	6.99162	1.04773	6.67308	2.50482e-11	1.33429e-10					0	0	4	0	0	1199	0	1	1	0	0	32	2	312	0	0	234	0	78	1361	311	851	0	389	956	0	1681	0	82	16	6	0	0	2	192	16	31	8	15
ZIC3	499.814	6.99111	1.02917	6.79296	1.09855e-11	6.04157e-11					60	1371	1084	18	0	405	9	165	0	0	524	297	7	15	0	13612	0	5519	76	30	0	10	0	8469	711	0	0	0	6	4	0	12	16627	164	62	1	4	1823	26
CRABP1	1520.8	6.98865	0.635637	10.9947	4.05191e-28	8.21038e-27					231	408	376	2594	464	40	9	414	3	62	440	1029	1085	6126	574	27007	6806	13816	0	7499	46718	1220	0	44607	146	539	18634	4369	3	200	435	56	191	121	3935	1732	1309	953	4990
SLC35D3	640.969	6.97542	0.628099	11.1056	1.17812e-28	2.48428e-27					4533	5	138	169	3106	1	251	540	555	405	2508	331	13	972	3962	106	274	216	33	875	415	313	0	236	0	3974	0	2972	7	6	23	1990	4	6	2084	330	0	63	7
GABRG2	19.0604	6.9733	1.00487	6.93954	3.93386e-12	2.26314e-11					6	0	0	1	0	10	50	0	18	0	64	0	0	448	0	48	0	4	21	18	0	0	0	0	103	4	423	3	18	1	316	3	4	0	2	1	63	6	3
ACTL6B	752.069	6.9713	0.491446	14.1853	1.13005e-45	6.3231e-44					1317	538	1288	2619	664	78	108	538	252	781	539	252	448	4136	1545	3126	2113	9779	2681	1700	4854	2820	0	4281	0	8540	1512	1004	941	82	1260	2571	602	179	610	1729	81	147	1985
SIX3-AS1	21.9515	6.96881	0.654484	10.6478	1.78536e-26	3.2058e-25					0	28	87	47	31	0	0	26	0	9	15	9	135	0	0	4	4	48	10	11	200	7	0	69	45	14	11	2	0	5	2	76	162	10	3	38	27	76	20
DBX1	62.5663	6.9684	0.725473	9.60532	7.59221e-22	9.61324e-21					18	567	0	282	8	0	20	0	24	1	0	65	0	10	8	802	14	302	119	11	0	11	7	5	24	1540	3	73	98	54	39	6	5	18	14	22	608	14	18
GPR50	12.0956	6.95795	0.867441	8.02124	1.04686e-15	8.29916e-15					0	19	0	0	0	50	13	0	3	0	21	0	0	116	0	5	132	5	143	10	0	388	0	0	0	0	137	5	0	2	9	68	6	13	47	12	2	25	6
CACNA1B	4649.28	6.95583	0.50065	13.8936	6.92661e-44	3.57191e-42					0	389	1610	489	496	323	52	182	1916	1268	8	624	29	114249	13548	65794	708	84844	61852	41011	200	76061	0	59032	37509	36	228718	229	2049	586	2646	8259	1015	37	386	4739	971	1419	2175
ISL1	1956.44	6.95092	0.561717	12.3744	3.595e-35	1.16535e-33					202	1016	9030	12881	108	557	53	475	4	496	5793	64	2086	74	154	6880	653	8990	12104	7874	2196	13	24	14152	80	485	13320	4	12	1701	1	442	629	144	489	16408	1292	1203	2112
DMBX1	34.7272	6.94569	0.534382	12.9976	1.26222e-38	5.08848e-37					7	16	136	6	10	3	12	32	1	26	38	18	3	33	232	78	103	332	167	25	532	30	0	50	10	5	121	28	12	8	95	127	16	6	21	235	75	68	40
COL2A1	500.808	6.9453	0.526072	13.2022	8.52244e-40	3.59141e-38					194	375	403	177	67	760	2	14	49	97	581	78	97	811	148	72	5967	1186	1727	282	68	302	9	495	3218	5836	71	111	193	359	8	1093	18	1295	18	212	1850	7943	21
TDH-AS1	63.6548	6.92515	0.534439	12.9578	2.12267e-38	8.38189e-37					11	221	8	91	71	0	7	20	20	49	7	22	42	86	12	131	101	132	38	51	11	83	0	84	3	10	96	581	0	16	150	76	323	45	26	123	150	623	39
SLC7A14	1387.46	6.91417	0.530156	13.0418	7.07951e-39	2.89295e-37					6	297	4489	432	1387	3	1586	196	7	348	3	1290	1629	1122	10897	24819	22197	19252	4803	4611	49	7785	20	56968	0	12715	1746	597	27	19	941	2291	1201	12	1758	2280	134	224	2991
DLX6	789.632	6.91338	0.534073	12.9446	2.52006e-38	9.89315e-37					905	507	91	1041	198	523	77	236	412	37	348	123	495	1546	1266	4217	57	3660	11683	3294	2414	98	0	1644	522	7904	541	439	44	54	10	6100	1250	1410	207	2436	973	333	2020
LOC101927450	172.083	6.91301	1.86419	3.70832	0.000208643	0.000509056					0	0	0	0	0	0	0	0	0	0	0	0	0	0	0	2199	0	625	25014	10891	0	2284	0	0	608	0	0	0	3	0	0	42	0	0	0	2	0	1	0
SEZ6	4619.01	6.89835	0.348376	19.8014	2.89392e-87	2.43904e-84					11259	682	1862	4119	7320	366	453	2446	2694	2203	661	1704	919	20048	89823	10394	79084	87716	28768	13855	37423	17191	303	47959	799	61589	16824	2897	8824	220	21862	4272	2433	501	4870	11704	805	2447	1369
CSAG1	108.308	6.89814	0.971723	7.09888	1.25774e-12	7.59035e-12					857	2	0	0	35	8	113	6	384	1	811	5	0	654	0	3	19	0	668	0	0	0	0	0	542	641	0	17	343	8	2	0	11	7	11	0	3	24	0
MAGEA12	196.176	6.89759	1.16517	5.91981	3.22313e-09	1.38774e-08					2165	0	0	4	51	2	208	0	612	0	1304	0	0	931	0	0	0	0	919	0	0	0	0	0	439	2244	0	41	556	0	0	0	0	0	3	0	6	2	0
SIX3	663.39	6.89398	0.507652	13.5801	5.2537e-42	2.49898e-40					1	620	2331	889	1380	4	28	968	15	63	361	196	4891	4	0	238	145	4390	787	456	7234	900	4	2076	1197	248	319	20	33	47	126	2781	3278	209	107	1997	461	649	539
BTBD17	667.256	6.89181	0.537839	12.8139	1.37072e-37	5.09908e-36					576	307	871	2953	602	3	20	664	12	595	152	1317	1992	261	7	1746	6496	4996	893	1468	3600	4452	0	6566	0	117	2581	21	12	94	4	862	1587	353	1000	1173	47	239	3596
LHX8	21.0769	6.88922	0.981497	7.0191	NA	NA					255	0	0	0	5	8	10	0	6	0	11	1	0	59	0	0	0	24	1214	114	0	0	0	0	19	1005	0	2	7	4	0	0	0	46	4	0	30	17	1082
FOXG1	2009.68	6.8766	0.691341	9.94675	2.60554e-23	3.70799e-22					6	1	1392	5383	5498	24	78	0	0	5843	121	171	126	1892	928	177	0	14443	5538	3715	425	1489	7	5641	0	1949	0	4	4	8	33415	21	0	629	554	2697	3951	16	6847
SPAG11B	33.3682	6.87584	1.04641	6.57087	5.00222e-11	2.58201e-10					0	0	33	45	0	0	1	466	3	31	0	43	0	0	0	0	0	146	0	18	557	51	0	54	0	0	0	41	0	0	0	6	9	6	103	36	28	1	7
LHX5	132.942	6.875	0.733461	9.37337	7.02512e-21	8.30633e-20					5	1995	1	203	15	0	64	185	142	4	1	171	8	75	108	1335	309	57	80	91	4587	5	0	7	49	0	181	8	53	4	13	165	1154	10	7	0	51	253	31
TERT	200.215	6.87263	0.490138	14.0218	1.14612e-44	6.14532e-43					343	34	132	40	182	35	19	173	44	70	313	50	117	9116	261	85	122	722	3055	308	603	489	7	676	1868	816	2933	91	214	113	11	448	80	99	105	705	108	37	71
LHX2-AS1	105.233	6.8476	0.578531	11.8362	2.53764e-32	6.78971e-31					4	459	155	1094	28	2	12	63	21	72	43	160	33	5	102	375	26	318	166	79	125	215	0	581	0	155	107	400	1	0	22	148	102	3	45	394	32	75	201
GABRA3	356.241	6.84466	0.904573	7.56674	3.8272e-14	2.64191e-13					642	30	0	1	38	94	122	0	382	0	269	102	0	7333	697	1638	0	0	19578	9245	0	252	0	0	5108	11510	0	15	615	7	64	0	406	173	548	6	64	1302	8
GALP	15.1845	6.84439	0.930793	7.35328	1.93398e-13	1.25564e-12					0	6	23	0	0	0	0	6	0	0	0	14	24	15	0	54	0	15	30	253	15	287	0	130	0	0	286	4	0	1	1	6	0	1	3	2	0	0	32
SLC24A2	1521.55	6.83901	0.63908	10.7013	NA	NA					2	1075	0	31	3	4	6	11	7	12	12	27	3	2068	157	321680	620	33021	6910	3053	4217	1089	157	2755	4056	585	933	14	26	46	1332	42	4143	57	14	0	16	1890	867
SPATA16	60.9949	6.83508	1.14837	5.95197	2.64939e-09	1.15156e-08					1	0	0	11	11	0	5	0	1	0	0	3	0	3284	0	0	0	1364	1870	2845	412	0	0	0	0	0	2823	0	0	4	0	6	0	1	10	8	5	2	79
GRM4	1171.28	6.82944	0.439836	15.5272	2.26933e-54	2.06073e-52					813	2	4791	22	251	147	46	1771	20	110	1382	1537	847	10420	13542	91	27061	4220	976	3153	12533	9080	479	6851	402	4730	10086	58	25	148	5969	1278	27	757	1243	6069	2233	386	484
LINC01551	412.052	6.82601	0.84907	8.0394	9.02822e-16	7.19324e-15					3	0	12	1134	1017	0	0	0	1	1181	9	0	0	160	43	39	4	590	878	1102	93	1533	0	1803	0	136	0	4	2	5	7456	30	0	71	2	461	1428	1	1809
LOC100422449	113.559	6.82121	1.73668	3.92772	8.57534e-05	0.000220747					0	0	0	0	0	0	0	0	0	0	0	0	0	0	0	133	1699	2140	13061	239	94	2437	0	1034	327	0	3389	0	0	0	0	0	0	0	0	0	0	0	0
SP8	332.594	6.82023	0.816602	8.35196	6.71402e-17	5.84686e-16					109	2314	152	481	273	10	91	2	0	425	209	90	12	128	5	16489	4	4267	0	473	7	99	0	391	697	252	52	13	6	109	238	887	3513	56	23	109	38	499	686
BEST3	823.721	6.8095	0.401081	16.9778	1.19799e-64	1.83579e-62					141	578	497	992	230	306	187	248	131	386	109	225	825	136	7452	3991	3371	4655	6141	2104	1227	2290	26	1090	1276	3002	2191	302	13	120	146	2282	1305	2752	1961	4194	1863	2024	1926
KLK15	19.0855	6.80225	0.878671	7.74152	9.82342e-15	7.14888e-14					82	0	0	20	0	0	2	3	109	1	1	7	4	46	0	0	7	5	32	0	4	0	0	0	0	136	34	334	6	17	0	6	5	14	17	22	28	5	20
HOXD12	20.3906	6.77494	0.663198	10.2156	1.68906e-24	2.65466e-23					21	7	10	4	305	0	7	0	26	4	0	42	5	198	0	0	37	24	14	12	21	66	0	12	2	84	0	32	10	2	34	50	0	30	11	18	46	0	24
HOXB13	46.2336	6.75611	0.728507	9.27391	1.79439e-20	2.07682e-19					0	1	3	0	4	8	61	2	5	2	4	70	4	637	13	0	6	26	16	34	324	0	0	0	222	0	100	119	0	14	139	35	6	0	93	127	178	1093	16
DAZ4	5.26103	6.7484	1.71605	3.93252	8.40583e-05	0.000216653					0	0	0	0	0	0	2	0	0	0	0	0	0	4588	0	0	0	0	0	1044	0	0	0	0	7277	0	0	0	10	5	3	0	8	0	0	3	0	0	1
LINC01574	96.7149	6.74319	0.549139	12.2796	1.16615e-34	3.6571e-33					9	106	457	605	30	4	8	17	4	84	4	47	79	11	3	185	2425	713	12	107	102	167	0	662	0	16	320	355	26	89	28	165	140	14	77	510	46	136	195
ATP2B3	568.765	6.72214	0.568464	11.8251	2.89638e-32	7.68852e-31					0	68	137	195	4	41	0	16	0	163	8	1643	943	969	13	3585	5475	6697	13	2097	14813	9423	11	15509	129	16	2808	1	124	6	1184	2757	666	11	722	810	252	663	515
KRT75	47.24	6.71738	0.969075	6.93174	4.1569e-12	2.38282e-11					26	325	0	132	0	5	0	0	57	7	0	3	13	0	9	0	2939	1058	48	137	690	29	0	0	0	25	27	4	6	6	0	0	0	141	43	0	146	12	43
LRTM2	211.696	6.71481	0.627615	10.6989	1.02958e-26	1.89153e-25					315	148	131	21	20	0	33	615	4	76	672	496	293	10	0	80	2758	1055	10	467	2605	1146	0	1445	0	0	143	266	32	2	575	475	16	304	134	47	4	202	352
MIR1263	8.00825	6.71023	2.71227	2.47403	0.01336	0.0243978					0	0	0	0	0	0	0	0	0	0	0	0	0	35	0	0	0	225	61	0	0	14	0	164	0	0	953	0	0	0	0	0	0	0	0	0	0	0	0
NCAN	299.125	6.70802	0.661984	10.1332	3.93579e-24	5.98018e-23					0	53	128	147	5	2	0	6	0	93	2	29	11	22284	1029	124	169	6326	126	323	47	5577	0	442	105	50	4325	8	0	35	1009	782	140	16	14	474	7	15	2561
CPLX2	4515.36	6.70723	0.412846	16.2463	2.37152e-59	2.69873e-57					5255	9035	10987	1364	2994	235	576	1153	10026	2065	1218	626	2001	8695	19307	36689	4522	35790	12854	1237	3179	5528	70	9279	31	123301	3326	5572	10407	188	5783	15886	29156	810	1076	7164	1110	23997	7995
PTPRT-DT	31.1167	6.7055	1.17759	5.69425	1.23915e-08	5.04221e-08					0	9	130	0	0	0	2	130	0	4	1	1	0	0	117	235	0	734	0	127	72	105	0	75	0	0	329	0	0	0	0	63	0	0	24	328	0	0	82
XKR7	1958.28	6.70123	0.362126	18.5052	1.87394e-76	6.3975e-74					1558	219	1359	656	2050	64	238	840	1058	728	1038	715	984	10172	105053	13327	10957	21904	9821	7193	20086	8943	55	16613	19	29572	4479	1571	1893	95	5252	2481	827	640	1111	3052	223	929	6071
GHRH	549.648	6.70111	0.913893	7.33249	NA	NA					11853	106	0	329	0	378	50	2	0	347	1	35	16	42	0	242	461	910	295099	426	7490	895	0	1905	0	188	0	26	2	92	0	53	11	2853	0	144	2236	10	184
NOL4	2600.22	6.68532	0.440467	15.1778	4.96112e-52	3.83385e-50					794	167	2229	2816	3529	42	0	1029	2040	3295	587	1157	1146	2033	2243	3729	69843	11795	26738	31527	900	13899	22	9975	507	14207	52700	3870	319	1518	562	6918	82	1204	3986	8559	3444	136	1869
CACNG5	409.67	6.68526	0.697933	9.57866	9.83113e-22	1.23381e-20					5	14	2	11	65	3	1	1	1	76	0	96	12	77	77	5200	15049	19181	6067	6501	17777	3496	0	13401	142	307	1758	2	4	0	7	114	294	13	146	42	2	105	467
FOXB1	407.426	6.68309	0.687866	9.71569	2.58485e-22	3.39238e-21					107	0	461	6	87	1	3	14	0	73	948	106	1	2625	0	96	23909	1339	64	2148	18694	6031	32	5881	0	128	3015	24	8	2	6	537	466	38	1310	44	331	50	20
ELAVL3	4172.72	6.67814	0.512335	13.0347	7.76632e-39	3.1688e-37					19	1314	3175	5027	2558	0	92	638	1113	3852	502	884	3253	12603	3375	24504	23	65058	46331	15976	150	11610	59	55205	12	1943	6200	1214	248	406	17581	16346	9893	1174	2802	11802	475	2721	36591
GABRA5	127.229	6.66531	0.933355	7.14124	9.24929e-13	5.6463e-12					0	4	219	279	20	25	0	214	0	4	21	24	0	177	0	512	33	6919	241	1863	36	7823	0	1051	0	0	351	2	0	8	431	188	55	0	28	184	0	90	70
PCSK1	11357	6.66498	0.46853	14.2253	6.38323e-46	3.64737e-44					17491	6195	3707	3205	13465	25	2062	3812	4339	7112	2872	494	2800	770791	348790	62020	8342	172136	3822	46404	115843	29038	291	69533	202	317674	7139	10313	104	22	27	3601	7967	224	7789	8708	305	932	2874
CHRNB4	329.918	6.65961	0.600814	11.0843	1.49515e-28	3.14296e-27					6	194	281	124	5	10	7	414	2	21	7	84	915	2516	869	2465	694	8641	145	504	2018	1099	0	3578	662	16	413	115	19	14	258	2191	976	100	17	344	74	572	3679
DCX	4964.9	6.65541	0.640081	10.3978	2.5383e-25	4.23888e-24					418	914	3676	2284	1	1130	0	7976	9	1152	201	4940	3509	0	0	72023	2903	170628	22632	58260	90704	77903	138	128437	23	917	30885	17	715	12	23533	4163	14932	1224	2311	6492	786	2739	9239
PAX3	117.533	6.64803	0.907663	7.32434	2.40078e-13	1.54348e-12					5	813	6	1	13	0	16	0	7	35	0	261	0	267	1013	3061	0	20	164	438	0	489	0	12	4178	365	265	31	21	0	751	36	347	9	139	12	20	0	250
SLC18A1	257.151	6.62845	0.616107	10.7586	5.39808e-27	1.00961e-25					172	79	9	209	321	9	124	108	317	52	24	31	3	155	11511	39	212	4893	59	2322	1494	601	20	1607	40	389	361	1213	0	23	0	1602	75	7	75	14	2	121	23
ONECUT2	2003.05	6.62428	0.3643	18.1836	6.9617e-74	1.87757e-71					3739	430	1542	738	987	172	200	619	355	1949	464	516	1046	1817	21828	6475	4386	4413	8680	5462	4230	4580	51	9086	1370	17799	3867	1566	2583	925	3688	6942	2765	2395	4023	5055	12529	2380	6383
ZMAT4	3302.53	6.61535	0.458466	14.4293	3.38497e-47	2.05152e-45					272	63	514	568	814	10	77	626	363	147	214	555	643	95984	782	10270	167752	48190	75	44473	13179	26338	0	110084	47	137112	41469	355	184	229	13	1715	961	4	448	794	37	176	194
FUT9	1516.12	6.61389	0.811031	8.15491	3.49451e-16	2.8857e-15					0	163	1	655	17	0	0	248	0	607	37	195	448	17158	0	28598	175	86273	56947	18243	30	17653	0	52836	10111	15103	480	0	2	18	3184	47	801	416	622	227	339	470	1480
DPYSL5	4850.34	6.61341	0.49816	13.2757	3.20347e-40	1.38458e-38					66	6537	10404	5244	5017	214	14	3348	2400	8514	90	3653	4791	2470	6010	12413	9320	12491	9985	11334	13560	6530	0	16709	1062	1967	4934	7998	4017	262	15102	15589	16378	3092	4979	20757	5989	2113	12020
STXBP5L	3476.76	6.59963	0.436179	15.1306	1.01812e-51	7.64239e-50					185	1199	960	1359	2044	75	161	972	736	846	186	504	1061	11389	33193	52664	86882	113370	33903	50028	35783	43651	39	106174	14817	40611	13164	962	1287	198	5648	1637	9317	357	2074	2287	189	3290	1786
CHAT	10.6718	6.59656	0.674921	9.77382	1.45841e-22	1.95105e-21					0	5	7	0	3	1	0	7	0	7	0	29	33	10	0	9	142	87	32	58	278	26	7	32	151	0	159	45	19	14	28	1	1	3	9	1	1	8	10
RAB3B	5282.24	6.58798	0.356406	18.4845	2.75343e-76	9.05611e-74					5101	684	7750	1349	4478	94	1344	3578	3685	2716	1618	1231	2288	28531	80299	36679	18562	64731	46156	17594	23408	12946	692	72879	1752	154419	8949	11250	921	545	288	14142	3943	5026	6563	19391	7006	4088	1298
LINC01980	95.2654	6.586	1.0171	6.4753	9.46268e-11	4.74365e-10					4	0	0	0	0	21	49	0	116	0	37	0	0	3003	15	0	0	17	213	65	0	74	17	0	3331	9	6577	0	139	27	1	0	0	0	0	0	122	0	0
OR51E2	97.668	6.58414	0.788762	8.34744	6.97581e-17	6.06895e-16					45	2	8	0	73	11	144	0	1285	27	76	0	1	53	256	8	0	10	5	8	0	0	5	3	0	1558	0	30	0	18	2	30	47	6	285	551	1	29	11
HOXC10	253.822	6.57396	1.00363	6.55017	5.74699e-11	2.94334e-10					0	0	0	0	2	6	63	0	0	0	289	0	0	36	0	0	0	82	103	0	22	0	0	0	176	0	192	0	7161	1592	606	40	1	8	245	1669	227	116	3
TFAP2D	53.4572	6.56385	0.940988	6.97549	3.04817e-12	1.77557e-11					283	0	0	0	107	0	0	2	0	5	59	0	0	5728	131	0	626	942	135	90	53	551	0	0	40	20	315	0	74	13	1	15	0	0	2	4	7	0	2
KRT83	53.1648	6.5605	0.65435	10.026	1.17184e-23	1.71299e-22					11	10	37	8	124	13	2	46	9	14	7	84	129	0	29	168	734	1091	66	107	598	188	0	420	52	12	418	0	0	27	0	0	41	18	431	129	46	25	99
CNTNAP2	7335.75	6.55894	0.333266	19.6808	3.15106e-86	2.49953e-83					9805	451	11235	2558	6554	931	644	5101	7593	7090	3774	4255	1898	7853	114827	6978	61227	102182	48906	61480	52674	35243	661	53459	1733	174142	137913	9263	2307	378	182	9799	4842	12286	6578	10351	1679	5050	6811
LINC01305	90.9618	6.55856	0.560928	11.6923	1.39474e-31	3.5655e-30					47	9	28	27	24	4	2	0	0	9	4	106	102	92	26	22	95	556	29	60	84	120	0	3	113	9	11	96	82	433	704	28	47	629	240	87	679	113	120
TLX3	78.4302	6.55363	0.841885	7.78446	7.00093e-15	5.16312e-14					0	337	13	269	12	42	70	0	1	301	0	1	15	0	29	630	37	28	1119	0	0	0	0	146	36	551	94	0	4	38	193	0	31	10	2	53	12	287	1232
RNU6-138P	21.0558	6.55187	3.05802	2.14252	0.0321515	0.0540939					0	0	0	0	0	0	0	0	0	0	0	0	0	6843	0	0	0	0	70	50	0	0	0	0	5697	0	3327	0	0	0	0	0	0	0	0	0	0	0	0
LOC102724934	25.0353	6.55163	1.13682	5.76315	8.25591e-09	3.41506e-08					0	0	18	38	0	0	0	0	0	2	0	0	4	0	4	0	0	43	34	41	150	0	0	137	0	24	0	0	0	0	910	2	1	23	0	86	2	0	312
SPRR1A	104.943	6.54416	0.666595	9.8173	9.48525e-23	1.29005e-21					575	397	31	621	0	2	2	170	128	11	10	7	3	0	0	6	1	14	5	2	4	19	0	2	0	2	28	22	0	370	1	7	55	55	1016	660	132	135	86
NELL1	2922.77	6.5434	0.401442	16.2998	9.90907e-60	1.16702e-57					1904	84	3216	406	5136	23	506	851	1669	2662	2218	8674	643	1575	33809	8655	11480	11041	57940	11908	42319	14414	49	38108	4550	98263	34	10737	46	2508	509	1200	246	2743	1119	3084	4367	24	202
EMX2	328.334	6.53863	0.750644	8.71069	3.02027e-18	2.93538e-17					2	2274	0	43	2	18	6	0	0	5	0	61	38	3	2490	929	3	2255	0	18	6	9	6	392	38	221	0	102	40	49	3270	4051	5609	9	22	3	281	400	917
NSG2	1001.99	6.53171	0.684811	9.53798	1.45641e-21	1.80678e-20					3109	418	252	427	1	22	803	7	279	1578	475	3	0	27525	0	3125	0	24563	0	2317	388	7003	140	535	0	32	10191	1288	161	7	1378	11	1549	1	1888	21527	3	86	996
FEV	184.467	6.53159	0.655827	9.95933	2.29615e-23	3.28179e-22					15	48	298	365	21	0	36	0	597	165	6	49	0	2876	76	0	55	2141	41	16	18	932	18	19	0	272	48	45	290	16	11	370	7	16	14	2563	3	7	819
SYNPR	31.9247	6.53018	0.67453	9.68109	3.6283e-22	4.7091e-21					61	226	5	89	1	0	0	1	2	34	16	3	20	77	59	63	0	87	265	23	4	8	0	106	8	1359	2	48	13	9	11	61	20	4	0	191	66	26	122
SCGB1D2	115.033	6.51122	0.553731	11.7588	6.36212e-32	1.65784e-30					343	123	71	40	30	0	309	322	6	20	103	125	11	161	23	834	2089	854	89	636	320	313	0	322	67	3604	131	188	14	117	0	125	98	49	343	61	97	93	72
TPH1	2910.91	6.51006	0.51156	12.7259	4.24515e-37	1.54302e-35					6330	12	3634	57	11921	19	397	2439	1245	2900	873	7943	48	11441	130	432	7490	2419	41	22553	28640	65815	150	7191	257	29331	835	42071	154	17	163	3150	39	163	179	1571	139	148	35
PRLHR	44.1278	6.50826	0.787823	8.26108	1.44365e-16	1.22941e-15					1	7	21	0	11	0	3	57	0	4	324	115	0	3	14	81	16	25	0	68	861	55	0	159	0	3	3	4	12	15	5	2	2	0	140	54	12	84	18
SOX11	2500.71	6.50643	0.527295	12.3393	5.56596e-35	1.78495e-33					491	3564	3503	2116	238	2	36	103	33	2859	97	2065	3635	63	363	19669	8083	24868	18177	6791	6115	4720	8	25483	10	122	15	29	31	31	9448	689	13383	1981	3599	8722	6285	6607	16878
FOXD3-AS1	150.516	6.50352	0.453043	14.3552	9.88343e-47	5.85837e-45					1	53	245	190	193	2	51	58	4	20	68	209	256	5	246	123	848	588	452	186	799	361	0	408	429	276	118	665	138	518	114	350	403	241	387	200	352	318	14
EVX2	13.059	6.5012	0.683113	9.51702	1.78221e-21	2.1898e-20					10	0	11	3	9	2	3	0	25	0	0	10	0	660	3	10	16	50	25	50	4	57	0	7	7	63	4	32	10	2	6	94	0	14	6	38	2	0	40
SCG3	5412.46	6.48291	0.410303	15.8003	3.09735e-56	3.08447e-54					11900	2169	2402	6403	4429	165	2940	3523	0	1316	3966	840	1898	47070	72763	110762	148	126539	33445	21955	198	42956	390	54178	598	131573	9982	8408	35	2026	11632	3433	13915	1803	4774	10985	1416	5763	7059
TLCD3B	685.352	6.47919	0.425355	15.2324	2.15455e-52	1.70906e-50					55	659	1539	1784	616	86	34	218	92	767	102	393	539	2312	1307	3999	991	9840	1171	1091	1304	2334	28	5733	62	2663	1163	479	754	38	2054	1778	3377	54	146	3807	305	496	2853
OGDHL	686.671	6.47523	0.332488	19.4751	1.78689e-84	1.26822e-81					1647	121	1038	187	1924	222	394	350	319	315	327	253	570	1973	799	3251	5090	2531	2348	1762	3114	3481	59	3901	1678	12330	3609	2829	1632	830	433	550	715	796	655	1407	126	1465	301
AVP	188.489	6.47373	0.797662	8.11588	4.82278e-16	3.92724e-15					0	259	117	95	59	0	2	190	0	1624	1	182	3	2	0	93	45	217	13	144	2905	427	0	107	0	0	36	3	0	0	2	20	4	1649	1	36	4	1	851
DMRTA2	525.122	6.46549	0.497649	12.9921	1.35714e-38	5.44674e-37					694	1400	3444	1032	906	17	141	763	1	921	31	1219	8	14	62	387	3479	1645	1126	451	3197	2329	14	2663	82	486	576	366	38	22	248	945	2	215	81	1495	4	110	1040
ISL1-DT	703.116	6.46282	0.518943	12.4538	1.33318e-35	4.41177e-34					114	401	3458	3289	45	62	27	179	0	229	1992	58	706	46	125	4495	869	5569	8653	4355	1110	7	22	8715	74	578	3462	0	8	334	2	396	176	80	220	6953	998	451	879
SEZ6L	12975.5	6.45914	0.419144	15.4103	1.39534e-53	1.18714e-51					3851	1601	9459	997	6343	77	529	6303	1622	2239	1057	7118	5627	133005	154132	217657	334735	508680	1739	70338	221554	241564	1826	300708	0	65332	28736	1348	74	16	22221	19008	36345	399	3357	14648	55	2037	15191
BSX	53.4125	6.45889	0.725888	8.89793	5.69001e-19	5.86843e-18					21	4	114	17	107	0	3	51	14	2	0	22	50	381	232	35	0	820	0	1036	133	352	0	501	0	3983	337	53	0	0	65	15	10	0	75	280	1	4	85
GNG4	7130.44	6.45399	0.336335	19.1892	4.55778e-82	2.5609e-79					11298	6603	8051	14918	10927	468	1291	6297	5955	5753	4621	2938	3759	15590	11756	24197	21331	27893	27072	13899	20140	12838	62	25166	981	32696	8695	19121	7137	9809	13719	15210	15701	5777	11103	18648	6818	5578	27431
NGB	278.921	6.43622	0.526044	12.2351	2.01741e-34	6.21824e-33					219	738	248	231	121	17	20	242	18	406	16	186	71	105	234	3817	1480	6528	201	181	306	2890	0	839	8	277	1239	443	3	49	119	1332	572	28	36	644	21	399	386
PRDM13	210.354	6.4358	0.654941	9.82654	8.65385e-23	1.17995e-21					4	13	5	101	1	22	9	333	33	5	0	838	658	2877	38	117	1398	1617	1783	299	115	621	0	2728	33	1334	133	10	125	107	661	453	648	2	1	28	191	178	1517
TRPM8	503.661	6.43512	0.563066	11.4287	3.00553e-30	7.02419e-29					10	130	1336	265	1101	2	6	370	22	971	10	30	551	34	28	841	146	10307	357	2758	3225	424	41	21729	28	28	1351	835	39	112	131	2224	45	187	319	443	16	19	214
NLRP5	14.47	6.42666	1.18227	5.43588	NA	NA					0	0	490	0	0	0	0	0	1	0	0	7	0	0	0	0	92	0	120	61	0	410	0	0	31	0	0	7	1	28	2	0	0	2	13	21	1	0	15
SALL1	490.589	6.42224	0.602339	10.6622	1.5299e-26	2.76923e-25					204	48	187	441	2539	1	285	1088	781	129	594	396	93	0	1392	687	0	68	818	533	1177	33	3	356	22	1866	0	1215	142	359	19	56	731	897	1139	2365	875	3018	970
NKX2-2	262.069	6.40045	0.682634	9.37611	6.84541e-21	8.10095e-20					63	180	394	380	100	8	93	839	133	136	0	55	565	156	79	1553	1062	1341	2164	280	5643	60	6	96	43	5268	11	481	0	0	53	852	2698	243	6	171	357	613	121
TMEM151B	796.493	6.39407	0.498061	12.8379	1.00529e-37	3.7814e-36					1	564	769	909	229	16	1	98	2	575	7	109	909	444	1237	8195	4861	28137	14229	3755	54	8020	28	12291	1425	61	6097	32	354	47	3928	1358	2258	263	104	2698	261	1602	3545
LINC01518	61.9409	6.39267	0.997214	6.41053	1.45016e-10	7.1292e-10					60	0	0	4	90	0	35	0	28	0	109	0	0	1286	99	0	7	284	4039	0	0	20	0	37	27	5409	348	10	1	4	0	2	0	2	0	27	11	0	2
LINC01249	75.6315	6.39105	0.770956	8.28978	1.1346e-16	9.7298e-16					1	1	2	0	7	1	1	3	29	0	1	23	19	3214	2135	55	0	155	283	183	171	44	19	4529	1963	165	155	6	2	2	2	106	0	0	18	13	314	0	5
OTP	110.327	6.38721	0.678985	9.40699	5.10549e-21	6.07389e-20					0	5	1516	242	25	25	0	15	3	54	93	15	6	474	41	137	146	528	94	91	249	70	0	117	199	177	68	28	19	34	22	7	8	20	13	102	35	51	1614
CAMK2N2	667.538	6.3866	0.341333	18.7108	4.0461e-78	1.53695e-75					551	2139	2192	2734	2694	40	47	368	775	968	790	743	198	1080	3610	3212	5198	3072	1425	1184	1697	1708	16	3008	60	4860	748	340	163	65	1283	338	1117	88	474	1003	163	751	356
OLFM3	41.6195	6.37839	0.836883	7.6216	2.50553e-14	1.75929e-13					150	0	0	0	130	1	0	12	2	63	32	1	0	352	0	3	0	188	376	508	0	95	0	0	48	177	145	252	18	0	21	4	0	12	5	8	0	15	0
EEF1A2	3487.52	6.37378	0.428024	14.8912	3.7621e-50	2.58242e-48					5827	9342	17323	12528	4	221	3	99	348	7597	58	1530	1464	15610	1513	10874	6919	21153	329	2794	3642	2520	33	10837	2328	4437	2361	2755	1706	63	11438	5064	3253	524	1657	20401	78	11727	24108
LOC100421901	23.5306	6.37205	1.86678	3.41339	0.000641601	0.00145823					0	0	0	0	0	0	0	0	0	0	0	0	0	1	0	856	2424	299	310	0	0	0	0	1230	0	62	310	0	0	0	2	2	0	0	0	0	0	0	0
COX6B2	196.721	6.36907	0.496819	12.8197	1.27204e-37	4.75165e-36					53	56	39	10	55	2	12	25	44	27	17	33	74	315	2	12	148	101	20	2	51	50	7	1	10	91	1229	1220	496	94	18	327	45	334	363	4293	86	1515	1230
LOC349160	35.7261	6.35249	0.971659	6.53778	6.24384e-11	3.1845e-10					4	0	0	6	0	1	0	0	43	49	0	14	0	669	9	14	0	152	14	9	0	0	0	0	1482	134	613	5	266	5	1	2	0	0	1	5	219	0	158
MAGEC2	28.2703	6.34994	1.49249	4.2546	2.09419e-05	5.83595e-05					1	0	0	2	1	0	0	0	582	0	1001	0	0	9	0	0	0	0	466	0	0	0	0	0	0	46	0	3	92	13	0	0	0	4	53	4	0	0	0
CDH7	500.134	6.32501	0.517518	12.2218	2.37687e-34	7.25983e-33					109	259	260	34	728	1	98	756	153	74	99	18	77	12860	11	2285	48667	625	1314	778	2379	440	22	8941	0	4100	1445	300	106	7	53	702	380	53	51	11	241	262	179
CNTNAP5	1952.36	6.3225	0.623722	10.1367	3.79592e-24	5.77742e-23					57	209	196	50	161	6	57	129	3	155	100	93	18	851	40544	77194	8505	66746	36763	75018	0	16255	0	103653	30	47	25522	31	5	8	1082	122	686	22	682	74	9	172	72
SIX6	87.2367	6.31711	0.621022	10.1721	2.64117e-24	4.07507e-23					28	16	228	87	406	0	33	0	1	156	5	45	93	189	10	48	28	757	57	382	586	107	11	522	15	10	848	0	4	4	306	835	23	2	6	166	26	53	375
TPSP2	25.6272	6.31	0.668937	9.43287	3.99026e-21	4.79578e-20					26	0	137	6	4	0	7	2	22	100	32	2	0	96	14	0	7	16	6	9	17	7	0	4	0	35	33	131	0	4	0	173	0	23	64	276	37	4	20
RALYL	2098.96	6.29826	0.531916	11.8407	2.40449e-32	6.45266e-31					84	14	1897	706	387	0	55	273	56	1035	462	142	113	2260	7	388	1048	83879	36698	51251	62727	55119	39	47056	213	42191	49482	92	411	51	2	2606	0	139	839	1782	10	39	499
KCNK9	616.007	6.2976	0.388894	16.1936	5.59426e-59	6.28655e-57					66	34	837	9	415	6	92	115	94	264	257	713	604	24981	4767	2276	6979	5742	2813	2704	14558	8962	167	7224	669	980	11166	228	16	19	18	112	2	146	1059	340	179	225	298
INSRR	449.735	6.29736	0.494052	12.7463	3.26691e-37	1.19388e-35					5	6	1446	15	309	11	116	81	8	66	26	129	265	710	97	30	10714	4776	0	172	1843	14649	22	781	606	2475	1735	198	114	15	24	4274	56	138	225	1364	197	1841	169
NTMT2	14.3236	6.29482	0.815886	7.71532	1.2068e-14	8.69789e-14					64	0	4	22	1	0	4	0	22	3	7	4	0	33	0	0	3	13	18	0	0	37	0	32	33	13	13	313	16	38	4	12	4	1	13	0	24	0	10
NXPH4	1684.9	6.29294	0.298629	21.0728	1.41437e-98	2.54304e-95					4289	2620	2507	652	1127	36	203	1042	312	1545	1652	3072	401	4535	1202	10695	9524	13880	15302	2888	8178	1537	164	9277	2565	3627	3082	2912	5362	2499	1700	1300	6090	1899	837	2804	570	8200	818
CHRNB2	1031.3	6.28607	0.286965	21.9054	2.30981e-106	6.92174e-103					1322	221	630	330	1959	120	240	521	731	519	482	633	881	8743	3274	4823	5113	5919	4076	3215	11787	3342	9	5196	97	6882	4327	2211	2896	212	4148	1012	1528	826	1588	2627	284	1123	2520
LINC02404	19.7044	6.27753	1.2278	5.11282	NA	NA					637	0	0	6	1	42	8	0	6	0	2	0	0	0	960	7	0	0	0	16	0	0	7	0	0	502	0	127	0	0	1	0	0	0	0	0	0	0	1
SYT13	4485.97	6.27203	0.402987	15.5638	1.28168e-54	1.1838e-52					11273	2291	2600	1964	12448	113	310	5687	772	5643	6224	4211	1175	17795	22293	37360	77181	100976	17810	43355	31471	59693	99	20293	216	46167	3331	9463	9	69	1849	1209	5261	577	7351	8709	1279	606	1693
SOX1-OT	329.117	6.27163	0.580322	10.8072	3.18345e-27	6.06767e-26					15	4	94	508	434	1	78	51	175	642	4	130	297	0	3154	1813	310	1743	13390	1285	7227	3226	2	3253	1465	698	1342	385	2	4	0	1059	23	26	213	829	12	6	134
LINC01456	169.899	6.25805	0.706839	8.85358	8.47558e-19	8.65202e-18					0	0	3	73	4	7	9	0	13	1	45	0	0	1480	758	156	1	46	5502	285	25	148	5	120	596	144	18862	17	23	2	1	130	0	0	12	0	33	0	2
MAGEA2B	47.4708	6.25797	1.28091	4.88558	1.03124e-06	3.39634e-06					19	0	0	0	1	5	1	0	10	0	23	0	0	363	0	0	0	0	304	0	0	0	0	0	479	423	0	31	409	0	0	0	0	0	193	237	4	0	0
RNF186	21.802	6.25433	0.608342	10.2809	8.5886e-25	1.37224e-23					25	7	116	6	10	0	31	2	13	22	15	13	6	26	0	0	289	49	29	56	4	57	2	340	0	2	11	11	4	51	0	43	119	15	93	16	22	1	13
KCNQ2	571.575	6.25259	0.723317	8.64433	5.41237e-18	5.1653e-17					195	2400	1997	373	0	23	0	5	2	65	1	58	2318	1731	0	6209	29	2783	90	213	116	6	6	10373	12	0	1334	10	2	9	4941	1922	2456	8	7	2041	16	799	1348
PAH	281.536	6.25014	0.481257	12.9871	1.44776e-38	5.7846e-37					233	1	52	17	899	29	201	116	727	38	202	71	19	5993	5035	360	2510	2964	4735	2495	2814	1589	68	2734	39	9477	1981	138	18	21	7	53	5	65	232	138	25	85	24
PEX5L-AS2	8.82545	6.24795	0.915443	6.82506	8.789e-12	4.87936e-11					1	0	9	1	0	0	0	1	9	0	0	0	0	94	0	78	0	0	32	0	0	0	0	47	237	24	509	4	0	5	2	12	9	12	6	13	37	0	6
ST18	2694.78	6.24665	0.327477	19.0751	4.06726e-81	2.15087e-78					1206	706	1563	2756	7675	2253	1758	3366	1380	1718	1769	1212	4879	8820	33184	6221	7940	14201	7256	13991	11930	4888	122	21692	3681	21210	11642	5844	4030	219	2475	4166	1392	136	4949	11376	406	730	3429
ATP4A	53.6083	6.24111	0.568222	10.9836	4.58433e-28	9.24752e-27					52	0	22	3	184	68	3	65	3	0	8	136	97	20	0	90	252	28	720	100	315	11	7	223	124	114	79	0	4	52	15	20	27	32	361	66	19	739	25
HTR3A	346.985	6.23946	0.463469	13.4625	2.5993e-41	1.18819e-39					1015	1106	170	486	360	29	3	27	1036	124	227	32	14	256	233	1328	349	628	671	1794	1807	230	52	221	11	3816	2039	2270	28	70	442	100	184	270	1458	248	187	205	260
LINC01413	73.7846	6.23781	0.641092	9.72997	2.24652e-22	2.96421e-21					8	20	175	538	38	0	38	0	1	40	0	0	1	27	11	418	3	206	481	5	0	108	8	35	108	67	506	6	1	88	0	44	0	155	32	743	80	3	267
PCDH8	494.609	6.22635	0.546551	11.3921	4.57952e-30	1.06108e-28					0	279	3133	106	155	5	2	940	0	647	276	238	855	358	99	1337	1254	4478	1235	710	3454	394	0	1383	232	43	220	2	4	327	4668	586	3782	32	112	1183	167	1119	1106
KCNJ4	134.107	6.2235	0.770797	8.07411	6.79714e-16	5.47711e-15					0	49	70	28	2	4	0	4	1	73	0	5	19	28	0	3074	42	8682	55	0	1453	2143	0	256	1016	0	203	5	125	50	1214	135	685	3	3	930	46	34	235
RIMS2	2424.66	6.22345	0.33665	18.4864	2.65687e-76	8.95697e-74					762	1038	1237	1392	2348	115	591	1774	786	1190	983	723	1392	21438	17096	15473	15101	24556	18741	12820	17900	26377	74	34908	5099	34490	21113	1752	4852	214	2330	4721	10619	709	1995	5314	668	5581	2105
TAGLN3	2889.15	6.2182	0.492304	12.6308	1.42787e-36	5.08043e-35					1085	6119	1849	25811	3341	64	34	606	389	2389	235	546	692	2874	202	77219	8738	33220	23526	7939	2289	5508	270	57505	372	6821	2097	2662	245	165	175	1573	4054	1009	1688	2514	595	3025	5348
PCP4	815.281	6.21716	0.552044	11.2621	2.01942e-29	4.4863e-28					125	1656	348	1790	373	2	946	207	44	714	100	489	899	8778	131	5790	4527	3134	38919	12183	6211	3365	33	3356	661	591	4876	265	28	553	18	106	743	260	40	2527	385	139	155
AQP12B	37.9573	6.21567	0.882587	7.04255	1.88746e-12	1.12076e-11					31	0	69	0	74	0	0	0	0	0	1	137	51	4	0	0	0	69	0	13	0	23	0	52	0	9	14	25	10	0	727	142	2	69	7	300	85	109	4
TRPC7	7.11672	6.20141	1.08584	5.71118	1.12194e-08	4.57979e-08					18	0	0	4	6	0	0	1	0	9	7	3	0	0	0	418	0	5400	0	0	0	753	0	0	0	0	0	16	0	5	2	4	0	1	13	0	0	2	6
BBOX1-AS1	194.194	6.19128	0.48332	12.8099	1.44335e-37	5.35449e-36					191	1059	0	356	152	8	19	7	73	70	23	17	0	1225	11	551	20	214	2072	3101	42	69	70	77	4772	3026	327	452	250	444	127	283	459	57	125	475	350	417	12
ST8SIA3	733.354	6.18987	0.657399	9.41569	4.69973e-21	5.60104e-20					908	189	90	952	61	0	190	4	1	1109	0	673	42	281	10080	7618	0	4123	3351	4323	0	1563	6	5248	3	2708	214	38	2	38	6112	1180	1271	2	87	5317	4	3431	1777
ST8SIA5	939.567	6.18348	0.406003	15.2301	2.23169e-52	1.7599e-50					88	333	722	2362	716	10	76	761	1098	724	373	280	228	1109	11773	7643	2770	16886	11228	3454	6123	3644	83	20186	82	13344	1446	122	34	20	28	3671	304	100	1582	1232	646	504	171
ADGRD2	98.4488	6.17874	0.688031	8.98032	2.69971e-19	2.84975e-18					21	241	146	73	0	9	0	342	0	238	1	31	54	12	0	332	326	1821	92	359	13	1009	0	272	0	4	71	164	31	11	21	425	57	3	50	294	9	28	677
ZNF679	11.9588	6.16738	1.77433	3.47589	0.000509161	0.00117509					0	0	1	3	0	0	0	0	0	0	0	0	0	92	0	99	0	0	1224	0	0	0	0	0	0	97	0	0	0	6	0	0	0	2	0	0	67	44	7
KCNC2	71.4003	6.16336	0.887936	6.94122	3.88721e-12	2.23774e-11					1	2	0	11	345	1	65	0	0	157	72	7	2	2222	0	613	0	766	140	1522	63	996	0	0	138	0	214	0	391	12	372	41	1	0	184	16	23	28	21
CNGA2	31.8769	6.15534	1.08533	5.67141	1.41626e-08	5.72319e-08					0	22	0	115	0	0	0	0	0	33	0	12	0	0	0	156	5	34	0	98	0	10	0	0	0	0	273	0	4	57	4	1	1	311	173	2	150	85	605
GRIK3	9285.48	6.15411	0.494782	12.438	1.62466e-35	5.3566e-34					0	39	7020	1002	6523	159	3	3822	25	918	221	5535	2563	6723	364	42405	216497	160670	73475	105997	250510	172249	1081	429713	139	464	191965	50	472	16	3665	8699	20432	12	8264	16176	85	82	4287
NEUROD2	214.219	6.15202	0.68876	8.93202	4.1829e-19	4.35571e-18					0	22	255	105	1	0	0	1	1	28	2	10	20	10	15	65	30	893	118	2	633	3	0	263	0	0	44	123	229	31	8326	585	12	55	30	1388	8	587	854
BARHL1	76.3896	6.14437	0.721046	8.52146	1.57556e-17	1.44533e-16					0	0	641	64	0	1	0	0	1	5	3	3	55	3	1613	18	8	341	71	14	230	21	3	62	575	5	13	4	8	5	4	51	4	15	3	2809	4	137	431
PNMA6F	16.8897	6.14373	0.792541	7.75195	9.04956e-15	6.61248e-14					0	0	107	7	30	0	5	0	1	78	20	12	0	65	7	0	508	130	10	19	16	20	0	73	0	1	192	0	0	8	0	42	0	4	157	12	0	0	18
MYT1	890.997	6.13982	0.388775	15.7927	3.49076e-56	3.44856e-54					631	86	2437	596	1352	39	37	1344	476	1275	1003	428	539	7294	1418	1846	4724	13071	2900	3759	10319	10930	14	4367	28	1829	1072	331	537	17	24	2896	213	111	871	3099	127	166	2620
INHBE	520.991	6.13977	0.437394	14.0372	9.23309e-45	4.98033e-43					212	1824	521	190	478	11	48	125	618	138	71	269	323	3039	283	1384	601	4314	122	183	1298	287	3	3066	34	1467	331	229	124	213	121	673	11667	89	163	746	1194	4783	478
C1QL1	1697.84	6.12278	0.39045	15.6813	2.02907e-55	1.93371e-53					158	4120	2185	6532	132	57	63	1538	360	1429	2651	645	930	6844	4498	24415	11173	35291	2456	2425	11448	13039	124	8223	254	2876	2205	990	71	248	10706	1491	1802	63	1195	4240	190	3555	4372
NKAIN2	2450.18	6.11602	0.475643	12.8584	7.71318e-38	2.9258e-36					442	18	1035	12	618	16	118	6	1443	115	772	14	152	4842	7785	872	116659	19537	66051	44778	812	25736	93	29621	7548	37701	108515	7	1107	0	19	723	11	47	65	3778	97	12	98
OTX2	48.895	6.11413	0.874174	6.99418	2.66823e-12	1.56304e-11					5	1	5	3	15	190	10	0	4	130	4	1	10	727	0	439	0	7710	416	31	0	0	0	5	2468	15	0	0	0	4610	2	131	8	150	0	31	14	33	88
NLRP11	141.437	6.11212	0.748681	8.16384	3.24526e-16	2.6881e-15					4	0	133	0	167	2	0	159	550	69	22	39	159	169	24	69	6344	630	4204	184	0	1131	0	1736	0	0	0	6	1	126	190	113	363	5	209	286	34	9	17
OTOS	16.5884	6.10874	1.08394	5.63566	1.74387e-08	7.00508e-08					0	0	46	0	0	0	0	5	0	1	9	45	3	187	0	69	1369	110	0	69	69	34	0	456	0	0	18	0	0	0	0	6	0	0	131	12	0	1	16
PDX1	35.4804	6.10671	0.933861	6.53921	6.18454e-11	3.15604e-10					6	0	0	1	65	3	35	0	0	2	0	0	0	3390	0	0	30	73	142	0	332	15	0	0	130	159	261	0	0	3	5	35	0	0	54	176	0	91	4
SLITRK1	31.8302	6.10349	0.769478	7.93199	2.15658e-15	1.65896e-14					0	8	0	43	7	0	0	0	133	11	6	13	0	730	12	333	0	33	1706	51	0	14	2	0	4	6	143	8	138	129	1455	2	0	8	40	10	26	38	85
SYNGR4	402.019	6.10074	0.679319	8.98066	2.69139e-19	2.8432e-18					44	305	2844	68	29	2	12	20	15	86	76	58	80	1333	46	12858	734	1505	18	332	4304	259	0	214	72	173	166	60	24	17	47	505	2754	124	79	160	13	10161	1563
MIR924HG	856.52	6.09969	0.394188	15.4741	5.19042e-54	4.54499e-52					221	0	150	686	118	14	79	62	53	111	117	68	18	7231	6369	91	8390	22914	88	21389	4854	7772	71	33771	15636	24361	10156	230	188	855	322	448	105	54	211	211	191	484	180
LHFPL4	747.963	6.09865	0.501021	12.1724	4.35835e-34	1.30896e-32					0	14	224	172	434	53	70	313	0	609	7	722	856	20428	16260	9288	29159	9703	14157	7423	23349	0	106	10939	68	50	53	51	111	7	706	288	874	0	62	325	0	11	413
LINC01854	25.3206	6.08669	1.10402	5.5132	3.52365e-08	1.37073e-07					0	0	2	0	0	2	2	0	0	0	1	3	0	0	154	0	0	170	13	142	0	8058	0	0	2880	0	4550	0	8	2	2	0	0	0	59	6	2	0	2
LINC00491	87.1771	6.08294	0.71948	8.45463	2.79977e-17	2.51783e-16					0	0	6	14	3	3	13	0	66	27	0	3	2	1957	854	47	76	51	3027	12	39	99	24	19	2987	37	1820	2	343	157	0	19	1	7	0	0	359	2	10
SULT4A1	558.774	6.078	0.400547	15.1743	5.23595e-52	4.01175e-50					299	84	596	489	241	130	274	143	202	206	0	166	430	8048	5723	225	3732	5928	4788	1268	143	2081	26	2560	99	5441	5366	339	2213	60	622	970	12	278	434	1614	1055	728	926
ELAVL2	925.076	6.07459	0.559797	10.8514	1.96355e-27	3.78805e-26					0	1293	1	2998	0	5	2	2279	5	818	297	87	465	4388	11	8005	3346	11564	14138	2574	205	3439	11	2433	2307	118	10131	1094	26	28	6192	2012	1938	8	55	926	166	200	6294
FGF5	186.549	6.06916	0.602974	10.0654	7.85846e-24	1.16324e-22					2	5	0	2	8	4	303	10	0	9	0	14	489	355	888	2008	10	8967	1032	2052	1123	12	59	6583	21	157	73	4	4	8	31	565	224	441	107	295	465	18	112
FEZF2	26.8582	6.06029	0.876494	6.91424	4.70374e-12	2.68259e-11					0	35	1	0	1	1	1	218	0	1	7	74	2	0	0	84	9	9	0	5	840	0	0	56	38	0	0	0	0	1	124	20	20	50	2	0	3	12	1
EVX1	26.3782	6.04511	0.895173	6.75301	1.44812e-11	7.87415e-11					0	104	55	12	0	0	272	66	0	0	0	5	1	166	620	13	0	214	9	21	26	12	5	0	0	25	17	0	12	0	0	21	4	0	0	0	2	55	10
CAMKV	330.486	6.04096	0.476132	12.6876	6.92926e-37	2.49176e-35					0	197	437	195	21	286	12	605	14	114	8	341	257	2748	935	2017	1975	2673	326	165	2429	1195	7	836	60	485	288	47	2229	270	2414	106	3269	67	200	663	196	308	622
DLX5	1788.66	6.0384	0.473516	12.7523	3.02868e-37	1.10832e-35					1982	1102	88	2453	134	2127	158	1524	1093	82	958	211	769	313	120	489	42	743	7913	2421	1595	27	16	342	1832	3160	268	165	61	51	21	14568	2860	5255	353	6244	2552	540	4172
PEX5L	1642.72	6.03766	0.38311	15.7596	5.90238e-56	5.76765e-54					627	608	4942	998	6917	131	921	1315	987	1758	435	283	403	7935	9342	414	4416	10408	8217	6573	7315	10494	42	6854	18543	19182	11459	3935	76	5503	1495	695	3442	1596	1084	6047	1646	378	626
LOC780529	13.3716	6.03639	0.795355	7.58955	3.21009e-14	2.22904e-13					33	1	0	8	11	1	17	0	7	1	13	6	9	251	41	38	0	0	101	0	2	0	0	10	2	6	2	68	0	0	6	152	2	8	5	4	2	0	6
LRRC53	22.3661	6.03563	0.896469	6.73267	1.66579e-11	9.0033e-11					1	0	0	8	4	0	87	0	6	3	0	0	124	126	23	62	0	565	0	45	0	0	0	0	0	1673	145	110	0	4	1	207	3	4	0	87	3	2295	17
FEZF1-AS1	393.331	6.03287	0.507872	11.8787	1.52689e-32	4.16382e-31					1	2086	12	1910	164	3	38	2	423	3	102	67	224	760	0	83	32	124	815	112	43	57	10	445	60	1019	63	517	311	313	43	1247	2025	59	3	25	394	3378	3482
CST4	14.3608	6.0306	0.798392	7.55343	4.23935e-14	2.91649e-13					0	7	0	0	2	7	68	0	26	2	2	9	0	0	1601	33	14	0	0	98	0	66	0	0	172	0	0	7	0	19	3	2	67	90	64	3	17	4	7
RPL7AP37	54.9981	6.02158	0.685348	8.78617	1.54745e-18	1.54745e-17					126	0	16	1	135	0	21	41	2	35	22	27	3	57	11	0	10	2	0	66	0	3	0	2	0	81	0	149	4	2	1	854	0	3	330	14	13	17	12
SLC38A3	351.033	6.01918	0.343275	17.5346	7.79972e-69	1.54675e-66					1181	473	968	168	130	25	1006	141	107	419	678	384	222	258	3268	384	657	2169	86	270	3952	1510	25	556	67	3312	84	54	35	56	200	792	2090	385	70	287	124	141	555
NKAIN1	310.802	6.01439	0.4713	12.7613	2.69738e-37	9.91122e-36					28	504	674	688	6	26	27	92	129	55	90	106	1018	1690	7	1516	279	1354	377	214	457	787	28	2150	104	95	651	121	615	145	1339	651	1136	27	25	302	483	279	3621
LINC01310	31.143	6.00767	0.813561	7.38441	1.53126e-13	1.00311e-12					0	5	5	4	8	1	0	22	5	10	0	26	17	177	4	233	0	505	175	98	1107	1339	0	961	10	0	472	0	0	0	6	249	0	1	12	22	0	13	2
KCNB2	6884.62	6.00541	0.365526	16.4295	1.17602e-60	1.48907e-58					163	421	932	469	726	8	120	397	353	489	407	240	1160	33287	44223	82398	30947	109413	30387	70987	62161	122442	275	106616	39451	76775	496415	1327	1009	3	1194	962	1994	157	643	3167	144	3170	2650
PDCL2	58.8978	6.00053	1.14063	5.26072	1.43495e-07	5.21995e-07					0	1	0	10	0	0	0	0	0	0	2	0	3	6250	0	32	127	0	432	178	0	0	0	76	3126	0	85	1	60	2	2	1	0	0	0	2	0	4	5
NPSR1-AS1	32.5085	5.99996	0.78213	7.6713	1.70257e-14	1.21381e-13					9	0	7	0	0	6	14	2	0	2	2	0	0	7	0	9	63	58	13	232	18	13	0	13	1403	1288	1883	2	9	12	0	47	0	13	2	27	54	4	10
CLPSL2	16.7811	5.99891	0.599137	10.0126	1.34206e-23	1.94913e-22					104	9	4	18	0	3	1	22	9	8	0	7	0	233	14	16	78	368	63	34	109	64	0	21	21	0	28	7	39	6	32	12	0	1	7	46	40	33	61
STMN2	3661.89	5.9965	0.625856	9.58126	9.58642e-22	1.20366e-20					2	2920	822	15419	1636	48	245	2	3128	4293	10	10	3	17284	5	7002	40	9467	831	11185	139	2483	1828	5	9	233	19216	39	13523	69	11493	8507	2570	264	6076	1231	94	332	44545
CALCA	2217.9	5.99335	0.68002	8.81349	1.21314e-18	1.2222e-17					8846	6	184	196	3830	1	2943	27	6	834	6953	115	0	112938	659	23	300	249	210	918	168	1613	27	472	29	5091	14	38958	10	22	8	5	30	209	2020	4001	253	20	126
KCNH7	2687.29	5.98915	0.399958	14.9744	1.07872e-50	7.57631e-49					180	165	134	90	474	9	70	136	231	299	64	215	153	17831	18850	41810	27436	53260	29818	58756	67547	67225	0	91651	144	47387	76070	957	395	6	568	408	879	240	410	458	30	3	482
ZDHHC22	654.037	5.98728	0.512461	11.6834	1.5499e-31	3.95467e-30					371	921	846	281	754	2	0	994	90	518	70	390	1011	336	1181	7978	2366	12424	514	1018	2866	3946	30	5160	0	440	290	204	10	84	3090	1294	4488	15	207	3391	118	725	539
C12orf56	339.656	5.98624	0.364612	16.4181	1.41847e-60	1.77936e-58					10	291	92	186	43	61	65	81	120	121	53	68	385	7231	1674	10597	2587	10865	1356	1015	1217	3917	161	7236	1081	1030	185	91	165	308	120	135	742	546	64	371	137	780	431
LINC02466	18.0988	5.97748	1.22094	4.89581	9.79018e-07	3.23065e-06					30	0	0	0	0	1	9	0	29	0	0	0	0	132	10	8	0	0	181	0	0	0	0	0	705	376	902	2	34	3	0	3	0	0	0	0	23	0	5
VSTM2A	170.628	5.96728	0.794441	7.51129	5.85456e-14	3.9863e-13					874	1	456	11	263	7	99	4	0	6	193	22	0	89	135	0	759	449	0	54	0	92	0	241	187	0	70	3789	94	10	0	0	1	22	6	193	2	146	387
HOXA13	40.4974	5.96168	0.773197	7.71042	1.25402e-14	9.02613e-14					0	71	19	22	8	2	32	214	0	5	3	32	1	0	420	140	0	50	21	11	0	21	0	11	95	0	26	0	385	41	25	8	2	2	2	6	123	268	344
TEX19	9.36907	5.95476	0.751597	7.9228	2.32216e-15	1.77974e-14					3	0	0	2	0	4	4	0	35	1	0	0	0	194	19	0	15	0	24	5	14	0	0	5	0	12	15	1	70	44	9	6	4	2	7	58	10	3	17
CELP	111.457	5.95476	0.718307	8.28999	1.13263e-16	9.71594e-16					79	0	483	0	24	0	8	0	0	14	8	16	4	29	0	7	0	1298	125	8	95	181	0	0	0	383	159	13	84	38	33	199	21	76	84	327	144	113	95
LINC01419	30.7775	5.95472	1.22361	4.8665	1.13589e-06	3.72327e-06					0	0	0	0	0	0	0	0	5	0	1649	0	0	56119	0	0	0	9	201	6	0	63	6	6	4148	8	5	4	2	2	0	0	0	0	0	0	15	1	2
CA5A	64.805	5.95311	0.518877	11.4731	1.80158e-30	4.26589e-29					15	1	16	33	38	1	4	10	28	40	7	25	0	2047	906	120	1232	647	97	21	1734	3456	5	569	20	567	272	59	5	11	1	13	11	5	17	118	3	1	14
FAM230I	10.6477	5.95222	0.843775	7.05428	1.73499e-12	1.03318e-11					10	40	40	1	22	0	2	2	0	8	0	10	3	0	0	0	0	202	145	0	0	0	0	133	0	0	47	2	3	2	6	3	19	22	3	3	9	0	101
KLK2	22.7356	5.94651	0.615017	9.66887	4.08885e-22	5.28903e-21					45	0	15	17	0	1	13	7	39	1	19	16	26	138	75	13	51	74	63	5	17	101	0	0	5	131	27	76	0	63	5	86	0	9	279	123	10	77	31
ST8SIA2	884.959	5.94166	0.585658	10.1453	3.47781e-24	5.32027e-23					0	344	397	609	154	3	20	931	1	211	1	569	313	154	205	12326	7041	32754	1455	2518	6366	18760	55	15772	55	0	3095	6	53	67	2473	2208	6861	52	164	1534	1326	507	796
UGT3A1	73.2752	5.93426	0.878714	6.75335	1.44467e-11	7.85858e-11					0	117	0	1	0	0	0	85	0	2	0	28	0	5247	0	35	1846	532	0	48	271	99	0	137	0	0	0	0	72	10	0	66	8	15	7	1	673	77	199
C1QL4	69.402	5.92829	0.587896	10.0839	6.50911e-24	9.7043e-23					7	207	77	28	12	2	2	22	8	10	21	29	74	277	0	360	19	544	9	28	143	33	0	5	74	12	80	11	58	35	840	2	527	2	5	94	83	154	798
OVOS2	966.433	5.92398	0.363818	16.2828	1.30758e-59	1.51354e-57					202	831	1004	2600	1769	74	207	121	600	205	25	175	810	5118	3846	3929	2445	3232	25656	2400	4527	3004	98	9289	5582	9713	6906	659	96	469	251	959	137	461	2816	1055	1195	6113	439
PITX2	96.3697	5.9237	0.869487	6.81287	9.5673e-12	5.29184e-11					273	0	2	0	0	31	1	0	2	0	1	1	0	1778	0	412	0	0	0	98	0	9	0	0	1209	0	326	66	64	131	1396	1	596	6	3	14	1226	195	5
PTH2	34.6691	5.91944	0.870674	6.79868	1.05578e-11	5.81468e-11					0	0	13	8	9	0	0	492	0	37	20	11	8	961	260	48	7	7	0	113	76	36	0	31	0	0	47	2	1	0	0	10	0	7	1	48	5	0	194
OR2B6	41.7727	5.91845	0.549482	10.771	4.72041e-27	8.87173e-26					22	9	93	17	10	2	2	118	2	3	62	14	18	21	23	5	39	63	17	19	4	36	0	16	1	40	15	51	127	26	8	908	6	12	7	28	4	57	88
TM4SF5	5.86075	5.9094	1.09228	5.41014	6.29743e-08	2.3814e-07					0	2	0	26	0	0	37	0	0	1	0	0	2	156	0	49	0	0	0	0	0	0	0	0	0	109	122	10	1	2	4	9	2	1	0	0	0	21	1
FOXI3	149.557	5.90826	0.588384	10.0415	1.0013e-23	1.47247e-22					51	219	25	174	126	33	5	34	3	41	1	80	68	0	443	3227	615	416	643	529	840	25	0	590	1624	0	85	21	215	211	523	73	1930	16	103	467	275	599	275
TAC3	159.627	5.90559	0.739376	7.98726	1.37969e-15	1.08013e-14					0	205	7	51	296	15	3	14	9	20	8	9	123	0	8114	9493	586	8634	591	0	307	83	0	1589	199	3336	14	0	4	11	2	18	31	12	23	93	33	552	23
SVOP	261.671	5.90373	0.52562	11.2319	2.84144e-29	6.26604e-28					0	71	238	291	248	7	39	82	7	204	1	31	64	32	265	2509	2185	8835	2055	1727	5073	1819	0	4240	0	6156	3533	260	62	24	293	167	51	25	149	875	16	148	293
RNF183	430.546	5.90028	0.362636	16.2705	1.59824e-59	1.83423e-57					1254	67	444	139	1263	2	45	178	248	395	1317	210	136	104	451	23	277	389	191	205	291	649	8	648	49	530	191	1064	178	2292	1	1940	448	431	832	2038	24	118	462
SYT6	511.249	5.89904	0.541595	10.892	1.2587e-27	2.46529e-26					2	22	530	15	2	7	7	370	16	8	4	436	386	23	354	2354	5222	6630	163	1452	12736	4431	119	37967	455	90	268	20	73	11	740	10	374	9	64	814	572	64	1890
PANTR1	33.3024	5.89316	1.00786	5.84718	4.99967e-09	2.11052e-08					0	0	0	86	4	3	71	0	0	0	0	1	0	572	1347	34	0	0	1370	67	0	295	0	0	3	25	54	1	48	0	1	1	1	2	45	0	19	0	49
ELAVL4	1389.78	5.89227	0.404011	14.5844	3.52848e-48	2.24441e-46					715	1661	645	2577	525	22	118	2619	410	1334	163	148	1675	508	526	7111	2546	6033	3057	1326	218	908	34	3545	128	3003	147	6309	34	827	927	2429	6858	534	1099	4662	1118	255	18656
SYT5	602.416	5.89041	0.40709	14.4695	1.88728e-47	1.16476e-45					213	323	2600	1473	616	4	54	493	733	1159	504	122	174	668	431	977	243	2155	244	391	1086	387	7	223	60	302	861	322	377	248	109	5306	328	262	506	3747	7	69	1859
EPIC1	77.7805	5.87989	0.770552	7.63074	2.33404e-14	1.64358e-13					0	0	45	4	0	0	3	0	8	5	20	0	0	1733	268	24	117	4	4635	34	28	59	7	35	661	65	4894	0	4	52	1	19	0	29	0	115	150	1	124
PRAC2	10.6177	5.87942	1.05859	5.554	2.79206e-08	1.09689e-07					0	0	0	0	0	0	32	0	4	4	0	2	0	225	0	0	0	0	29	0	47	0	0	0	249	0	48	16	0	12	22	34	0	1	0	174	1	10	31
GRP	8804.14	5.87844	0.524095	11.2164	3.38954e-29	7.43823e-28					14926	118	13274	27999	44267	6	1599	8462	8	13134	5066	3880	8543	101	1254	427	2761	8002	2082	12937	4299	9585	63	21576	17	4045	7408	101774	84	150	0	19085	43	107	46324	26895	44	76	2834
SLC6A17	1002.53	5.87675	0.407801	14.4108	4.42413e-47	2.65743e-45					3038	63	684	183	1003	20	51	457	182	521	402	320	523	33685	32469	1455	9977	11816	1110	3683	4666	10670	47	13601	62	8156	5215	2179	279	19	186	696	1188	63	1552	2318	256	691	349
ZNF804B	40.8605	5.87497	1.69245	3.47128	0.000517981	0.00119391					71	0	0	0	0	5	0	0	0	2	0	0	0	0	0	247	0	6084	494	3332	0	0	0	0	0	0	0	0	122	0	2	0	1	0	6	0	2	0	0
FEZF1	174.191	5.87428	0.633144	9.27796	1.72748e-20	2.00388e-19					6	1483	9	773	67	0	3	1	84	2	28	34	141	515	0	38	11	59	844	13	10	0	7	331	136	200	28	123	36	104	11	280	854	17	3	34	255	1282	2270
ST8SIA5-DT	110.768	5.87264	0.524967	11.1867	4.73838e-29	1.02481e-27					18	18	95	294	83	2	3	112	60	42	24	28	20	181	795	1119	735	2206	1752	1029	408	685	8	4803	32	2387	315	24	1	0	0	256	15	6	139	51	30	29	6
RXFP3	96.4759	5.8651	0.603927	9.71161	2.6904e-22	3.52405e-21					519	6	16	13	1170	1	2	5	1	145	175	141	233	19	7	200	29	2736	319	416	0	90	2	199	2	48	27	0	6	0	4	182	69	21	210	114	0	4	10
SRRM4	1008.02	5.86164	0.410643	14.2743	3.16516e-46	1.83185e-44					277	147	378	585	685	0	326	467	140	474	205	278	428	4130	24130	4885	4305	14799	7429	3864	6454	2349	35	7644	0	6736	7826	488	38	68	10169	4598	1562	6	426	3829	6	1310	1771
DGKB	868.853	5.85968	0.423667	13.8309	1.65988e-43	8.43068e-42					129	28	1343	705	1294	1	74	215	85	722	54	370	61	1507	0	1826	1823	16211	14097	11888	6035	8787	18	8415	194	13738	25508	522	25	23	159	2447	84	660	760	4053	122	4	479
TMEM145	782.864	5.85264	0.324517	18.0349	1.03633e-72	2.56421e-70					688	286	983	312	1104	147	175	2171	246	400	1429	668	1071	1900	422	1753	4770	3732	1384	664	4429	1652	31	4102	194	2857	1362	3313	1135	154	2058	1370	997	179	956	1527	145	706	834
PIWIL1	41.5328	5.84884	0.748639	7.81263	5.60086e-15	4.1751e-14					95	1	5	6	8	0	5	0	0	16	0	22	29	10655	19	75	0	326	19	55	52	165	14	0	0	556	2067	357	3	8	41	11	3	0	461	4	27	51	45
LOC101928797	24.0878	5.8472	0.879031	6.65187	2.894e-11	1.52892e-10					4	0	0	0	4	5	3	1	164	16	28	0	0	390	151	8	0	196	99	177	0	56	45	0	0	1136	0	111	0	10	1	0	0	0	31	12	13	0	8
MIR3171HG	180.663	5.84575	1.35741	4.30653	1.65832e-05	4.69257e-05					0	0	0	0	0	2	0	0	20	0	4	0	0	4123	0	0	0	0	0	0	0	0	16	0	11811	2049	11153	3	24	9	0	0	0	0	0	0	6	0	4
KLK12	717.795	5.84286	0.524924	11.1309	8.87791e-29	1.88682e-27					1129	103	316	156	1399	61	217	871	452	147	3872	1404	1730	754	94	65	1509	978	254	737	1547	316	31	1878	64	607	872	3109	79	39	0	2033	4	488	3934	397	515	577	224
ZIC4	27.4578	5.84046	0.990987	5.89358	3.77916e-09	1.61733e-08					0	0	0	63	0	0	18	0	0	21	55	0	0	2001	8	0	0	31	72	272	102	0	4	0	22	0	23	0	16	29	47	0	0	36	284	2	0	23	6
MTNR1B	59.5332	5.83759	0.617767	9.44949	3.40475e-21	4.11223e-20					6	3	23	3	175	0	0	2	1	29	0	12	11	91	13	475	108	1164	188	1874	430	264	0	982	98	132	3425	1	2	4	5	9	25	0	2	301	0	0	35
MAGEA11	20.2205	5.83701	1.82498	3.1984	0.00138191	0.00298351					4	0	0	0	0	162	0	0	53	0	10	0	0	0	0	0	0	0	17	0	0	0	0	0	908	17	0	0	78	45	0	0	0	0	7	0	2	0	0
MCHR2	7.44759	5.83682	1.26977	4.59675	4.2914e-06	1.30823e-05					0	0	0	0	0	0	6	0	3	0	0	0	0	63	0	0	0	459	0	0	0	0	0	0	308	0	320	0	0	7	14	6	4	1	0	1	0	0	5
LOC101928499	14.3855	5.83187	0.786972	7.41051	1.25811e-13	8.30426e-13					69	0	9	7	0	1	0	0	32	1	2	1	4	10	67	29	0	10	0	3	0	14	0	0	100	0	59	90	53	105	2	0	18	4	15	9	43	0	13
AHSG	11.9489	5.82211	0.726018	8.01924	1.06403e-15	8.4279e-15					7	4	0	25	0	0	0	25	0	10	0	18	0	0	0	8	14	223	0	42	10	181	0	40	14	15	39	6	15	31	8	5	62	0	19	2	17	5	109
KCNK16	195.827	5.82096	0.598808	9.7209	2.45606e-22	3.23279e-21					136	1	742	184	337	0	6	17	24	85	198	123	103	185	18	10	1682	524	0	800	2024	7094	0	808	0	0	1209	0	3	0	10	812	20	0	1012	896	2	20	29
MIR124-1HG	151.662	5.8137	0.734917	7.91069	2.55971e-15	1.95845e-14					90	2	130	202	6	5	0	0	0	22	0	10	0	22	62	17	7	356	3	109	0	76	0	10	0	120	98	44	1	18	579	1027	17	0	74	467	2	47	2278
LINC01345	24.2386	5.80196	0.751331	7.72224	1.143e-14	8.24908e-14					8	0	100	0	0	0	12	21	72	27	2	6	5	28	17	0	25	0	82	0	2	12	0	0	0	7	19	14	7	3	0	360	4	2	38	68	25	6	57
ZBTB8B	413.529	5.8008	0.396172	14.6421	1.51241e-48	9.75833e-47					15	363	579	311	92	4	1	326	34	453	119	148	217	268	1110	3215	5092	4096	1655	1332	2603	2010	10	5603	1894	218	1187	296	101	518	100	2180	1187	338	859	943	243	1003	594
GS1-24F4.2	68.7856	5.79991	0.514588	11.271	1.82552e-29	4.06559e-28					0	34	79	69	7	4	1	55	1	44	1	27	0	8	1243	330	728	1295	118	314	432	1904	25	1329	4	0	485	67	1	8	91	179	79	3	30	186	42	67	77
RUNDC3A	1293.68	5.79637	0.255715	22.6673	9.41935e-114	3.62914e-110					1607	1044	2642	2146	2773	289	407	904	1060	1154	1918	1086	1466	1260	2810	1279	5140	3074	1888	1396	3905	1973	63	2866	81	4285	1397	2046	1527	355	2946	1952	1290	775	2573	3504	203	2680	921
LINC02282	53.1337	5.79449	1.07367	5.39691	6.78e-08	2.55708e-07					2	0	0	103	70	0	0	0	0	89	0	2	0	0	34	9	0	346	220	193	0	15	0	392	0	164	0	81	0	1	612	64	1	0	0	139	87	0	460
HOXC13	9.07062	5.78868	1.0476	5.52565	3.2827e-08	1.28107e-07					0	0	0	0	0	2	0	0	15	0	37	0	0	14	0	0	0	53	14	7	7	0	0	0	14	0	114	0	35	9	71	2	2	0	27	0	65	127	11
UNC13A	3822.93	5.78286	0.293973	19.6714	3.79184e-86	2.92189e-83					3232	364	2423	555	3010	488	668	2401	2432	1820	2446	1350	1800	67149	48733	11188	78468	51326	18827	16449	36295	16499	481	26999	143	57801	18164	1669	8089	274	7222	8354	4828	807	3321	4921	1422	3401	2112
TFF2	14.1796	5.78249	1.09858	5.26362	1.4125e-07	5.14172e-07					110	3	22	0	0	0	0	54	0	2	0	20	3	48	0	0	0	26	102	27	66	0	0	0	0	35	0	0	239	3	0	2	1	74	0	0	0	0	9
PRSS1	168.766	5.78222	0.719113	8.04077	8.92758e-16	7.11726e-15					1	545	1059	2	0	1	3	217	8	2	17	0	3	0	64	82	0	186	3	221	21	48	0	68	0	0	29	11	0	588	0	0	4480	263	1171	538	48	928	12
CPA5	111.915	5.77479	0.3955	14.6012	2.75792e-48	1.76677e-46					24	16	218	146	14	18	58	2	22	38	19	16	26	48	232	952	1745	1462	496	649	432	811	18	1750	58	1464	997	54	9	35	7	234	24	35	361	182	223	43	71
HMX3	100.763	5.77434	0.660049	8.74835	2.16488e-18	2.1309e-17					6	8	61	340	87	23	1	0	7	9	9	92	446	5	2894	83	0	420	409	13	167	20	8	3665	839	4	81	40	5	150	60	128	34	78	0	768	9	0	110
GRIA2	172.472	5.77005	0.58148	9.92304	3.30529e-23	4.65989e-22					2	35	5	250	100	312	30	3	46	11	920	51	468	1375	22	694	4	738	80	313	612	273	0	2	26	177	1214	4	8	3	848	70	101	2	348	51	2	31	55
AQP12A	23.9148	5.75893	0.829136	6.9457	3.76577e-12	2.17386e-11					31	0	69	0	15	0	0	0	0	0	2	65	23	0	0	0	4	42	0	2	0	12	0	14	0	3	6	11	6	0	492	90	4	49	3	184	37	53	2
IGFL1P2	13.4954	5.75601	0.892476	6.44948	1.12234e-10	5.58479e-10					47	0	30	2	66	0	0	3	1	6	1	2	0	0	0	0	259	4	13	28	47	3	0	6	4	196	2	31	1	2	0	26	1	0	9	0	0	427	0
LINC01234	34.08	5.75457	0.655541	8.77834	1.65904e-18	1.65169e-17					1	0	0	4	24	10	187	0	235	2	36	6	1	188	3	13	113	91	345	168	81	0	0	0	215	349	19	6	26	8	43	11	4	6	3	18	49	41	15
NEUROG3	323.233	5.75261	0.678813	8.47452	2.36046e-17	2.13272e-16					0	1042	157	257	4874	20	1	4	23	160	620	44	351	0	20	3871	945	10	0	205	666	560	0	5	0	0	8	1	9	4	8	2685	626	33	671	34	2	4	16
GUCA1A	65.3362	5.75256	0.835072	6.8887	5.63044e-12	3.18751e-11					2	4	0	1	3	1	6	3	2	60	9	20	0	0	0	186	0	0	7123	176	0	0	0	0	584	0	0	12	2469	12654	4	3	6	60	39	28	18	2	11
CACNG2	40.5643	5.73793	0.924343	6.20757	5.3809e-10	2.50601e-09					0	0	195	70	0	3	1	0	5	0	1	6	0	0	48	104	68	2025	93	69	191	80	0	0	0	0	164	0	102	9	70	144	1	0	82	642	2	10	230
KCNC1	748.922	5.7347	0.315914	18.1527	1.22192e-73	3.2629e-71					363	215	1133	197	796	47	97	459	398	867	538	1642	185	1536	3331	1394	4849	4185	2073	3216	6444	5233	110	3873	76	3948	3068	667	335	72	6244	1659	2500	288	593	2924	570	814	267
NEUROG1	47.8464	5.73191	0.886851	6.46322	1.025e-10	5.12499e-10					7	260	42	31	6	2	0	4	0	59	0	3	13	4	2	4113	1	382	16	0	124	1	0	911	0	4	2	0	0	35	123	39	73	215	0	16	32	8	277
NETO1	342.197	5.73011	0.577637	9.91992	3.41021e-23	4.80028e-22					97	105	14	49	1	21	5	25	32	28	3	108	0	23	52003	4560	0	1342	5177	1659	737	145	16	6955	731	319	45	346	0	41	879	11	26	43	38	40	1	89	107
OPRK1	785.89	5.72829	0.484878	11.8139	3.30935e-32	8.75031e-31					86	207	191	47	788	4	17	1059	0	55	2232	730	4111	7774	91	1959	6111	7851	19	1453	19310	387	110	10625	534	539	259	17	154	38	881	2533	1000	347	1694	18	183	1360	1866
GLYATL1P2	45.5666	5.71999	0.739093	7.7392	1.00048e-14	7.27498e-14					2	17	13	2	0	0	7	23	34	39	8	27	0	0	0	0	0	72	0	0	0	0	0	23	0	23	0	91	1	1	357	181	154	20	310	181	151	82	68
SCN2A	1984.36	5.71979	0.491148	11.6458	2.41163e-31	6.06731e-30					593	55	698	249	6020	12	423	8	3997	1189	2167	36	37	10306	222	459	36	2645	1462	40990	339	1206	79	323	201	29093	73008	1681	142	31	737	6877	18	32	2965	9175	12	29	72
RBFOX1	830.156	5.7146	0.566698	10.084	6.50059e-24	9.69695e-23					35	36	26	1117	326	1	56	450	1865	39	24	402	19	34	181	2405	36092	10530	8	6021	3849	15562	102	7250	11	6090	18	41	9	15	188	314	18	0	1536	7818	2	6	268
GAD1	631.22	5.70989	0.31066	18.3799	1.90485e-75	5.77233e-73					756	95	259	547	290	11	269	632	22	288	275	396	1065	946	4302	1797	4174	6254	8907	2597	6789	1547	66	5071	3475	4245	913	943	303	55	172	1565	577	801	757	467	1695	545	1004
IL1RAPL2	664.321	5.70291	0.914483	6.2362	4.48317e-10	2.1039e-09					0	1	17	0	0	2	0	191	124	0	19	103	121	0	0	0	658	2874	145	25543	36779	0	58	45495	2323	699	29316	0	700	5	0	4	7	0	14	337	6	2	2
HES6	10376.7	5.68427	0.241812	23.507	3.46217e-122	3.11249e-118					9434	18197	19508	68390	18996	1364	3551	5990	6655	11454	4033	15031	19174	4253	3218	12866	6366	7214	6055	3145	8399	3363	275	12363	603	9120	2792	7373	4397	10347	15090	13560	15424	14254	8098	44983	10501	18495	20175
CAMK2B	2470.49	5.68221	0.367094	15.4789	4.81596e-54	4.24466e-52					3316	7671	2844	1226	2264	70	25	1756	72	3046	446	1475	766	12189	5286	7450	10197	31124	1614	6701	32442	39059	272	12150	1931	255	17949	3084	1034	172	2480	10021	6643	212	6392	6915	530	4331	1504
CCKBR	154.621	5.68218	0.582551	9.75397	1.77385e-22	2.36017e-21					0	413	52	332	600	10	28	4	0	145	0	1	249	10	0	214	16	953	198	779	200	363	0	626	39	310	240	477	15	42	30	150	456	31	167	1574	250	702	270
TMEM271	9.32845	5.68	0.818922	6.93595	4.03488e-12	2.31632e-11					0	0	8	6	0	15	0	20	2	35	0	81	15	0	18	62	121	12	22	90	0	33	0	41	0	0	46	0	0	0	2	15	0	0	0	6	0	2	5
HOXB8	1040.67	5.678	0.507452	11.1892	4.60339e-29	9.97216e-28					187	451	36	214	1321	1	667	3597	136	5002	870	568	0	71	146	0	14	9162	760	463	5185	2809	21	15	7	4559	78	1324	171	3073	2698	6613	6	39	69	4701	26	169	2392
TCERG1L	1342.44	5.67217	0.491738	11.5349	8.79414e-31	2.12907e-29					384	546	361	541	2428	1	57	647	572	741	25	399	631	841	135	53655	607	30799	43995	8475	229	11772	40	38526	98	10014	24240	673	4	3	12	490	1290	91	311	2320	359	659	415
LINC02253	56.2073	5.66966	0.658922	8.60445	7.66829e-18	7.21359e-17					0	0	46	38	0	0	49	0	0	0	3	5	43	515	854	46	5	234	327	129	5	19	8	600	2049	2199	2	0	177	14	62	0	0	20	3	197	187	14	50
CLLU1-AS1	6.48079	5.66872	1.31797	4.30111	1.69944e-05	4.79684e-05					21	1	0	4	0	0	3	0	15	0	39	0	0	307	0	84	0	0	0	0	0	0	0	0	0	0	0	24	46	2	0	0	0	0	1	0	0	0	0
CDH12	149.243	5.66607	0.595043	9.52211	1.69692e-21	2.08977e-20					488	54	51	2	3	5	45	9	13	17	777	1	42	2074	28	660	0	4064	333	2206	204	49	28	642	1802	4293	28	15	507	11	329	7	251	33	40	2	2	26	46
TLX1	18.549	5.66325	0.839603	6.74515	1.52869e-11	8.29089e-11					0	109	36	0	0	2	28	0	0	16	0	0	1	0	32	0	40	131	4	0	31	28	0	0	0	0	14	0	42	1	66	8	11	2	0	151	57	120	2
LINC00871	8.74501	5.66218	0.888755	6.37091	1.87905e-10	9.1394e-10					2	0	0	6	32	2	0	0	30	0	13	10	0	131	0	0	124	0	320	7	2	0	0	0	0	16	0	1	0	6	0	15	0	7	0	40	7	14	9
TIAM1-AS1	99.6953	5.66052	0.359198	15.7588	5.97939e-56	5.82181e-54					106	235	161	151	48	19	13	38	25	49	70	61	112	70	66	505	1435	794	428	353	512	174	0	517	78	155	502	375	88	158	71	227	133	72	72	254	31	48	353
SLIT1	4732.62	5.6605	0.463111	12.2228	2.3491e-34	7.18314e-33					1	0	107	64	19	51	32	1233	113	994	108	2872	2533	13896	17824	1653	27172	112641	40016	9647	256964	84846	1033	355177	2424	1686	99253	23	11	2	81	108	2	0	6	196	15	52	150
CNTN2	756.31	5.65762	0.546959	10.3438	4.46576e-25	7.32167e-24					10	124	745	202	113	22	0	12	1	164	3	155	329	13	0	5366	379	4684	271	68	152	108	16	1870	207	41	192	12	18	16	20006	594	1084	179	174	1700	756	981	12672
SLCO6A1	69.5311	5.65512	1.16342	4.86077	1.16931e-06	3.82536e-06					0	0	0	4	0	2	27	0	5	4	0	0	0	1370	646	0	0	40	3263	0	0	40	0	40	4323	0	1780	1	69	2	0	1	0	3	0	1	22	2	1
CABP7	1847.59	5.64686	0.344336	16.3993	1.93568e-60	2.36223e-58					185	797	489	428	43	11	359	1100	27	1286	180	582	1150	13524	22532	47272	21937	48595	23414	1600	69772	13240	687	21769	446	12442	17447	688	356	65	454	4547	1557	538	337	1491	21	1209	2425
ONECUT1	84.1774	5.64222	0.545124	10.3504	4.1694e-25	6.86919e-24					47	32	17	18	1	0	1	1	13	6	5	38	12	176	1598	3049	269	390	72	39	980	173	6	36	301	132	692	203	125	92	12	14	640	113	15	90	103	110	74
PHYHIPL	513.324	5.62824	0.411298	13.6841	1.26361e-42	6.20757e-41					745	666	15	1246	1562	237	362	646	3	626	254	130	0	2492	2726	2533	945	2759	672	768	2031	687	16	1209	2	1860	401	1573	302	15	1184	639	1638	228	691	2372	193	911	1946
WSPAR	14.9793	5.61813	0.724178	7.75795	8.63132e-15	6.31543e-14					0	1	5	1	0	0	0	0	0	5	0	1	9	21	9	161	68	1353	15	23	702	494	0	284	17	5	38	0	8	0	0	49	8	2	2	1	0	6	28
CER1	61.4568	5.60969	0.60328	9.29865	1.42243e-20	1.65429e-19					177	9	12	119	139	0	43	13	7	125	366	4	6	0	14	35	25	25	66	101	5	22	0	230	0	836	35	239	4	10	1	47	0	7	199	77	28	2	111
KIRREL2	132.849	5.60877	0.537632	10.4324	1.7646e-25	2.97446e-24					8	118	34	73	432	14	5	80	2	420	109	11	75	1673	2687	1133	889	814	1686	85	782	109	9	514	20	57	149	15	7	39	594	37	61	14	20	963	0	113	344
TFAP2B	360.972	5.60685	0.721501	7.77109	7.78128e-15	5.72296e-14					31	7	6	2	15	1	0	13	1	1115	7	0	1	159	0	0	15	6352	20120	449	140	1454	19	63	15854	0	920	0	6932	302	0	409	0	133	8	4	519	2	101
TCAM1P	102.696	5.60473	0.859689	6.51949	7.05463e-11	3.58514e-10					0	31	92	113	0	103	85	563	3	0	23	0	0	1395	0	302	0	0	0	0	160	0	0	43	306	0	277	6	754	148	0	1	40	1020	156	7	0	8	524
PGLYRP3	10.6261	5.59962	0.956156	5.85639	4.73035e-09	2.00404e-08					0	25	11	0	0	0	0	4	4	3	5	1	0	0	0	35	170	66	0	101	214	0	0	0	537	0	0	41	0	9	6	0	0	14	45	18	12	3	7
NRG1-IT1	828.233	5.59318	0.612654	9.12942	6.88648e-20	7.61494e-19					13	1	5	13	8	0	0	14	4	4	2	0	3	45	8	1611	35870	18608	12266	51482	8622	28369	11	4560	25	106	33295	26	1	4	5	100	2	0	60	31	0	4	0
GAL	130.605	5.59033	0.615191	9.08714	1.01679e-19	1.10978e-18					11	53	71	8	6	402	14	14	264	109	2	271	7	10911	125	103	317	77	69	554	357	947	23	23	490	23	268	0	178	111	55	101	9	1	36	84	99	2	37
PAX4	18.5955	5.58792	0.901209	6.20047	5.62948e-10	2.61726e-09					27	63	1	56	0	0	36	0	8	1	0	8	1	0	0	438	6	40	16	6	11	7	0	58	0	190	0	44	0	0	51	188	8	10	0	26	2	13	157
LOC105372971	312.254	5.58573	0.64824	8.61676	6.88747e-18	6.51315e-17					7	1	9	7	4	2	3	34	2	12	2	22	5	5796	2278	990	5140	25677	151	4767	6397	6937	0	10136	0	754	1977	7	0	0	14	471	42	4	13	60	0	0	120
MARCHF4	2372.7	5.58089	0.42087	13.2604	3.92963e-40	1.68761e-38					279	1502	2294	523	2615	10	269	387	323	964	37	1004	1112	10826	2376	60119	7087	53979	9245	34238	43579	44672	748	41262	0	49732	26995	1263	53	114	3655	3030	9522	179	1603	4156	226	921	1358
COL11A1	1481.82	5.58015	0.441198	12.6477	1.1516e-36	4.10828e-35					57	78	1	10	625	166	728	244	245	254	124	1189	105	7337	1608	3658	302	2686	10856	32353	43390	30037	315	2125	70932	2245	18091	194	112	867	106	122	225	5392	599	670	90	116	129
NKAIN3	61.7863	5.57639	0.941705	5.9216	3.18831e-09	1.3734e-08					0	156	1	6	0	0	1	8	0	2	0	0	63	673	0	3751	121	624	0	279	6235	150	0	1064	63	0	297	0	4	6	94	9	216	1	0	1	7	7	60
GALR1	48.2361	5.57569	0.73116	7.62582	2.42488e-14	1.70443e-13					1	0	68	8	15	0	55	58	1	4	0	15	198	562	1071	48	4	170	126	27	0	349	9	196	0	1987	115	0	11	1	18	98	0	0	35	15	0	372	7
BEX1	2907.29	5.57431	0.413879	13.4685	2.39823e-41	1.10001e-39					180	3717	5550	16798	3281	0	579	1911	0	1884	563	3215	1404	404	2440	5585	21994	4201	4365	2056	1146	2618	84	5221	58	4206	4	5	34	569	5216	6441	2785	1167	6831	6935	641	29704	5690
FSD1	717.358	5.57311	0.339567	16.4124	1.55853e-60	1.91934e-58					16	633	930	3216	398	255	25	423	291	762	7	341	873	208	780	862	829	2886	1089	541	679	802	12	1998	503	82	860	127	838	534	1936	2246	1494	316	136	2393	651	1697	4201
TEX55	17.585	5.57242	0.818657	6.80677	9.98109e-12	5.51054e-11					0	0	47	0	157	2	1	2	0	8	4	38	0	349	9	0	273	0	0	261	4	489	0	151	0	0	17	37	8	4	0	12	0	17	3	4	0	2	21
CTNNA2	337.226	5.57094	0.553876	10.0581	8.46258e-24	1.25061e-22					549	13	50	795	335	17	5	254	31	493	4	1	2	861	1243	3676	4318	10034	1415	5694	9	225	27	7210	0	571	1720	8	319	20	1210	424	10	32	1264	872	5	588	25
SLC6A15	419.589	5.56599	0.66426	8.37924	5.32727e-17	4.66785e-16					4	184	0	2	240	178	4	4	30	79	0	0	5	18295	11	11858	0	41	9325	746	0	102	40	11	8669	55	347	5	2200	1513	1450	26	352	16	0	15	670	1439	1359
KCNA1	903.336	5.56051	0.569992	9.75542	1.74877e-22	2.32795e-21					356	100	10	106	5265	13	0	903	105	349	45	412	1157	0	10	777	7	610	8139	411	1624	46	155	6285	11	1018	1533	470	0	21	222	1487	2266	829	36	10042	1365	34	812
GPX2	1108.22	5.55623	0.397699	13.9709	2.34507e-44	1.23287e-42					516	397	631	920	464	379	1257	15	4231	180	735	49	74	1368	3441	97	58	615	414	283	187	800	35	547	10	5856	436	3733	8388	618	61	350	75	164	461	3522	938	364	10844
LOC124901067	9.50973	5.55126	0.782731	7.09217	1.32028e-12	7.95707e-12					3	3	4	5	0	0	0	8	1	4	7	0	6	3813	93	0	54	0	0	0	638	0	0	0	0	106	387	26	4	0	0	6	17	8	0	16	3	20	17
NMU	1198.54	5.55078	0.461977	12.0153	2.95351e-33	8.40254e-32					15	337	533	1598	442	23	47	197	7	275	8	245	139	8890	168	34130	6723	10638	50491	5832	12530	4135	156	10034	53541	335	2492	131	1465	1237	202	111	119	61	7	520	106	226	665
SELENOV	62.2483	5.54938	0.608997	9.11233	8.06288e-20	8.87213e-19					0	40	96	85	1	1	0	67	0	47	1	42	19	3	0	102	210	636	43	68	533	369	0	67	27	9	36	3	27	88	146	32	196	0	8	642	10	363	293
MPPED1	403.334	5.54845	0.530643	10.4561	1.3741e-25	2.32785e-24					225	198	791	250	238	19	14	493	45	111	65	154	792	159	0	468	2039	7325	1267	254	1373	3969	212	6247	0	366	2796	177	119	9	1276	281	60	23	279	1404	515	218	1080
BARHL2	9.11237	5.54759	1.01476	5.4669	4.57967e-08	1.7555e-07					0	0	0	79	0	1	0	0	0	0	0	11	0	12	12	45	6	110	0	23	74	0	0	29	0	0	17	0	0	12	4	0	6	4	2	0	116	123	16
AVPR1B	32.6162	5.54601	0.570731	9.71738	2.54244e-22	3.33997e-21					1	7	32	1	10	1	0	10	3	11	2	12	92	29	5	38	148	1052	78	27	520	148	9	487	217	193	208	16	2	209	0	14	0	40	71	157	59	38	34
VIL1	358.188	5.54459	0.539198	10.283	8.4049e-25	1.34448e-23					361	28	1	8	613	39	2245	0	29	27	236	17	3	1925	3552	102	3235	65	3788	325	75	273	315	142	86	29569	79	124	12908	23	6	58	3	226	13	16	833	325	25
OTOP3	10.0329	5.54417	0.81773	6.77995	1.20221e-11	6.5942e-11					41	12	0	3	28	2	0	0	6	4	5	0	7	23	0	46	0	34	0	12	0	23	0	23	0	452	46	0	2	7	4	158	0	2	6	0	2	9	5
TUNAR	620.194	5.53696	0.829125	6.67807	2.42102e-11	1.29092e-10					15	6	105	338	76	3	0	1959	5	142	2	463	0	90	5589	4759	0	12965	79	2468	14014	22551	0	842	0	0	6189	392	243	5	22	946	0	0	281	2617	2	12	1012
LINC02525	26.2575	5.53622	1.02118	5.42138	NA	NA					0	1	0	173	1	1	6	0	0	171	6	0	0	32	32	64	0	0	31	0	0	0	0	5	0	336	0	16	0	0	0	16	0	27	2	14	4	0	294
LOC643201	599.272	5.53514	0.397956	13.9089	5.59188e-44	2.88914e-42					37	271	1500	1514	217	1	3	128	1	45	274	74	48	1994	13033	3767	12038	5546	1232	843	7417	2802	107	4947	151	2078	4521	280	2104	37	37	2986	650	434	288	2008	221	1747	726
GABRG3	130.581	5.53226	0.697808	7.92804	2.22623e-15	1.70961e-14					0	255	297	30	58	13	3	486	0	338	209	105	117	707	42	5518	3	342	3	275	0	299	0	1220	3	18	62	0	22	4	5	42	748	0	279	569	0	96	33
SLC6A5	145.951	5.5266	0.958323	5.76695	8.07212e-09	3.34314e-08					360	0	266	2	157	8	0	706	39	129	250	56	3	0	0	0	77	860	439	2130	3197	42	0	56	453	352	0	59	2	59	716	20	0	56	2278	39	101	2	14
MNX1-AS1	66.6791	5.51635	0.471585	11.6975	1.31318e-31	3.36018e-30					83	0	83	16	57	11	30	48	37	27	75	8	4	803	678	6	736	298	461	43	244	162	10	246	188	737	160	451	125	17	2	33	16	16	1	174	213	5	130
LINC01640	8.40132	5.51292	0.945427	5.83114	5.50507e-09	2.31373e-08					0	0	1	1	0	0	0	0	0	0	4	0	0	0	149	0	62	14	0	43	79	0	0	11	0	1021	163	2	0	21	0	7	1	1	4	7	1	5	8
FOXE3	58.8954	5.51233	0.603525	9.13355	6.62888e-20	7.35119e-19					0	253	178	252	162	31	0	1	7	82	48	117	0	4	24	391	93	340	22	110	40	103	0	255	24	0	40	6	0	0	114	24	55	10	246	409	17	46	79
B4GALNT4	1831.26	5.50766	0.262245	21.002	6.28813e-98	1.05994e-94					656	2107	4052	1612	2377	632	199	719	962	2006	1705	1327	2899	11326	5140	11587	15192	7681	10691	7777	5955	6523	198	6553	3628	8799	5675	993	5008	1262	2803	729	5045	2088	2632	5466	2917	1138	1779
GPR139	7.22421	5.49737	1.12659	4.87966	1.06267e-06	3.49515e-06					1	0	1	0	5	0	0	0	0	13	0	11	0	0	537	165	0	55	0	58	0	45	0	91	0	34	0	0	0	4	0	64	0	0	8	4	0	0	38
EVX1-AS	6.44876	5.48583	1.09281	5.01992	5.16938e-07	1.76322e-06					0	10	12	13	0	0	48	19	0	0	0	0	0	76	288	0	0	48	0	10	5	14	0	0	0	0	13	0	5	0	0	9	0	0	0	0	4	10	6
DISP3	1120.77	5.48244	0.33367	16.4307	1.15284e-60	1.46661e-58					163	1062	963	972	286	25	64	378	129	218	131	399	970	4348	6240	17319	14697	28956	5069	5409	19885	11002	414	13093	264	2201	11845	310	639	46	4676	1840	1195	105	805	2883	278	2113	3769
SLC17A4	10.5146	5.47809	0.792904	6.9089	4.88423e-12	2.77973e-11					6	0	0	4	17	0	8	0	0	4	12	1	2	0	46	6	0	169	24	0	0	0	0	46	11	197	53	14	13	16	1	14	2	0	20	71	1	0	12
CACNA1A	7668.02	5.47312	0.383209	14.2823	2.82043e-46	1.63938e-44					2678	422	15373	4542	14234	83	3051	8135	5200	8156	2993	4416	16347	28244	12143	2597	14500	30486	22693	13844	73225	67923	7561	81712	229	20471	47233	10176	76	344	1277	41073	11268	506	11890	39315	1994	5737	4332
RIPPLY3	1573.27	5.47081	0.358177	15.2741	1.1386e-52	9.19405e-51					293	1593	1653	3262	3640	4	155	554	372	1907	1063	573	1355	254	5235	23330	6984	31911	5237	4303	35107	8798	180	28780	619	572	3346	1490	418	798	975	2857	744	239	602	3751	125	2327	2411
LINC01886	27.6657	5.46532	0.780801	6.99963	2.56639e-12	1.50468e-11					0	1	117	0	67	2	0	4	2	0	2	1	1	479	0	10	17	546	217	65	132	384	0	30	0	0	400	45	18	4	0	9	2	9	3	153	7	0	185
ZNF695	324.413	5.4647	0.438108	12.4734	1.04253e-35	3.48444e-34					12	44	58	26	89	31	2	9	29	69	18	11	57	6829	1022	6272	540	6120	8386	2852	8135	1703	247	6183	3737	6767	89	3	184	298	311	136	164	185	98	213	261	380	703
KCNH8	5554.04	5.46172	0.263377	20.7372	1.5983e-95	2.26875e-92					391	344	415	368	867	130	411	845	342	445	523	236	356	41034	192900	80297	172536	68117	113737	60387	50883	62444	2087	56504	15504	115501	138883	362	480	449	1069	3037	3122	385	394	1367	456	350	886
NPTX1	4787.93	5.46009	0.426889	12.7904	1.8545e-37	6.84211e-36					1005	56	1494	1102	59371	42	36	1580	7426	5544	18899	2155	589	6438	26697	389	3951	14184	459	4615	12661	5159	178	1963	2515	967	15193	1180	411	20	29692	1965	292	25	8969	33477	225	926	14182
GPR12	154.723	5.4545	0.57268	9.52451	1.65819e-21	2.04487e-20					0	217	2	24	57	6	0	627	0	24	6	122	45	10	3	443	484	2663	72	25	484	65	3	3558	0	110	18	110	4	12	1269	644	1925	20	91	88	44	92	62
KRT14	219.144	5.45407	0.774299	7.04389	NA	NA					104	7097	0	6	36	153	77	0	23	27	0	0	8	4	35	1669	0	5	102	29	116	15	0	0	64	12	0	11	14	63	6	19	55	452	30	17	47	2	7
DEFA8P	4.78577	5.4509	1.05509	5.16629	2.38787e-07	8.45046e-07					0	0	0	24	0	0	21	3	0	0	0	0	0	0	2685	51	42	43	0	170	148	30	0	111	0	0	24	0	0	0	0	2	7	0	1	2	4	0	0
EPHA7	4077.85	5.44889	0.314684	17.3154	3.59727e-67	6.5553e-65					1348	399	330	532	2279	42	904	296	1304	299	971	282	682	78358	18132	41328	149888	49416	97552	113468	27632	8504	1598	41263	13019	104549	50397	3473	2617	33	2105	508	1677	780	315	2352	955	312	1841
LINC01494	12.9004	5.44091	0.835672	6.51082	7.47395e-11	3.78824e-10					0	0	17	1	0	0	1	0	1	6	0	0	0	135	32	0	284	0	51	34	0	84	0	52	0	90	518	1	24	2	1	80	1	10	6	21	45	4	16
KCNK12	260.907	5.43866	0.326855	16.6393	3.61534e-62	4.97478e-60					106	107	827	584	601	39	51	302	409	288	431	390	194	1008	192	85	330	412	305	585	2592	2245	7	293	77	154	1381	92	112	91	191	641	129	37	353	611	145	94	386
GNG8	309.066	5.43721	0.604331	8.99707	2.31823e-19	2.46347e-18					0	691	1195	461	1	16	9	6	1	73	9	1	206	45	31	557	5	5970	208	47	270	108	21	85	0	52	59	485	0	44	5	840	747	40	9	528	151	598	10081
LOC101927551	73.5662	5.43506	0.509913	10.6588	1.58624e-26	2.86513e-25					0	8	11	1	0	0	6	2	2	3	0	2	14	696	872	1079	1880	820	1013	161	2633	453	5	1849	786	7	621	3	232	0	11	146	104	15	2	49	69	64	9
LINC00461	343.853	5.4291	0.818955	6.6293	3.37282e-11	1.77147e-10					27	566	0	13	0	3	6	75	1	0	11	22	0	3052	6	22129	189	16425	451	389	1182	34	11	22	1683	0	492	74	485	0	7	58	4118	8	8	575	100	5521	12
LINC02128	8.07416	5.42434	0.610412	8.88637	6.31368e-19	6.50668e-18					0	23	6	4	9	1	5	2	39	12	6	12	6	0	198	21	37	55	13	27	2	10	0	32	3	166	0	6	0	8	0	2	4	7	2	4	19	17	8
STMN4	152.833	5.41196	0.709687	7.62585	2.42439e-14	1.70443e-13					0	10	453	2088	0	5	1	3	7	93	2	3	3	689	0	462	29	286	70	94	14	469	0	28	15	0	2634	7	0	7	600	111	42	6	28	150	3	5	1309
FGF21	12.6168	5.41189	0.7244	7.47086	7.96733e-14	5.35057e-13					11	2	2	1	0	1	0	0	48	5	22	1	2	76	0	0	44	221	0	5	0	13	0	175	0	64	55	2	13	44	3	9	11	21	113	50	23	57	7
LOC105371899	207.858	5.41181	0.406989	13.2972	2.40272e-40	1.04687e-38					14	47	63	109	51	3	1	26	38	21	11	21	28	520	468	546	1126	3116	2080	1757	2717	3235	74	3668	3726	620	3949	23	552	514	37	447	18	13	179	187	55	7	136
KIF5A	1187.62	5.40638	0.348846	15.4979	3.5838e-54	3.2005e-52					4	696	2289	843	533	54	54	330	71	1226	17	383	1089	6613	7757	17169	3061	26126	8058	2784	9559	8562	63	7029	1427	1618	4382	859	653	170	2828	3705	2487	545	319	5885	1232	612	4618
ASS1P14	173.575	5.40538	0.923404	5.85376	4.80591e-09	2.03382e-08					0	0	0	1	10	0	0	0	1	2	0	0	0	2	0	107	78	0	6212	105	80	2	0	221	0	2	0	28	56	438	215	107	4406	183	229	188	307	611	291
ALLC	18.9265	5.39803	0.769652	7.0136	2.32264e-12	1.36653e-11					7	1	2	11	0	4	1	3	1	8	0	2	7	613	2455	57	0	69	35	0	0	149	0	0	49	100	36	9	0	6	0	11	7	6	12	41	16	4	13
RETNLB	14.8021	5.39794	0.703867	7.66898	1.73369e-14	1.23469e-13					3	0	20	2	6	0	67	0	3	0	6	2	3	44	99	0	12	30	3152	86	0	15	0	151	4	60	478	5	10	2	4	5	0	22	22	23	497	4	4
FGF19	9.97505	5.39692	0.839782	6.42657	1.30515e-10	6.44925e-10					0	10	24	0	0	1	7	0	129	0	0	2	17	7715	19955	20	0	157	0	78	139	17	0	33	0	1059	31	4	2	8	0	2	138	3	1	0	16	11	71
HOXC-AS2	68.3959	5.3929	0.614883	8.7706	1.77709e-18	1.76336e-17					1	0	7	1	6	3	41	0	15	5	50	5	0	3	17	0	22	173	195	14	3	4	8	0	58	0	97	1	852	279	153	54	3	8	74	555	221	335	47
SSTR5-AS1	15.2442	5.39055	0.912005	5.91065	3.40754e-09	1.462e-08					0	7	43	2	0	0	0	0	123	2	2	2	0	28	7	0	8	253	4	40	54	9	0	0	0	21	1716	26	0	0	0	240	0	2	23	772	0	1	1
BPIFB2	69.2502	5.38801	0.865593	6.22465	4.82631e-10	2.25903e-09					939	31	4	3	6	1222	0	0	0	68	66	5	0	78	36	5143	0	18	0	401	601	33	917	35	1292	146	0	77	0	2	84	11	1	0	16	0	0	59	2
SHOX2	560.389	5.38691	0.432891	12.444	1.5071e-35	4.97508e-34					192	690	122	1061	212	71	146	382	189	133	58	43	21	610	554	4250	1779	1789	3970	967	815	271	74	107	997	7382	254	1263	242	72	4351	721	3792	396	1468	83	589	9171	51
KRT16	124.731	5.38417	0.727665	7.39924	NA	NA					38	3950	2	1	3	21	49	0	68	1	0	2	6	15	3	212	0	30	84	188	1633	8	0	5	244	0	0	11	20	101	2	3	9	119	18	3	62	0	13
CACNA1E	1820.37	5.38375	0.415733	12.95	2.34913e-38	9.26259e-37					535	55	157	306	157	35	35	276	75	1299	38	94	3	1216	2186	58627	99139	69481	1361	26090	13325	22040	756	25269	1612	776	25555	26	101	41	1631	2978	387	140	1355	1393	374	238	531
DRD2	1115.64	5.38273	0.36443	14.7703	2.27784e-49	1.52063e-47					1243	424	2925	465	1949	63	45	1532	206	874	220	1174	911	95	634	772	540	1247	168	953	2755	1371	38	882	462	636	896	533	5410	86	3987	1565	2966	282	780	1694	334	1775	7804
NRXN1	2851.35	5.37819	0.324767	16.5601	1.35324e-61	1.80678e-59					441	1258	4025	427	1746	22	221	830	573	1372	635	1219	1551	3823	1338	41121	13544	57981	11254	17719	22122	44181	168	49579	5044	5313	45287	2921	363	547	10789	3166	17187	482	2238	10052	1067	2053	4416
DDC	3803.75	5.36879	0.415574	12.919	3.5186e-38	1.36739e-36					4517	40	2100	5358	8146	3	2117	804	2330	1838	5243	552	676	15091	21756	2316	203503	28851	15128	17567	34607	34655	464	18035	28	70881	25496	5235	83	22	88	5522	56	80	1976	16330	49	66	2201
NHLH1	921.179	5.3683	0.546916	9.81559	9.64725e-23	1.3101e-21					3	2642	486	660	9	4	7	78	3	240	5	72	1042	12	19	15272	1397	12014	180	263	2893	1398	30	2669	20	55	43	110	60	28	2862	1181	27212	89	30	727	177	1595	11711
MNX1	327.291	5.36735	0.354413	15.1443	8.25761e-52	6.25584e-50					746	81	942	197	226	8	162	196	223	308	670	212	171	506	1958	101	1776	3069	2520	114	2546	526	14	987	412	1856	642	229	705	18	11	672	367	44	66	1299	766	74	602
KCNK10	713.143	5.36571	0.510508	10.5105	7.72494e-26	1.32617e-24					152	153	316	223	58	11	1	942	267	320	233	219	8	8096	77	12330	37995	16308	1423	3835	15964	8722	52	11719	0	130	1209	252	10	61	19	573	61	51	109	279	4	10	837
SYT10	253.045	5.35649	0.58244	9.19664	3.69331e-20	4.17821e-19					0	99	101	299	617	9	3	0	5	269	1	122	109	8	46	1130	0	4043	11470	2369	21	2038	0	6487	536	19	515	0	30	231	33	1437	1194	222	264	971	43	187	101
C16orf92	24.6865	5.3554	0.563384	9.50576	1.98583e-21	2.43003e-20					0	2	18	1	3	8	0	6	3	21	9	7	9	178	77	302	46	797	66	63	72	115	0	424	10	139	83	9	86	2	35	148	39	0	4	100	16	20	21
SNAP91	549.075	5.35301	0.500484	10.6957	1.06646e-26	1.9553e-25					0	163	33	419	9	77	7	9	5	264	4	95	397	24259	7413	9771	14079	7520	2920	3978	143	3224	88	4619	2400	0	4609	1	26	4	870	1351	374	266	67	232	74	1706	76
SHISA7	43.7925	5.3519	0.55167	9.70126	2.97786e-22	3.89113e-21					29	0	25	77	3	5	20	1	121	77	4	2	2	68	14	134	24	35	244	10	5	14	0	5	24	102	53	13	39	14	106	126	13	17	32	863	30	39	158
ISM2	126.41	5.34767	0.567057	9.43057	4.07861e-21	4.89325e-20					2	1	8	0	43	25	0	385	8	47	23	136	19	538	814	109	1053	656	177	212	1609	119	0	83	0	12	105	9	184	11	37	83	16	18	6	134	57	30	42
SSX1	8.73658	5.34689	1.24217	4.30448	1.67378e-05	4.72985e-05					0	0	0	1	0	1	0	0	46	0	111	0	0	342	0	0	18	0	2168	0	0	0	0	0	0	57	0	0	2	3	1	0	1	2	2	0	1	1	5
LINC02473	5.41196	5.34332	0.964725	5.53869	3.04734e-08	1.19181e-07					0	0	1	0	0	1	0	0	0	0	0	4	0	0	0	89	154	19	0	0	10	0	0	19	74	32	0	0	25	14	0	4	2	5	0	0	32	48	25
BHLHE23	14.3039	5.34016	0.932329	5.72776	1.01766e-08	4.16737e-08					0	15	58	72	0	7	0	0	0	50	0	18	17	0	0	11	4	5	64	2	2	0	0	14	2	0	2	0	6	0	0	72	0	0	0	0	48	0	4
PHF21B	609.518	5.3315	0.353788	15.0697	2.56085e-51	1.86665e-49					2	494	669	455	0	20	115	427	99	157	281	237	392	3056	5659	9100	8675	2235	2783	1293	9636	1112	91	8461	4408	20	5149	131	1932	89	1825	1259	1313	161	70	896	493	555	553
IGFBPL1	2919.23	5.33038	0.334799	15.9211	4.52236e-57	4.78306e-55					26	2143	597	2711	1218	32	87	834	737	1090	239	1289	1300	25404	60078	139401	29688	62034	3098	11631	59937	52966	426	57087	7354	18833	4849	631	106	340	2216	4944	2519	373	682	1034	128	1272	3347
ZYG11A	421.127	5.32945	0.435573	12.2355	2.00846e-34	6.19773e-33					1	24	49	111	19	89	13	253	8	118	22	89	178	14283	155	2629	3916	5770	3895	3173	3087	828	89	2234	16841	4198	414	286	48	516	115	4	151	366	52	210	577	456	795
CALB1	329.749	5.32475	0.505778	10.5278	6.42986e-26	1.1102e-24					12	158	73	262	4	28	52	500	16	640	36	101	7	1120	92	868	16094	3143	417	699	10782	499	0	1497	2706	0	290	28	360	352	21	985	1305	114	33	10	73	80	533
PPP1R17	445.38	5.31903	0.669676	7.94269	1.97836e-15	1.52971e-14					1	578	1503	603	0	214	1	14	0	19	0	21	2414	312	0	5862	0	2499	344	1457	598	31	92	1399	0	238	0	541	2	2	3352	652	358	88	11	1088	15	1368	4895
PNMA6E	42.1767	5.31894	0.682772	7.7902	6.69007e-15	4.94739e-14					0	0	196	1	23	1	0	98	0	14	3	172	57	131	0	3	958	414	0	140	32	188	0	478	7	0	87	0	0	0	0	110	0	4	351	73	0	2	7
C10orf90	33.1562	5.31615	0.686177	7.74749	9.37233e-15	6.82982e-14					86	7	1	5	0	0	0	0	3	3	0	4	8	22	1	99	328	257	41	57	0	878	17	146	6	0	35	17	14	74	4	0	731	116	9	0	93	38	279
TRIM9	4513.34	5.31484	0.321809	16.5155	2.83836e-61	3.71605e-59					1242	327	2352	1062	9086	67	511	1612	1956	2692	1097	742	1673	83049	12753	133469	84940	176354	17257	23589	17251	60996	806	61683	3040	47922	33865	2609	168	84	1465	9438	492	277	1982	5992	499	2410	2198
CBLN1	571.482	5.31296	0.548609	9.68443	3.51156e-22	4.56638e-21					2078	322	2743	389	3	18	14	2222	183	524	235	785	0	362	262	2918	0	5117	1756	1130	821	3729	32	3728	4	23	0	7	6	41	5	502	1019	30	469	5012	180	202	4719
CA6	52.4249	5.31294	0.916724	5.79557	6.809e-09	2.83656e-08					753	10	0	48	34	8	19	0	50	12	124	1	1	0	16830	156	243	0	0	897	21	0	0	0	0	1450	0	197	2	419	0	0	1	0	64	4	0	0	1
MYT1L	369.427	5.31238	0.631112	8.4175	3.84614e-17	3.41893e-16					19	93	39	396	63	1	58	2	0	813	2	6	9	0	31	5388	77	14324	6454	596	100	2407	6	30	0	348	1839	296	555	46	2529	6	23	4	176	1467	31	9	3966
LINC02882	43.3453	5.309	1.01941	5.20793	1.90961e-07	6.84416e-07					0	0	0	0	1	0	10	0	103	0	14	0	0	1582	0	0	0	0	954	2537	0	0	41	0	1818	421	158	0	42	7	0	0	0	40	2	0	1	2	5
SCN3A	6921.83	5.30457	0.401535	13.2107	7.61044e-40	3.22219e-38					4514	122	2659	2296	11917	62	2199	39	6582	6423	3832	284	890	6884	13760	5308	1656	40171	37953	207993	18424	28423	2373	19319	1279	167507	233360	10873	556	177	1470	28090	168	1062	7253	23810	277	70	1544
CDKN2A	4789.38	5.30148	0.209992	25.2462	1.24834e-140	3.36676e-136	7534.6	241.438	31.2072	4.96381	5735	10604	5316	15636	8659	462	697	4288	3321	3621	3488	5165	3435	8697	6601	14393	27966	20559	6762	7816	16241	8722	513	12774	7571	6393	4672	9981	2645	10821	12181	5803	9411	3238	8886	10329	2799	4413	6898
SHD	529.051	5.29967	0.553506	9.57473	1.02122e-21	1.27925e-20					5	143	562	4001	11	59	0	33	2	778	2	94	76	9	261	4764	33	14131	437	1185	74	4347	8	459	12	152	196	0	0	35	4241	1151	438	43	19	4220	246	692	1874
TMEFF1	4760.42	5.29779	0.403742	13.1217	2.47278e-39	1.02444e-37					8	277	252	515	81	4	6	14	129	196	5	167	164	21724	29560	191191	38368	286330	87660	52345	39758	113764	1233	135064	14328	17455	57759	12	27	97	315	175	277	21	49	319	42	56	455
NTS	3961.96	5.29356	0.69725	7.59205	3.14883e-14	2.18932e-13					4768	18916	0	0	49	211	42	4	1825	6	49	10	170	13194	10813	1151	0	87795	5367	627	311	375	6135	187	1734	0	829	11105	44	42	22	1	22	1	8	87	1	198174	63
KRTAP5-3	29.4892	5.28978	0.840471	6.29383	3.09723e-10	1.47349e-09					2	0	4	0	6	0	0	1	13	0	35	1	115	0	0	0	22	68	68	11	2	0	0	8	0	12	22	38	0	51	0	0	0	1	663	56	25	0	20
MIOX	44.6723	5.28759	0.467318	11.3148	1.10914e-29	2.50741e-28					55	35	335	25	67	7	4	48	14	25	4	50	40	223	17	12	218	558	15	59	262	249	0	22	41	7	125	1	21	28	9	57	140	100	92	49	72	27	21
UNC80	1622.84	5.2875	0.310835	17.0106	6.8533e-65	1.0809e-62					107	227	1376	479	1934	11	346	254	378	749	381	634	995	27183	17608	24411	23515	28659	25585	11736	102	18538	526	26020	138	20381	16966	1227	996	10	2443	2354	1219	430	754	3213	1006	760	799
COL22A1	1620.3	5.28723	0.372049	14.2111	7.81435e-46	4.4183e-44					3940	606	1646	1685	1000	47	1228	28	1012	1441	76	431	241	22937	2716	16045	128	13288	21841	9110	4612	9676	381	11411	1517	64228	394	1580	542	59	979	17	1520	1189	2411	5047	1549	3983	459
RGS17	1808.2	5.28405	0.281029	18.8025	7.20506e-79	3.08445e-76					739	307	1404	749	2239	34	291	418	671	826	970	348	692	9643	6436	6694	20339	13490	20509	31742	5339	18923	342	25784	972	22777	31103	4697	49	690	975	4229	1256	1604	2898	2823	1570	571	900
UMOD	4.73777	5.28397	0.928939	5.68818	1.28401e-08	5.21924e-08					22	0	2	6	6	0	0	0	2	16	7	0	0	53	0	0	0	49	0	8	24	36	0	0	0	0	0	0	10	9	0	18	1	0	23	33	0	0	29
LINC01807	18.5418	5.28287	1.11041	4.75758	1.95924e-06	6.22753e-06					0	0	0	0	0	2	1	0	4	0	48	22	0	584	930	0	18	0	151	362	0	0	0	0	12571	0	928	0	36	5	0	0	0	2	0	0	29	0	1
SHISA9	347.51	5.28212	0.47843	11.0405	2.43602e-28	5.04604e-27					2	602	215	325	13	0	0	225	21	286	91	100	144	464	851	1340	0	3633	210	1073	1303	137	49	288	154	34	52	10	400	1142	1140	385	4999	304	1934	978	1021	685	215
SCG2	3492.71	5.28125	0.429709	12.2903	1.02136e-34	3.23311e-33					10514	265	1064	1430	9044	87	4320	60	20874	2863	14170	188	93	11095	322	1598	630	1370	3896	2960	736	1329	103	206	85	34401	1360	11482	128	64	971	3589	213	268	7854	5123	77	1308	656
MYO3A	2645.64	5.27934	0.395807	13.3382	1.38818e-40	6.08766e-39					0	2003	902	1886	1469	41	144	1442	70	695	113	441	3	277	12143	72514	17828	74164	42030	18230	24421	40409	1082	106285	11637	10736	19669	852	11	378	1239	2616	7679	1440	621	5726	154	1210	1870
GLYATL2	154.131	5.27474	0.596577	8.84167	9.43009e-19	9.58649e-18					33	535	40	108	30	28	19	47	66	48	37	30	0	78	1274	11260	160	4068	1487	2253	834	1424	0	761	0	1638	432	105	6	79	28	62	223	30	97	50	67	46	29
THEG	131.014	5.27198	0.493374	10.6856	1.18905e-26	2.1712e-25					14	11	28	11	1	1	28	93	22	34	255	120	206	454	5	44	4230	3278	161	458	1453	2051	26	155	3	623	3708	44	6	13	2	99	22	25	142	686	0	106	208
FADS6	10.665	5.27049	0.753091	6.99848	2.58755e-12	1.51676e-11					1	57	0	0	0	14	1	6	2	4	2	3	0	109	0	24	115	0	29	46	35	23	0	0	0	0	194	0	2	17	8	12	0	8	4	1	19	20	12
RHBDL3	1320.05	5.26983	0.348912	15.1036	1.53328e-51	1.12986e-49					326	3287	1062	1639	2645	80	5	715	99	858	474	632	2494	3	1847	11091	6147	4687	3231	1295	8747	5996	187	6975	362	435	1121	333	283	99	2689	2154	19570	1942	1606	4493	183	2980	1737
LINC00207	4.93586	5.26959	1.08698	4.84794	1.2475e-06	4.06979e-06					0	0	8	2	4	0	0	0	0	1	1	1	2	0	547	0	0	14	0	138	0	3	0	138	0	0	1	0	0	6	0	25	0	0	0	63	0	1	4
KIF5C	8391.01	5.26575	0.274841	19.1593	8.1005e-82	4.45858e-79					5006	2392	2716	3430	6070	451	735	1679	2816	6930	1322	1465	1830	94693	168157	190401	25876	176686	98958	68652	158533	69468	1964	168277	2686	99026	46815	3946	383	419	9101	9611	14160	1861	3803	10877	1920	828	7839
LOC101926908	214.611	5.26459	0.611577	8.60823	7.41991e-18	6.98726e-17					2	2	3	2	1	0	0	4	2	0	3	0	2	944	1184	2797	995	3480	1087	2780	2931	3788	13	4318	1509	2306	15319	0	43	3	19	56	27	0	8	7	0	37	28
CEL	1282.01	5.26283	0.407311	12.9209	3.43049e-38	1.33507e-36					8424	83	4563	51	3716	17	727	13	60	1165	721	1308	245	1653	226	134	958	50676	4890	1422	3193	5065	184	441	322	14655	9191	74	386	103	181	1173	115	306	382	1345	655	603	351
TGM6	5.09448	5.26185	1.14847	4.58161	4.61421e-06	1.39999e-05					0	1	0	0	0	0	0	0	1	0	0	0	0	195	0	0	0	0	0	0	46	0	0	0	56	140	22	0	0	2	140	1	2	2	2	11	0	2	16
STRA6	626.829	5.25996	0.346571	15.1771	5.01225e-52	3.8623e-50					4116	150	615	310	1106	261	114	190	38	497	149	453	71	432	6258	505	500	700	564	1268	2215	4333	95	92	596	985	1438	1508	1403	634	100	686	90	524	480	1850	1282	664	214
FOXN4	541.444	5.25897	0.469221	11.2079	3.73057e-29	8.15344e-28					1	670	623	998	313	26	2	196	4	386	1	174	273	34	754	3531	572	989	1149	230	2242	207	67	1199	52	89	294	79	383	1407	808	5567	491	1129	75	1167	969	1277	907
GDNF	253.346	5.25729	0.530461	9.91081	3.73607e-23	5.2371e-22					1543	17	35	0	8	0	24	136	5	48	10	363	146	7	841	735	100	5533	1195	1372	2775	716	22	53	933	24	1305	126	9	73	226	52	74	676	128	29	2677	203	547
GJD2	15.4191	5.25649	0.933642	5.63009	1.80116e-08	7.22767e-08					0	23	4	0	0	1	1	7	0	4	0	10	2	6	0	374	33	470	0	13	80	75	0	36	0	0	0	11	14	10	1487	13	319	0	0	6	0	3	224
MAST1	1949.08	5.25176	0.29114	18.0386	9.69267e-73	2.42047e-70					550	1127	4200	1997	1594	48	125	892	738	1751	1198	747	2186	2385	7572	6508	15041	25559	11384	5472	8028	10163	382	12365	1333	11508	8882	803	3359	481	5561	10411	3533	503	1567	6539	562	1505	3728
CDH2	3876.77	5.24088	0.309353	16.9414	2.22615e-64	3.33552e-62					741	1598	9882	2308	7210	117	330	4262	2932	3243	1261	2376	6026	8409	304	27093	6648	26739	21686	15051	18092	12259	354	28039	2155	3675	27480	71	6691	10828	6831	7709	6583	1101	4394	12290	2987	2533	10087
BCAP31P2	8.16211	5.2402	0.950593	5.51256	3.53658e-08	1.37517e-07					0	15	41	3	32	0	0	0	0	0	0	0	0	3	0	13	181	288	0	62	3	358	0	107	12	0	43	1	4	0	0	0	0	3	63	36	0	5	5
KCNH5	1129.93	5.23707	0.463714	11.2937	1.40901e-29	3.15622e-28					62	419	79	58	89	3	40	2	13	1547	30	84	91	5552	26492	7506	4649	7227	55980	6846	19662	2897	91	28558	0	6315	18445	122	34	406	0	1994	1585	437	30	1038	1309	16	644
MYH6	8.55199	5.22067	0.806634	6.47217	9.66031e-11	4.83913e-10					0	0	0	0	3	1	3	9	1	3	11	12	20	28	0	0	270	0	8	0	11	367	0	44	0	0	0	22	0	7	1	0	7	21	9	4	24	48	18
PHOX2A	37.3671	5.20916	0.86614	6.01422	1.80752e-09	7.99555e-09					0	64	0	127	3	0	0	14	1	26	7	38	3	497	15	36	0	62	23	53	0	0	0	0	0	36	8	2	0	19	61	5	200	2	2	6	28	4	1252
CHRNA3	1883.14	5.20686	0.401187	12.9786	1.61742e-38	6.43391e-37					347	2041	1383	491	84	14	4	178	13	229	38	333	1276	11808	99213	41816	7926	61591	433	1610	12360	7048	108	13386	824	607	3398	1050	103	46	917	6191	10172	461	168	3063	240	5682	6444
GAL3ST3	54.0343	5.20048	0.682324	7.6217	2.50349e-14	1.75831e-13					0	57	44	71	33	1	0	5	0	31	0	102	110	23	0	854	0	333	68	42	21	124	0	258	143	0	29	0	0	95	394	0	294	15	2	276	204	201	302
PDE11A	277.273	5.19522	0.487504	10.6568	1.62117e-26	2.92266e-25					17	5	16	33	56	14	165	0	303	34	1	2	1	508	16731	276	38	215	895	666	47	136	67	348	699	8995	668	1663	249	123	60	17	108	99	132	3083	1762	12	65
CLVS2	312.264	5.19464	0.750056	6.92568	4.33897e-12	2.48138e-11					0	18	0	13	103	23	0	0	0	61	2	8	0	3006	0	6185	168	1890	16470	1112	42	815	0	67	1046	0	1907	0	0	7	4384	1126	75	211	120	16	1014	132	1643
FOXD3	55.8906	5.18996	0.463446	11.1986	4.1403e-29	9.027e-28					0	30	87	124	81	7	26	0	9	42	37	60	145	0	142	25	298	124	106	16	202	131	2	129	43	156	57	187	30	173	60	81	160	59	152	84	124	140	1
TEX15	573.087	5.1874	0.487369	10.6437	1.86593e-26	3.34379e-25					0	395	3	142	1446	41	3	328	25	753	1	259	583	3253	130	20138	130	9014	292	6325	1901	7671	33	4187	13	957	4238	6	74	128	1101	1668	4832	174	37	1603	59	575	1004
LINC02347	8.74493	5.18707	0.971708	5.3381	9.3928e-08	3.47781e-07					11	0	0	13	0	0	16	0	0	0	0	0	0	0	168	69	0	16	50	39	0	0	0	11	243	142	52	13	0	1	0	0	0	2	11	20	0	25	2
RPRM	1294.98	5.18293	0.393159	13.1828	1.10239e-39	4.61671e-38					894	9414	2001	753	23	8	244	1165	820	489	1396	754	441	559	43	2802	350	1977	1186	713	3577	82	8	283	157	561	508	4008	1040	10	462	593	8796	823	884	2462	274	1140	19991
SHISAL2B	30.685	5.17823	0.721761	7.17443	7.26084e-13	4.47497e-12					21	52	17	49	0	272	0	12	1	28	2	0	16	12	94	435	9	505	97	0	0	69	0	16	39	13	31	0	20	23	6	27	45	5	1	46	41	10	6
SMIM45	60.3906	5.17659	0.387293	13.3661	9.54299e-41	4.22618e-39					14	38	161	127	10	8	0	20	6	8	12	25	4	501	333	353	470	673	247	190	205	485	11	594	125	362	238	19	304	40	55	140	73	34	27	352	138	25	97
GNAT3	6.73834	5.17632	1.60334	3.22845	0.00124462	0.00270704					0	17	5	0	1	0	0	0	0	6	0	0	0	0	0	0	0	92	181	313	0	0	0	0	1439	0	0	0	1378	178	0	0	0	7	0	0	3	0	2
LINC01470	164.675	5.1736	0.705181	7.33656	2.19158e-13	1.41472e-12					7	0	5	1	0	0	7	0	4	66	1	0	0	31	10	41	23325	147	7776	333	43	587	7	199	10	4086	404	67	0	2	0	4	0	2	4	8	2	0	1
LINC00269	7.93872	5.17322	0.812406	6.36778	1.91789e-10	9.3216e-10					0	8	8	26	0	0	0	4	0	7	1	26	5	24	0	0	72	114	0	103	46	80	0	133	0	0	122	3	2	0	0	24	34	0	7	6	0	10	6
AGXT	18.1694	5.16798	0.8002	6.45836	1.05843e-10	5.27748e-10					1	0	5	18	25	0	20	0	13	20	6	0	2	409	0	17	0	0	0	0	34	7	0	0	0	11	12	4	31	36	2	396	4	2	5	2	4	72	16
KIRREL3-AS3	7.8376	5.1672	0.817542	6.3204	2.60879e-10	1.25105e-09					1	5	0	0	0	0	0	12	0	51	0	13	0	0	0	32	2	50	49	41	18	103	0	43	9	0	115	0	1	8	1	5	23	0	1	18	0	0	11
AP3B2	1436.73	5.16593	0.224209	23.0407	1.82498e-117	9.84394e-114					1983	776	1352	1774	1657	150	393	1075	511	1163	552	883	932	3191	3401	7729	5093	7197	2115	1643	6284	4820	44	3765	2659	6430	3699	3389	3119	453	3378	3367	4598	1374	2915	5615	1193	1482	4676
GBX2	17.0689	5.16218	0.532182	9.70003	3.01415e-22	3.93665e-21					4	64	10	14	11	3	14	5	4	12	3	12	64	9	265	71	20	23	6	19	57	0	0	3	3	104	17	13	89	6	55	27	6	4	10	38	25	47	46
SOHLH1	5.37362	5.16031	0.94974	5.4334	5.52915e-08	2.10178e-07					6	0	69	0	1	1	0	1	0	0	1	9	0	74	0	0	0	30	0	7	7	39	0	0	91	19	129	0	1	0	0	0	0	0	1	3	24	0	3
EFNA2	130.448	5.15828	0.730606	7.06028	1.66171e-12	9.90856e-12					3	218	3	664	0	0	0	1	0	5	0	13	9	84	39	243	0	2259	0	236	203	45	0	197	26	0	831	8	11	4	355	70	2799	11	11	89	53	326	694
E2F7	2898.81	5.15813	0.29683	17.3774	1.22428e-67	2.29297e-65					738	2778	1347	2109	1539	134	257	1827	741	1289	312	822	1734	6649	14330	56252	33377	79735	34371	10380	24904	24428	1018	46232	6450	10971	7389	895	1172	1350	8182	5380	11268	1035	1677	3681	1524	5060	3740
IGF2BP1	226.256	5.15711	0.691688	7.45583	8.93032e-14	5.96756e-13					0	0	0	0	0	40	71	0	2	6	7	36	1	11556	149	3	64	4040	17	518	27	6	17	28	1701	34	951	10	224	26	812	0	5	27	23	12	4349	658	65
CDH18	128.169	5.15659	0.905628	5.69394	1.24139e-08	5.05057e-08					84	0	7	0	20	2	1	0	102	28	0	0	3	254	0	3166	0	20554	0	709	48	1980	0	0	0	494	160	66	3	17	469	7	2	5	105	8	4	22	50
KLHDC8A	1343.05	5.15354	0.455517	11.3136	1.12381e-29	2.53846e-28					195	7015	1252	3674	427	22	57	412	26	326	29	307	917	660	24	37542	11862	16098	774	2870	3213	411	141	6812	291	3183	188	866	61	654	1863	1784	8224	298	903	1790	281	13937	8355
TRIM67	253.872	5.15206	0.461987	11.152	7.00505e-29	1.49942e-27					4	10	101	16	49	83	20	304	187	29	78	187	7	837	943	520	2228	6801	175	564	11096	6396	102	2835	26	6755	1303	155	591	8	22	137	15	12	66	58	17	34	62
LINC00626	15.7228	5.15115	0.811709	6.34606	2.20905e-10	1.06694e-09					26	5	0	7	0	4	0	2	50	0	1	2	3	0	0	0	0	6	4	33	6	0	0	15	6	6	0	12	0	11	0	71	2	1	0	8	382	0	16
POU6F2	275.544	5.14949	0.504306	10.2111	1.76936e-24	2.77601e-23					234	2	15	39	0	22	78	145	263	113	42	225	0	3427	8	87	122	257	4225	145	68	120	29	463	5357	5634	9294	117	742	99	67	173	1	1	22	783	711	5	48
VSTM2B	76.7927	5.14859	0.874336	5.88858	3.89539e-09	1.66469e-08					0	18	200	64	0	3	0	4	0	0	53	38	0	111	0	733	0	235	4110	118	0	0	17	751	0	0	0	15	263	6	230	0	1	27	89	741	0	1	1138
GLRA1	10.964	5.14443	0.81931	6.27898	3.40803e-10	1.61651e-09					1	2	2	11	0	3	0	2	0	2	1	0	0	59	0	711	0	59	0	117	175	57	0	0	0	112	0	0	5	1	24	6	1	1	2	7	9	18	6
DIRAS2	354.694	5.14291	0.421939	12.1888	3.56807e-34	1.0752e-32					165	48	681	892	672	4	19	105	1940	424	203	88	137	22	453	579	1131	1582	2778	2287	1491	2257	57	2520	274	1139	3792	295	19	123	50	654	154	28	276	1222	25	52	82
SYT4	2087.3	5.13895	0.518476	9.91165	3.70464e-23	5.19845e-22					4679	154	1576	1397	7374	16	1070	84	5163	1639	3078	220	3	42366	5721	4546	1051	6373	3267	4495	156	2389	18	87	59	8981	26650	10873	616	12	6292	4079	918	18	2731	6600	106	246	1818
SLCO5A1-AS1	142.127	5.13817	0.32938	15.5995	7.33422e-55	6.89212e-53					89	34	16	61	42	25	28	72	55	73	181	52	0	28	459	507	3065	1928	2938	1430	409	840	32	388	601	1755	854	117	187	135	61	350	156	105	68	200	79	66	139
TMEM196	51.7964	5.13809	0.760646	6.7549	1.42936e-11	7.77996e-11					22	64	0	0	164	1	0	0	1	14	1	15	1	647	8	1171	0	2648	0	1849	0	456	62	0	689	930	239	7	6	3	13	15	90	8	311	0	2	3	65
GRK1	179.395	5.13801	0.43789	11.7336	8.578e-32	2.21386e-30					14	11	172	22	86	2	4	34	13	344	3	186	32	521	10	497	351	1652	207	631	796	14116	28	621	10	235	497	34	12	11	48	1511	69	177	102	607	28	48	170
TTBK1	476.313	5.13454	0.355048	14.4616	2.11959e-47	1.30514e-45					20	100	380	549	616	84	50	21	89	372	407	155	595	96	888	4527	828	4479	679	1247	528	1941	157	2895	243	73	3936	642	328	43	2623	2325	507	161	122	2306	133	324	1239
RGS7	4413.45	5.13447	0.383376	13.3928	6.66345e-41	2.97538e-39					635	93	172	1132	794	89	57	350	192	440	186	65	2	32122	59133	53512	119076	120359	109810	60075	135309	85360	764	58807	13855	124048	44761	631	3	4	2	869	611	27	84	379	1	19	116
CA9	658.111	5.13111	0.456597	11.2377	2.66169e-29	5.87925e-28					2206	51	98	57	56	4	197	2968	7	66	467	370	907	36	614	9605	2359	4339	30230	2949	14350	386	39	1571	4662	1785	3268	813	90	182	377	4	16	279	592	558	14	343	357
IGFL2-AS1	26.8924	5.1292	0.751531	6.825	8.79259e-12	4.88035e-11					60	25	60	0	11	4	0	16	30	14	9	1	0	0	0	25	911	191	0	137	283	0	0	0	0	17	13	23	8	29	0	61	0	5	116	18	202	20	14
SLC26A5-AS1	194.726	5.12177	0.452564	11.3172	1.0783e-29	2.44179e-28					42	94	53	182	89	0	65	119	2	174	39	44	70	984	3	1246	29	1776	645	1382	709	1626	12	6515	315	129	4501	122	47	107	0	796	908	34	25	490	666	86	75
KRTAP5-5	39.633	5.12093	0.873	5.8659	4.467e-09	1.89694e-08					29	0	1	0	0	0	13	0	28	1	62	2	3	0	0	0	5	4	3	17	0	0	0	0	0	105	0	1030	19	2	0	2	4	5	638	0	8	10	2
CBLN2	368.734	5.11928	0.649896	7.87707	3.35151e-15	2.53478e-14					878	0	210	1904	0	1	90	73	608	1198	1037	59	5	293	2106	149	0	266	2230	174	0	107	8	113	38	1079	523	1355	4089	15	0	5	2	4	537	111	20	25	137
LINC02687	26.0336	5.11422	0.648857	7.88189	3.22469e-15	2.44229e-14					0	20	0	4	4	1	2	5	0	1	96	6	0	23	137	96	37	2402	104	608	83	288	0	26	0	16	454	42	0	4	0	7	0	0	24	25	0	7	21
FOXI1	178.209	5.11041	0.76665	6.66589	2.63067e-11	1.39691e-10					0	193	101	16	0	0	7	40	0	21	5	4	0	7	0	437	45	1047	7	32	24	433	7	7	1123	0	20	0	1803	4624	1	0	17	836	207	108	167	7	8
LOC100133077	167.128	5.10353	0.909136	5.6136	1.98158e-08	7.91634e-08					0	0	5	0	0	0	0	0	1	0	0	0	0	4524	309	2477	0	3297	2492	1256	0	2725	0	2490	1723	0	11048	0	57	13	1	65	3	0	4	26	4	0	34
SLC8A2	400.21	5.10016	0.469939	10.8528	1.93392e-27	3.73357e-26					0	65	986	8	22	5	32	6	55	234	29	141	827	356	687	1456	2357	11108	323	529	347	6655	94	3864	0	34	2921	421	1520	53	1767	605	154	89	16	1377	16	2091	1424
NEK2	1166.4	5.09432	0.26469	19.2463	1.51476e-82	8.88109e-80					948	1231	1666	2885	1480	185	366	899	1068	968	999	481	1495	8251	3163	4901	6221	6814	8334	2314	10971	2766	181	3940	1517	5774	1648	952	1491	3722	1056	1571	713	489	425	1571	729	1399	4372
GAP43	416.165	5.08613	0.573261	8.87227	7.16698e-19	7.36076e-18					8	849	1150	969	482	128	129	2	10	189	15	52	0	1061	808	10376	0	1573	532	1592	66	581	9	342	173	94	0	109	49	7	8840	60	138	6	948	1526	189	128	2770
PROKR1	85.5077	5.08339	0.551484	9.21766	3.03659e-20	3.46465e-19					30	329	1	28	88	0	1	48	7	15	3	37	305	0	7	873	4	329	66	63	1769	0	14	503	246	28	35	45	2	5	479	151	1433	18	28	12	38	243	100
ATP1A3	1364.63	5.07875	0.339929	14.9406	1.79311e-50	1.24639e-48					81	429	1388	2137	408	99	11	367	17	49	44	63	99	7687	849	12704	16148	24732	9083	2580	19868	1275	254	5821	184	5081	4816	7009	1361	70	13192	717	623	421	1214	4615	558	3199	7690
RCOR2	1249.11	5.07781	0.325672	15.5918	8.27743e-55	7.75147e-53					547	3675	2699	1197	567	54	114	779	276	730	214	1798	4677	9890	385	13195	1502	5690	1372	1826	4632	2857	156	4837	163	2719	2133	197	140	445	4411	995	5912	647	173	1487	553	1650	8584
LOC400622	18.3376	5.07444	0.703372	7.21445	5.41535e-13	3.37774e-12					0	12	4	0	0	11	2	0	0	3	5	0	1	534	9	83	17	50	162	4	0	88	0	13	441	17	49	0	12	333	21	2	0	5	4	7	7	13	58
RHBG	21.4333	5.07195	0.566017	8.96077	3.22413e-19	3.38345e-18					1	18	24	1	0	7	2	1	2	9	0	3	6	316	1381	264	15	24	11	26	68	61	6	11	63	52	67	3	184	12	25	14	19	4	8	39	5	26	41
UBE2QL1	1633.75	5.07091	0.382104	13.271	3.40922e-40	1.47115e-38					1460	263	282	630	1856	131	494	308	1681	192	199	109	109	443	3058	17275	261	12038	14838	3050	324	6492	235	3442	3670	15087	2679	980	15774	12477	13952	491	902	126	1736	4243	1556	762	1056
LINC00601	3.8312	5.07056	1.17001	4.33378	1.4657e-05	4.17512e-05					1	0	1	0	0	0	0	1	33	0	0	0	0	0	160	65	77	41	0	0	0	104	0	26	0	28	0	1	0	0	0	0	3	3	10	0	0	0	0
FGF12-AS2	40.7895	5.06978	0.497549	10.1895	2.20913e-24	3.43799e-23					0	154	18	54	108	2	11	13	37	45	6	33	0	119	29	308	0	1233	27	324	43	53	13	4	9	18	50	145	39	9	12	84	166	14	142	40	61	61	40
TMEM63C	1130.2	5.06951	0.318595	15.9121	5.22495e-57	5.48314e-55					1959	436	1105	147	1074	71	69	936	377	1026	569	580	1407	3858	712	6790	23216	19874	2517	1480	6135	3492	244	3955	409	2745	1850	1223	320	72	1184	3915	7587	202	632	2387	264	2484	642
OTX2-AS1	33.6545	5.06932	0.9228	5.49341	3.9424e-08	1.52287e-07					0	0	0	0	0	7	0	0	0	3	0	0	3	333	0	132	0	4154	264	63	66	91	0	12	1332	219	53	0	0	54	0	47	0	5	0	0	3	7	8
HMX1	12.5428	5.06902	1.1409	4.44299	8.87164e-06	2.59876e-05					0	5	6	54	0	29	24	0	1	1	1	0	0	6	0	31	0	97	0	11	0	0	0	0	199	0	512	0	0	0	2	0	2	0	2	2	77	75	8
MKRN3	276.339	5.05901	0.499857	10.1209	4.4625e-24	6.73496e-23					390	140	213	802	138	16	90	0	43	1	40	0	0	695	5402	4461	82	304	430	53	6	18	68	2582	1310	685	1056	2	641	596	405	20	2298	2	26	240	715	693	887
LOC124903670	367.529	5.05261	0.287793	17.5564	5.31418e-69	1.06165e-66					57	156	138	198	84	24	47	75	129	167	47	139	70	1701	1941	2473	2346	4267	2097	2810	3062	3124	262	5222	357	2244	2834	1238	1018	146	92	1509	848	179	233	1140	333	117	655
NPPC	86.2586	5.05117	0.476073	10.6101	2.6759e-26	4.73862e-25					11	221	258	116	48	46	2	53	12	174	14	80	6	1327	554	255	329	230	78	401	350	1355	60	64	31	0	210	0	7	29	38	436	5	10	42	65	8	16	132
MDGA2	102.942	5.04906	0.998245	5.05794	4.23811e-07	1.45905e-06					1	0	0	0	0	5	1	0	0	0	5	0	0	16776	0	485	4	1001	109	136	0	0	0	0	1546	865	0	16	2	3	0	0	0	0	0	2	0	0	6
PRDM9	5.5102	5.04796	1.2825	3.93603	8.2842e-05	0.000213681					11	0	0	0	0	0	0	0	0	0	2	0	0	600	0	0	0	133	53	0	0	0	0	0	82	105	0	0	2	9	2	0	5	0	1	14	2	3	0
MYBL2	10653	5.04119	0.280752	17.956	4.30826e-72	1.01924e-69					3375	6928	7031	7752	3762	828	624	11970	2188	2458	3385	3035	4450	115752	54863	85666	101299	416056	109152	66035	163758	84137	2949	140581	20287	200130	20600	1720	5918	3137	17212	9634	10981	3130	4320	6603	6353	11515	19956
GABRG1	246.638	5.03832	0.98499	5.11509	3.13587e-07	1.0951e-06					0	473	5	0	0	5	0	0	0	4	11	0	4	8775	0	2045	53	40326	234	4821	0	286	53	0	0	324	0	2	20	3	0	1	667	1	2	8	0	2	12
LINC01748	377.754	5.036	0.552108	9.12141	7.41559e-20	8.17656e-19					0	28	0	0	11	12	208	0	300	17	4	137	9	4813	4062	7029	8	2264	9315	90	162	58	112	36	8147	6172	19880	1	221	161	2	2	15	10	5	33	366	26	30
PADI3	30.2062	5.03388	0.910511	5.52863	3.2274e-08	1.26076e-07					0	6	0	2	0	1	5	0	0	328	1	1	0	165	0	0	120	232	121	23	182	186	0	0	0	0	698	1	29	5	0	4	0	1	330	5	4	19	26
HOXA11-AS	26.2711	5.03009	0.746898	6.73465	1.64328e-11	8.88698e-11					0	559	1	13	1	4	1	2	0	10	1	8	1	8	11	311	4	3	0	0	8	0	0	2	80	10	16	0	64	5	104	24	2	0	3	2	50	158	4
PPM1E	5385.44	5.02998	0.253296	19.8581	9.37678e-88	9.03185e-85					259	242	459	414	710	295	149	886	275	1237	556	578	1017	157043	25140	113170	139073	192039	61604	47026	108548	65865	3580	119019	48778	50795	23058	335	188	358	764	1445	1810	267	287	1258	260	485	823
LOC284788	4.61632	5.02967	1.44857	3.47217	0.000516276	0.00119059					0	0	0	1	0	0	1	0	64	6	3	0	0	0	0	8	0	0	0	0	15	0	0	0	0	232	0	3	0	0	2	0	0	0	0	2	0	0	0
MC4R	25.3046	5.02699	0.61656	8.15329	3.54158e-16	2.92277e-15					0	181	1	19	90	2	2	0	66	4	0	8	51	0	0	133	0	64	26	10	4	6	2	20	70	32	44	24	8	14	0	32	6	52	14	21	78	71	257
COL9A1	174.656	5.02393	0.730776	6.87479	6.20812e-12	3.50059e-11					0	8	0	500	31	14	60	0	4	349	64	0	0	534	0	5913	1117	191	0	823	0	570	51	34	9209	9	0	7	31	16	1098	22	595	9	163	12	0	517	26
SLC30A10	81.8361	5.02338	0.792869	6.3357	2.36266e-10	1.13848e-09					0	5	0	16	4	1	0	0	0	0	0	28	25	2666	0	1479	0	136	1654	581	307	67	68	4982	1471	0	542	0	236	42	2	59	24	2	1	36	33	25	44
SYT1	3300.41	5.02174	0.367895	13.65	2.02011e-42	9.81664e-41					2593	728	3744	2439	11288	191	1420	20	4277	3864	2025	30	756	14963	136986	17222	130	20334	46881	8786	6724	1237	251	429	1658	50120	11842	5424	1561	154	7151	1297	2395	721	1612	8697	2514	3787	3196
MTCO1P42	99.2099	5.00936	0.526546	9.51362	1.84141e-21	2.25741e-20					0	1	2	1	0	0	0	0	0	3	0	1	3	213	67	2220	1210	3660	669	1051	1521	3881	3	4104	253	378	2964	11	2	10	14	23	53	0	4	17	7	0	5
KCNH6	1144.27	5.00469	0.325613	15.3701	2.59964e-53	2.17066e-51					333	298	677	1625	1901	37	1687	367	437	625	298	356	641	15556	21350	2372	20495	6243	6301	2064	13934	5330	142	7854	0	15498	1071	701	2220	47	631	1366	1122	397	1762	1848	210	1624	796
VWA5B2	846.012	5.00441	0.333924	14.9867	8.97092e-51	6.33366e-49					195	1019	1848	1527	902	119	914	282	2446	997	274	359	143	2388	5060	2074	886	2850	1291	403	12645	788	295	2458	58	10310	1361	450	1140	117	409	3185	2032	55	410	1340	795	2867	967
ALX3	108.202	5.00351	0.540011	9.26557	1.94036e-20	2.24118e-19					10	1	10	453	154	2	0	23	0	20	2	13	0	180	45	1750	2951	316	4859	645	142	292	83	1897	1241	56	157	0	7	32	85	2	22	38	179	102	296	9	70
HOXA10	424.76	4.99924	0.443738	11.2662	1.92749e-29	4.28915e-28					0	4587	172	1271	94	14	89	0	14	28	46	89	370	186	4154	13670	24	3353	339	688	2770	895	99	1207	2858	1109	317	0	267	320	816	391	28	4	135	398	152	1896	354
LINC01586	12.9914	4.99797	0.634164	7.88119	3.24269e-15	2.45523e-14					0	2	10	31	0	1	2	5	3	4	0	8	0	34	154	0	6	46	0	24	46	19	0	49	0	122	0	69	10	13	41	96	2	8	11	83	66	3	31
PNPLA5	10.2172	4.99738	0.913612	5.46991	4.50268e-08	1.72815e-07					0	0	15	2	0	12	2	1	4	3	0	16	1	405	81	0	10	10	0	0	10	0	0	0	0	20	48	0	172	3	0	0	1	0	20	24	40	0	12
MYOD1	10.0245	4.99574	0.913412	5.46932	4.51778e-08	1.73345e-07					0	0	21	2	6	15	0	0	0	1	0	72	2	35	0	0	3	3	6	3	0	0	0	0	0	0	0	0	0	123	39	17	0	4	2	24	31	35	48
EPIST	8.86345	4.99303	0.875208	5.70496	1.1637e-08	4.74596e-08					0	23	0	91	9	2	0	0	0	5	31	0	0	9	0	3	6	4	0	0	3	0	0	0	31	0	0	0	0	45	0	8	11	9	7	46	0	4	25
SNCB	74.8902	4.99017	0.631201	7.90583	2.6616e-15	2.0341e-14					5	29	571	98	0	4	5	68	0	13	8	15	113	216	82	52	0	826	107	0	149	99	52	21	0	11	185	265	31	26	94	20	46	8	68	1126	4	84	867
ENTPD2	1618.13	4.98726	0.372237	13.3981	6.20689e-41	2.78073e-39					1208	9355	3364	268	2582	125	19	1100	198	1440	770	2180	1057	5086	1389	9082	5518	3225	228	877	3919	2640	155	4637	56	665	2106	371	128	37	7	5431	27939	934	601	3616	64	2588	1685
MIR137HG	49.1259	4.98233	0.708983	7.02743	2.10378e-12	1.24182e-11					0	38	0	1	8	1	10	3	0	0	1	5	0	1098	95	1344	189	1087	8	953	1723	32	0	422	0	2631	79	95	57	6	55	10	81	12	13	0	6	8	186
SERPINB5	326.593	4.97801	0.505022	9.85702	6.39202e-23	8.79107e-22					68	2636	287	94	586	22	6	103	48	499	0	585	57	948	30	1414	8407	3054	120	2668	1603	1761	31	4208	200	371	526	7	19	227	4	172	431	74	171	32	206	58	292
AMH	1109.59	4.96919	0.414534	11.9874	4.13553e-33	1.16425e-31					463	270	191	3012	749	269	935	75	171	2366	292	565	348	13	162	88	6327	794	817	122	523	1025	27	746	0	611	1677	967	154	67	331	15344	1899	174	401	7079	14	552	190
ABCA12	280.579	4.96432	0.442814	11.2108	3.60748e-29	7.90363e-28					126	55	46	11	182	4	213	12	473	95	360	38	19	43	49	11361	11742	1906	627	1591	2115	264	12	366	2107	588	163	931	1317	10	62	242	77	61	666	49	111	61	52
CCDC140	7.30542	4.96242	1.0951	4.53148	5.8571e-06	1.75362e-05					0	36	0	0	0	0	0	0	0	0	0	7	0	56	0	216	0	0	18	134	0	59	0	11	362	0	7	4	0	0	28	0	6	2	20	3	0	0	24
KC6	446.223	4.95984	0.753593	6.58158	4.65464e-11	2.4109e-10					64	0	0	0	0	23	0	0	375	126	158	38	0	5665	130	83	0	16	9515	3827	116	18	15	0	21426	29	23723	2	349	11	0	1	0	21	6	675	384	0	76
SEPTIN12	6.63141	4.95969	0.675635	7.34078	2.1235e-13	1.37307e-12					0	4	20	0	3	0	0	1	0	2	7	9	7	0	0	12	9	51	7	12	0	33	0	0	7	27	22	22	35	6	0	11	1	0	2	5	22	7	2
LINC02092	5.06916	4.95848	0.639649	7.75187	9.05469e-15	6.61265e-14					0	0	2	2	4	1	0	0	7	0	0	4	9	19	0	16	8	6	30	5	9	5	0	33	9	44	10	1	10	28	0	10	0	0	2	34	10	4	36
CELF4	1119.85	4.94634	0.279917	17.6708	7.04369e-70	1.46129e-67					737	201	1655	905	617	58	177	768	880	676	387	425	832	3916	28687	2353	4369	10719	6301	3904	5719	3710	65	7984	334	6421	2708	773	392	345	1011	5661	565	54	1269	4615	394	932	1287
RIMBP2	3564.79	4.94512	0.31904	15.5	3.46934e-54	3.10857e-52					718	1435	2533	718	1099	23	835	701	351	835	0	828	2346	76340	57908	36164	5618	60084	79330	12329	63588	55301	1945	76923	1610	55304	38451	2684	2294	452	1428	3651	1006	782	946	3318	2176	2481	1616
LINC01231	4.13313	4.9445	0.935347	5.28627	1.24833e-07	4.56632e-07					2	10	0	1	0	0	0	1	0	0	0	4	5	0	0	122	0	48	0	80	11	22	0	74	0	0	0	5	0	6	0	28	30	0	2	0	5	27	4
RASAL1	854.73	4.94441	0.28397	17.4118	6.71932e-68	1.2762e-65					674	341	232	92	326	111	31	86	400	258	1375	440	591	3422	1046	2519	27228	4820	1649	4659	2892	3334	181	2553	4583	10782	11082	1321	3906	287	931	212	1051	410	2018	754	1483	271	336
LRFN2	93.2496	4.94142	0.423665	11.6635	1.95804e-31	4.96787e-30					137	1	12	44	256	4	36	64	337	118	87	15	39	490	76	33	415	425	12	243	224	152	43	413	3	60	857	273	108	98	225	94	10	16	62	488	22	80	142
MARCHF11-AS1	8.08704	4.93004	1.05704	4.66399	3.10132e-06	9.63959e-06					2	0	5	0	0	0	0	29	0	0	0	0	0	16	196	9	0	319	9	108	0	36	0	210	0	432	18	3	2	4	0	48	0	0	5	2	0	0	4
ARHGAP19-SLIT1	354.448	4.92699	0.597448	8.24673	1.62784e-16	1.37929e-15					0	0	24	6	0	1	0	13	0	2	0	14	26	3447	695	0	924	8312	2668	725	10236	9078	14	21917	1072	33	14296	10	16	14	64	127	3	2	2	51	9	8	135
LINC02209	3.6856	4.9261	1.0726	4.59267	4.37614e-06	1.33225e-05					1	0	0	0	0	0	0	0	0	0	0	1	1	0	0	34	156	41	0	0	0	8	0	42	0	99	29	4	0	6	0	10	5	0	8	0	0	80	4
UBE2C	2474.34	4.91983	0.277863	17.706	3.77175e-70	7.9472e-68					2918	4511	4057	9461	2948	564	643	5592	1923	1613	4322	1078	2553	1153	6272	7366	7761	11491	15178	3377	8453	4395	342	6882	3733	9450	1518	1235	3768	2901	2558	2529	1488	562	732	2737	1673	3538	7960
DNER	7934.93	4.91791	0.398125	12.3527	4.71066e-35	1.51607e-33					25	4387	3238	3742	5723	59	65	2836	229	1884	4642	2160	19	43548	1584	196746	201223	198435	208707	86718	156479	150457	8159	63110	7030	89483	85785	9467	13	44	2690	5374	3018	243	2742	5727	580	228	2930
H1-5	1022.07	4.91753	0.441746	11.132	8.76293e-29	1.86385e-27					50	133	39	344	24	2	1	16	3	4	32	3	4	11544	31096	24194	521	13666	39949	10901	15347	13757	1196	29750	7189	22010	495	76	173	129	4	149	26	8	6	164	0	6	460
FOXE1	146.082	4.91661	0.568873	8.64272	5.48907e-18	5.23666e-17					1	302	44	210	31	50	12	0	58	307	1	213	55	0	723	509	117	204	57	297	0	16	46	327	14	2	128	0	518	74	128	615	1042	73	48	149	144	1768	188
VN1R11P	36.6949	4.9143	0.838566	5.86036	4.61877e-09	1.95893e-08					4	0	0	0	0	2	1	0	2	0	0	0	0	593	20	4	1061	18	27	22	2	472	13	8	8	6842	15	23	0	0	0	2	0	2	0	0	16	0	0
OSTM1-AS1	3.95746	4.91416	1.07439	4.57389	4.78752e-06	1.44883e-05					0	2	0	1	0	3	0	0	0	1	0	1	1	0	0	0	41	154	0	0	0	21	0	0	0	20	21	0	0	9	42	0	0	4	1	0	0	28	35
MIR4713HG	148.053	4.91072	0.641267	7.65785	1.89076e-14	1.3423e-13					27	5	0	14	1	4	1	0	11	24	3	0	0	3503	2256	172	0	3224	3198	85	26	0	121	102	4144	6949	3379	14	57	28	88	125	133	2	6	61	55	0	61
PITX1	418.442	4.91033	0.477104	10.292	7.66082e-25	1.23351e-23					250	617	278	1256	1535	265	18	77	124	155	1853	32	79	3952	414	331	2769	672	189	150	1990	186	205	78	885	137	229	191	799	1306	113	474	847	397	306	1051	232	190	1414
LOC105379109	199.101	4.90593	0.824083	5.95319	2.62961e-09	1.14333e-08					1	4	0	0	0	0	2	0	3	0	17	0	0	3996	10216	8	1525	1721	295	15	63	113	0	6	9534	128	9074	0	10	7	0	6	0	3	0	3	6	1	36
DLGAP1-AS3	289.617	4.90297	0.60833	8.05971	7.64742e-16	6.13842e-15					0	4	193	0	51	1	0	0	4	65	6	15	0	3803	3865	27454	906	7361	1408	1921	609	4877	357	333	2757	4318	0	28	28	2	0	0	69	2	38	23	85	6	19
C1orf94	19.2911	4.90125	0.722228	6.78629	1.15055e-11	6.31984e-11					0	0	3	22	55	1	0	1	0	10	0	32	1	0	0	28	14	19	0	183	5	117	0	33	58	0	61	6	0	6	29	0	5	2	257	71	0	31	26
LOC101928847	42.0732	4.89509	0.445125	10.9971	3.94624e-28	8.01432e-27					22	36	84	67	50	5	8	9	65	50	12	42	20	48	31	227	24	140	16	82	43	173	0	73	0	216	91	43	213	13	148	61	88	7	93	99	53	7	179
TMSB15A	1145.09	4.89507	0.366188	13.3676	9.34568e-41	4.14561e-39					7	1235	1001	10165	319	31	30	1113	275	869	136	468	725	165	1482	7643	7575	7047	14828	3592	355	4528	75	9455	592	196	1484	21	495	1453	1701	2093	1380	241	587	1787	732	2011	4426
PIRT	46.031	4.89399	0.970165	5.0445	4.54712e-07	1.56065e-06					0	0	11	56	0	2	6	0	0	23	0	0	0	145	0	19	0	2706	0	37	0	118	0	0	1886	0	0	1	151	170	0	6	12	0	85	343	15	0	52
KCNJ6	1421.79	4.89212	0.367535	13.3106	2.0075e-40	8.77507e-39					177	91	57	258	300	20	148	26	11	144	183	41	231	896	15184	28252	3531	32807	26083	14370	41175	3270	309	3668	464	63904	18874	2104	95	554	3250	2213	159	39	225	1411	440	570	2713
TMPRSS15	3.25063	4.88756	1.521	3.21339	0.00131178	0.00284417					0	0	0	0	0	3	0	0	2	1	17	0	0	280	0	0	0	0	352	0	0	0	0	0	0	0	0	4	0	18	0	0	0	11	3	0	2	0	6
HOXD10	376.912	4.8849	0.447847	10.9075	1.06114e-27	2.08594e-26					232	84	186	62	1586	18	165	11	1340	39	41	252	645	1725	88	9	22	1026	1962	87	2314	3579	39	481	7	1901	926	380	115	112	786	251	365	348	400	106	865	72	130
HOXA10-AS	25.7721	4.88361	0.678212	7.20072	5.98947e-13	3.71946e-12					1	33	0	54	0	0	2	0	0	3	0	0	26	12	193	1265	0	141	35	35	93	23	0	280	157	132	71	0	23	18	149	94	0	0	6	73	11	170	116
LOC105375026	4.28259	4.88192	0.774942	6.29972	2.98175e-10	1.42031e-09					11	4	13	0	4	0	0	6	0	0	0	12	5	0	0	0	43	107	0	10	20	0	0	8	0	42	3	0	0	2	8	10	0	3	4	2	4	4	29
SHANK2-AS3	70.5836	4.88072	0.649983	7.509	5.95821e-14	4.05074e-13					0	0	27	9	34	4	0	2	48	5	84	8	0	8	0	0	7	3301	26	191	52	44	7	2	0	279	440	4	0	15	2	18	0	2	450	1523	5	0	2
SBK2	183.93	4.88028	0.718133	6.79579	1.07723e-11	5.93037e-11					26	0	7	11	386	0	2	153	0	103	1	193	1136	943	102	624	4160	223	0	44	193	181	0	267	0	244	0	346	1	10	0	202	16	70	9	26	73	4483	22
CELF5	257.572	4.87545	0.492474	9.89992	4.16618e-23	5.80982e-22					1	170	136	1009	1	11	6	6	13	311	6	20	79	55	34	390	64	1398	596	62	32	552	25	66	23	9	498	36	17	45	1614	1026	968	24	67	5342	14	311	1190
SIX2	1033.54	4.86195	0.321576	15.1191	1.21127e-51	8.97472e-50					1631	1154	728	437	2093	201	324	1843	469	818	508	504	681	188	136	643	6151	2226	1932	832	4096	716	172	2623	435	2003	6446	6948	484	997	265	3049	5574	643	1208	2192	471	156	2029
MSI1	2230.88	4.86097	0.288603	16.8431	1.17858e-63	1.70894e-61					1017	3621	2651	2225	1442	176	211	506	15	1195	203	1217	2561	6305	12897	49102	20737	52831	24338	13317	16109	15431	667	30694	176	38334	3041	38	351	1354	710	2737	6879	705	1469	3350	1984	3701	3358
CNMD	268.441	4.85666	0.77601	6.25851	3.88681e-10	1.83328e-09					0	32	244	26	0	10	0	3	0	12	1450	48	654	3875	0	223	0	12210	11307	0	0	222	0	869	1166	0	0	0	4	363	1174	6	57	4	227	57	149	187	112
FAM163B	197.275	4.85478	0.433851	11.19	4.56554e-29	9.89812e-28					399	0	298	24	253	49	22	76	95	382	23	525	86	479	2136	47	44	1649	1896	1178	473	2818	108	952	10	562	4559	528	13	4	0	41	3	44	189	1020	75	29	228
TEX45	219.295	4.8502	0.314985	15.3982	1.68289e-53	1.42281e-51					152	95	300	195	176	23	81	150	145	192	62	102	146	141	706	59	511	563	346	159	149	443	11	353	189	393	302	135	995	280	46	1551	366	45	401	691	229	159	407
YBX2	264.01	4.85009	0.378217	12.8236	1.21021e-37	4.52697e-36					26	1792	883	148	217	5	401	132	2	460	199	48	105	859	937	280	53	644	52	307	40	66	7	60	160	1145	66	216	952	101	9	2221	150	55	23	621	112	177	400
GSX1	3.37062	4.84925	1.16059	4.17827	2.93732e-05	8.03607e-05					0	0	0	10	0	0	2	0	0	2	0	0	5	75	0	3	0	8	8	0	56	11	0	402	0	0	8	0	0	2	0	66	1	0	2	221	0	0	34
CHRNA5	283.731	4.84621	0.297239	16.3041	9.23152e-60	1.09199e-57					78	173	212	148	91	46	16	601	210	60	191	143	209	12825	3520	2069	1427	2710	312	842	2847	782	85	1207	1008	888	711	114	115	156	102	440	877	127	105	260	143	347	337
ASB15	10.9236	4.84146	0.826102	5.86062	4.61152e-09	1.95616e-08					5	0	7	7	12	2	0	0	84	12	2	1	3	42	0	0	20	231	62	81	0	21	0	21	0	112	21	6	0	5	1	70	0	3	0	6	11	0	23
OR51E1	178.231	4.83788	0.57744	8.37816	NA	NA					36	30	5	0	1438	24	1569	16	2637	135	69	43	18	354	53415	654	47	64	157	334	144	41	90	34	34	1078	47	393	30	93	76	170	466	66	165	1207	61	239	33
KISS1R	59.7534	4.83758	0.471413	10.2619	1.04668e-24	1.66838e-23					145	1	47	33	6	8	13	78	16	43	127	35	53	379	31	27	23	75	234	170	235	47	0	44	38	86	174	398	195	31	43	4	31	10	26	1030	5	25	72
RPSAP71	26.8514	4.83465	0.985896	4.90382	9.39924e-07	3.10659e-06					0	2	0	0	42	0	0	0	4	2	0	1	0	0	0	769	1788	613	11	46	97	415	0	6	118	0	0	0	2	159	52	0	2	99	2	7	80	0	0
DEPDC1	1038.88	4.83455	0.259022	18.6647	9.59621e-78	3.54534e-75					624	700	1756	1596	1823	286	389	1146	692	660	786	530	1068	6182	2406	4845	5662	5138	6471	2524	4839	1878	298	4332	2030	9185	1427	1607	1558	1704	1324	1195	868	545	508	2000	1082	1085	2523
KRT20	5.20234	4.83368	0.905283	5.33942	9.32469e-08	3.45354e-07					0	4	0	16	2	10	0	0	1061	0	22	0	0	11	191	0	0	0	34	0	446	0	0	0	0	21	0	2	3	1	0	3	0	7	13	8	7	2	2
PLCZ1	347.948	4.83297	0.725445	6.66207	2.69993e-11	1.432e-10					0	0	16	1	0	1	0	16	2	1	0	10	2	11909	0	143	32477	1932	22	2841	1603	3594	20	24012	0	0	593	0	4	1	0	27	32	4	11	0	3	0	1
LINC00645	8.63799	4.82723	1.04801	4.60609	4.10307e-06	1.25408e-05					0	0	53	7	0	0	0	0	3	0	1	0	0	3	0	0	21	0	9	0	0	0	0	0	28	5	11	1	172	4	7	0	0	6	0	2	76	0	28
FSTL5	854.061	4.82275	0.823583	5.85582	4.74673e-09	2.01004e-08					185	0	0	0	257	1	126	12	76	104	84	0	41	95585	0	1293	236	35214	17500	7945	0	1169	236	118	236	11578	0	725	421	8	121	78	420	21	0	8	4	22	1232
LIN28A	28.1212	4.82199	0.695029	6.93782	3.98184e-12	2.28733e-11					230	4	8	0	32	11	11	13	9	8	4	8	3	188	118	0	39	0	29	81	559	67	0	10	0	973	0	37	13	17	4	79	0	18	12	37	15	7	32
SOX2	5391.49	4.82163	0.450419	10.7048	9.66721e-27	1.77726e-25					6390	15410	2149	10942	7043	6106	644	6157	4168	443	4334	2169	1511	520	463	33286	16753	3451	716	4469	3338	782	557	6248	877	5374	1160	3776	334	8006	7	1409	61557	5348	3477	8556	9709	36113	1111
CGA	56.0481	4.8134	0.933165	5.15814	2.49413e-07	8.81042e-07					2082	0	0	38	17	1	92	0	7	28	13	0	0	12408	80	0	17	0	0	10	0	203	0	0	0	172	197	2595	0	7	1	9	2	4	16	34	19	1	16
LOC101929473	10.1941	4.81263	0.867456	5.54798	2.88989e-08	1.13368e-07					2	1	7	1	0	2	0	3	28	40	98	0	0	0	0	11	0	17	0	395	0	37	0	5	0	21	18	0	2	2	0	8	21	4	14	8	2	0	12
ABCC8	942.746	4.80794	0.383309	12.5432	4.32872e-36	1.49482e-34					239	43	1106	200	983	33	79	727	747	388	1374	984	1100	8456	66	452	1166	15162	968	2428	12192	24662	208	7389	137	565	5281	41	66	24	504	5898	310	107	698	2110	268	2271	265
BRINP2	349.83	4.80619	0.575382	8.35305	6.6525e-17	5.79703e-16					17	39	24	74	144	1	4	16	1	37	10	128	687	169	115	2076	4816	5034	0	2880	9017	2205	0	25569	0	0	0	24	6	8	82	847	334	136	601	417	75	900	540
SKOR2	6.781	4.8061	1.2679	3.79058	0.000150293	0.000375385					0	0	67	0	0	0	0	0	0	0	0	1	0	11	0	0	74	266	0	103	184	74	0	25	265	0	13	0	0	8	0	2	0	0	25	0	0	0	3
LINC00682	4.81949	4.79939	1.18437	4.05229	5.07195e-05	0.00013465					0	0	0	0	0	3	0	11	0	0	0	0	34	147	0	6	0	0	0	0	0	0	0	0	0	3	9	4	0	2	2	0	55	4	0	0	33	5	21
LOC105379391	4.58257	4.79798	0.959284	5.00163	5.68486e-07	1.92808e-06					0	4	2	3	1	0	0	4	0	4	0	0	1	126	0	32	235	77	87	0	282	32	0	66	0	0	0	0	0	3	0	4	0	0	0	0	0	0	4
HOXC-AS1	33.7997	4.79603	0.795064	6.03226	1.61684e-09	7.18861e-09					0	0	0	3	3	8	24	0	10	3	35	0	1	0	0	0	0	30	105	3	12	0	0	0	94	0	24	0	213	278	71	84	2	1	43	300	128	110	25
PRSS56	2.58564	4.78807	1.22863	3.89709	9.73539e-05	0.000249135					2	4	0	0	0	4	1	0	0	0	0	0	0	170	40	0	0	0	0	122	8	5	0	0	17	14	0	0	0	4	0	0	0	7	0	0	9	2	15
C1QL2	66.6618	4.78626	0.686347	6.97353	3.0909e-12	1.79891e-11					34	10	3	0	0	0	0	357	7	15	12	215	2	5	196	19	1333	713	14	102	823	419	22	81	0	0	5	0	10	0	4	261	102	11	25	22	11	163	453
NOVA1-DT	65.0817	4.78403	0.596065	8.02602	1.00685e-15	7.99139e-15					43	0	1	5	2	1	13	1	52	1	3	2	2	3699	319	792	220	637	1897	390	1120	1015	51	1688	26	860	447	0	1	9	2	0	0	2	0	0	1	0	28
MB	359.675	4.78158	0.429429	11.1347	8.49994e-29	1.80934e-27					330	421	174	96	363	7	11	164	19	84	1375	161	131	4783	719	1630	6201	2290	421	1103	7937	1191	804	2352	740	874	1274	350	134	806	4	670	83	187	163	519	1298	207	115
RET	2376.79	4.77998	0.350932	13.6208	3.01138e-42	1.4529e-40					4774	581	1962	607	8016	46	1172	852	3218	2931	2570	995	9	95303	11229	8990	62	20637	920	8662	24123	42936	802	7620	1368	24156	11856	3093	23	14	1042	3636	901	120	2054	2167	29	312	385
VSTM2A-OT1	9.95303	4.77804	1.10833	4.31102	1.62506e-05	4.60342e-05					1	0	3	0	0	0	1	0	0	0	5	0	0	5	78	0	686	409	0	57	0	10	0	141	250	0	57	47	6	0	0	0	4	2	0	0	0	5	2
FLRT1	728.641	4.77639	0.393129	12.1497	5.75882e-34	1.71619e-32					2	17	787	133	454	10	4	196	6	346	14	1118	108	425	2742	768	5523	12869	155	7368	32532	28352	174	9113	894	315	15695	36	382	7	1103	450	164	167	358	1309	165	66	1037
USH1C	230.622	4.77459	0.435298	10.9686	5.41323e-28	1.08708e-26					120	43	49	39	131	22	172	21	109	72	97	250	28	2091	413	193	465	583	126	442	33	212	54	127	11	931	2379	87	1652	19	3	39	2	895	299	745	1593	672	293
CELSR3	3107.66	4.77282	0.232556	20.5233	1.33326e-93	1.71229e-90					3531	606	2741	2189	3253	456	966	2087	1989	4666	2397	1957	3104	3084	21112	11344	16974	9871	14500	5555	11159	5890	411	8473	698	15640	12438	2854	3743	277	8672	14045	7383	2888	2573	7353	693	3020	5348
FZD9	576.541	4.77201	0.385262	12.3864	3.09547e-35	1.00706e-33					254	680	361	2699	3	222	23	403	670	2356	35	899	38	223	28	763	253	520	344	212	759	10	6	1283	11	450	598	253	26	383	26	257	180	605	830	4099	1300	2352	671
HOXC-AS3	14.6416	4.76888	0.995846	4.78878	1.67802e-06	5.38097e-06					0	0	0	0	0	0	3	0	0	0	5	0	0	0	0	0	0	40	49	0	6	0	0	0	81	0	90	0	218	122	74	5	0	0	6	109	59	2	3
TUBB2B	7143.67	4.76846	0.299726	15.9094	5.45456e-57	5.70192e-55					3480	7502	9055	14997	4540	756	411	549	2615	4556	1687	752	2885	11343	662	14763	9046	18856	31379	5344	14142	13441	1639	34666	1696	13339	7982	4238	5675	16579	18323	12051	33063	3516	6737	30737	6994	9399	67916
SLC5A12	75.6192	4.75748	0.655731	7.25523	4.00986e-13	2.53269e-12					35	128	1	24	59	3	35	0	163	17	7	8	0	1976	0	62	0	12	333	256	0	13	0	0	1211	200	1360	5	14	30	6	347	45	19	34	48	660	162	10
CLPSL1	3.61763	4.75746	0.807129	5.89429	3.76289e-09	1.61062e-08					3	1	0	0	0	0	0	0	0	2	0	0	0	0	0	0	70	132	33	29	65	16	0	0	2	0	67	4	8	6	4	1	0	13	4	12	13	1	6
NPPB	12.7207	4.7485	0.742461	6.39562	1.59895e-10	7.83214e-10					29	1	4	2	0	4	2	90	22	7	5	34	0	17	0	17	0	0	38	54	0	24	0	10	0	0	13	9	2	15	3	0	0	4	62	37	0	8	15
NEB	6765.07	4.74826	0.368639	12.8805	5.79397e-38	2.21965e-36					268	36	539	192	2053	193	447	405	1069	4483	909	1398	3197	85263	1522	1445	369388	129110	15242	9121	26056	139011	1881	296558	10224	26275	18998	907	8036	100	324	11592	170	1012	973	1409	8886	9499	668
MEGF10	636.551	4.7442	0.522351	9.08241	1.06198e-19	1.15723e-18					16	151	65	26	7	6	9	245	4	10	3	279	263	295	37	12996	19824	3013	45	458	906	258	275	1409	34738	218	94	1	9	92	19	37	7683	91	38	136	1960	3078	290
SOX2-OT	889.894	4.74335	0.490787	9.66479	4.25491e-22	5.49329e-21					80	1341	421	1339	340	3342	26	486	129	67	87	144	57	120	139	21809	1054	359	378	1213	312	449	107	3071	391	787	369	136	57	490	6	174	24104	188	113	227	620	1896	77
FBLL1	403.4	4.74295	0.339393	13.9748	2.2211e-44	1.17227e-42					212	490	851	1340	629	15	24	11	204	388	447	106	296	283	632	346	192	502	107	97	12	172	33	435	82	380	58	1249	1222	66	2002	375	2052	523	621	3087	212	1461	428
OR7E83P	8.07959	4.73585	0.74787	6.33245	2.41292e-10	1.16146e-09					0	0	0	25	2	0	13	0	0	18	0	6	0	3	0	0	5	105	0	34	6	272	2	96	1	13	61	0	17	0	0	5	0	31	0	4	1	28	2
LINC00051	17.7219	4.73007	0.744191	6.35599	2.07087e-10	1.00362e-09					0	0	2	0	5	0	0	1	0	0	1	12	0	2002	0	15	72	184	191	153	107	132	5	48	20	0	275	0	0	6	0	1	1	3	19	14	33	4	1
C5orf60	17.9214	4.72839	0.537823	8.79172	1.4729e-18	1.47399e-17					9	20	4	5	28	0	0	10	5	14	3	8	4	0	8	20	18	20	0	14	131	8	0	6	0	39	27	10	23	7	0	157	26	17	94	28	7	43	17
SLC38A8	74.3637	4.72694	0.495802	9.53392	1.5145e-21	1.8754e-20					2	9	76	5	39	0	1	4	3	10	3	63	51	1204	361	206	226	1528	144	1418	1128	361	117	653	93	846	1034	6	23	28	0	93	3	17	35	156	379	87	438
GFAP	439.078	4.72356	0.630244	7.4948	6.63985e-14	4.48927e-13					11	367	28	2129	1	13	5	43	1	26	14	35	13	33	3	91022	169	25	9	87	96	268	6	16	6	41	50	246	2	23	65	15	697	4	32	84	4	31	269
GABRR1	16.2452	4.71934	0.83546	5.64879	1.61581e-08	6.50519e-08					26	1	1	1	28	10	33	0	103	0	0	0	0	342	34	0	8	0	94	14	7	8	0	0	227	153	0	6	50	5	0	4	1	2	27	8	80	2	20
TOP2A	17581.8	4.7193	0.243036	19.4181	5.42289e-84	3.65638e-81					9446	7214	10557	12440	18821	2875	4646	10510	6856	9995	10891	7074	14129	119299	110613	135324	202067	197321	344207	86080	157815	68864	5070	158753	51703	45333	44536	10422	23331	15468	42022	17714	18165	9686	9427	28334	9119	41331	24766
LINC02254	108.904	4.7178	0.779561	6.05187	1.43178e-09	6.40064e-09					0	0	1	0	0	0	0	0	0	3	1	0	1	982	1497	280	0	299	689	171	4	280	0	2968	8514	3733	7	1	106	0	9	0	0	4	1	53	72	4	6
AGMO	483.665	4.71465	0.546735	8.62328	6.50624e-18	6.16995e-17					438	0	43	21	351	8	76	2	75	372	34	7	2	4298	1251	0	22	337	186	2761	42	1638	97	118	1299	13478	33875	4477	311	125	0	585	12	28	13	0	76	9	88
HOTAIR	15.979	4.71445	1.1483	4.10558	4.03295e-05	0.000108433					0	0	0	0	0	0	2	0	0	0	2	0	0	20	0	0	0	88	49	0	0	0	0	0	0	0	15	0	52	8	500	0	0	0	3	39	144	177	2
DEPDC1B	943.124	4.71416	0.286992	16.4261	1.24391e-60	1.56767e-58					888	751	1045	1906	732	147	204	1050	480	855	922	309	528	8703	4844	7990	6888	11689	6909	2524	10827	4376	135	5599	2170	5889	2244	955	483	1378	964	738	1632	199	422	1815	240	1373	1207
WNK2	4254.1	4.71282	0.255177	18.4688	3.67977e-76	1.16757e-73					832	3193	8200	811	3972	405	630	2330	1383	2630	1058	3974	2322	9282	12912	62479	91466	47598	36121	21180	39319	38335	2486	53888	4507	35096	39766	679	9190	2050	2652	3621	10977	2516	2214	7110	3616	3333	2436
SLCO5A1	1747.07	4.71229	0.295855	15.9277	4.07161e-57	4.34037e-55					1761	105	47	557	391	158	158	436	319	929	248	326	3	523	6036	8476	15748	18801	23978	26108	15094	17708	1223	7209	29890	75323	19112	311	1570	454	197	2615	1428	1366	1029	1579	468	290	609
UCHL1	8137	4.71213	0.317164	14.8571	6.26002e-50	4.28509e-48					3694	5257	485	16625	24251	2286	1140	56	16221	4826	2458	4378	3006	132091	5941	35746	151	20976	28616	22588	1026	23615	963	33382	18397	64312	25599	4972	29860	5241	5762	14761	19653	4190	3869	12063	4460	7509	18291
MAGEA1	11.9017	4.71109	2.07934	2.26567	0.0234718	0.0406651					0	0	0	0	0	0	0	0	409	0	84	0	0	427	0	0	0	0	21	0	0	0	0	0	212	65	0	144	180	0	0	0	0	0	0	0	41	0	0
SAPCD2	1582.49	4.70923	0.24325	19.3596	1.69239e-83	1.06148e-80					1415	1583	3135	2100	1214	255	253	557	1705	1599	894	1592	1222	20531	7564	6453	4843	12250	8235	4292	8405	5861	375	12056	743	8489	6265	977	1941	474	1659	2281	4256	731	558	4538	538	1578	4730
KIF18B	2451.07	4.70912	0.251053	18.7575	1.68269e-78	6.87607e-76					946	1427	2757	2124	1844	577	605	783	1325	1156	1333	934	1763	21255	11796	13533	20182	28284	24720	6455	17045	10805	783	10478	5256	16425	5820	887	7573	1717	7431	5285	2360	610	2235	4951	1770	5248	2457
ISX	35.1117	4.70492	0.676983	6.94983	3.65723e-12	2.11392e-11					1	0	0	12	101	0	15	0	1	11	1	24	0	53	422	226	45	317	272	132	202	56	8	51	155	2854	847	0	6	6	2	37	2	0	231	0	4	74	0
BSND	109.756	4.7014	0.529158	8.88468	6.41044e-19	6.60388e-18					38	0	16	5	236	4	0	19	145	8	30	192	1	116	4799	4	67	1148	23	135	218	1551	0	208	4	45	1019	66	25	244	4	134	22	56	10	760	73	2	95
DMRT1	13.9769	4.69032	0.911575	5.1453	2.67099e-07	9.40304e-07					0	36	1	20	6	0	0	0	0	0	0	1	6	0	0	234	0	100	0	220	0	99	0	0	135	467	0	12	2	2005	0	8	0	119	27	4	82	31	16
ARHGAP36	27.2453	4.68647	0.948107	4.94297	7.69397e-07	2.56624e-06					0	0	0	0	0	2	0	22	0	82	0	0	0	0	17	6	6	38	0	271	844	17	0	200	0	0	6	3	0	5	4	3	2	1199	4	96	9	331	719
TROAP	1667.26	4.68617	0.25526	18.3584	2.82732e-75	8.47254e-73					672	1640	1999	3018	1185	306	606	852	1090	989	1448	635	1780	3389	1333	2168	4838	4941	5513	802	3570	1759	190	2030	1761	3592	1919	1097	4558	2060	4074	4501	1720	766	1076	4834	4435	6166	5429
FBXO43	292.835	4.68053	0.303165	15.4389	8.96282e-54	7.69832e-52					55	86	254	442	218	37	74	190	44	352	47	96	127	804	418	867	419	1363	624	422	708	1080	42	881	290	644	300	615	916	162	1096	1213	43	59	173	962	70	373	3068
ANKRD34B	70.9909	4.67954	0.454958	10.2857	8.17803e-25	1.30897e-23					7	77	54	113	55	9	7	122	4	148	8	26	31	133	1769	499	619	549	21	258	813	607	22	224	246	31	106	23	16	22	8	280	91	78	59	242	94	78	43
LINC02607	12.2965	4.6791	1.011	4.62821	3.68848e-06	1.13404e-05					0	34	0	0	0	162	2	0	0	0	0	3	10	0	0	610	63	297	8	3	4	4	0	32	4	0	0	2	0	2	213	0	188	0	0	0	4	32	308
LOC730100	93.2108	4.67498	0.851737	5.48876	4.04757e-08	1.56193e-07					0	6	23	0	1	1	0	0	0	1	0	0	1	2275	0	165	112	741	0	410	188	724	0	482	80	0	11154	0	0	4	4	5	14	1	2	5	4	0	25
C3orf22	10.7227	4.67088	0.672413	6.94645	3.74599e-12	2.1629e-11					0	0	88	0	4	0	0	32	0	2	0	7	8	7	3	4	25	156	0	9	227	95	3	14	0	13	74	0	16	0	2	12	0	4	5	0	35	62	7
LOC101929341	66.6251	4.66852	0.627926	7.43482	1.04712e-13	6.95415e-13					1	0	0	1	0	4	1	1	0	3	1	1	1	1093	3148	701	539	1179	568	1191	1086	614	0	1863	149	2016	1104	0	25	0	5	29	1	0	30	21	2	4	6
OR2W6P	11.503	4.66786	0.534226	8.73761	2.38093e-18	2.3376e-17					1	6	3	0	10	4	0	4	1	2	2	3	4	28	17	6	74	99	21	21	3	42	0	39	2	37	6	17	40	2	5	249	4	0	14	9	8	21	34
IL17A	10.9389	4.65831	0.946093	4.92373	8.49091e-07	2.81846e-06					4	1	37	5	14	0	2	1	3	229	159	0	0	0	11	0	17	6	0	140	6	0	0	0	0	17	159	0	0	0	0	11	0	2	14	8	0	4	0
OR7E108P	4.19172	4.65708	0.662919	7.02511	2.13893e-12	1.26167e-11					0	1	5	1	1	0	0	0	0	4	6	3	6	0	0	0	5	28	14	27	13	23	0	124	7	9	24	14	0	2	0	10	2	10	2	2	0	4	14
SSTR5	10.2692	4.65703	1.00242	4.64578	3.38787e-06	1.04687e-05					0	15	65	0	0	1	5	0	39	5	0	1	0	4	0	0	0	48	0	0	16	2	2	0	0	0	126	10	0	0	0	145	0	2	30	1634	0	8	0
CBY2	9.93392	4.65514	0.693296	6.71451	1.88701e-11	1.01582e-10					21	0	2	12	62	1	4	0	13	21	3	0	1	55	58	10	13	0	21	3	0	1	0	0	13	16	16	0	23	30	2	68	0	20	0	0	2	55	16
UBE2T	1457.21	4.65451	0.232859	19.9885	6.93125e-89	7.78899e-86					1172	1850	1731	5311	1576	274	513	2183	1427	768	1268	390	800	8183	2975	5380	5026	9751	9713	2840	7672	4299	250	6326	2205	6626	1517	2146	1671	4094	2014	1712	1122	335	705	1941	749	1468	3838
LOC124907890	9.24788	4.65327	0.887406	5.24368	1.57405e-07	5.70058e-07					0	0	0	0	0	0	5	0	0	3	0	2	0	21	169	25	493	117	0	64	199	187	0	415	0	115	169	0	3	2	0	12	0	0	4	2	0	5	4
RNU6-332P	22.2621	4.65148	3.05724	1.52146	0.128144	0.186692					0	0	0	0	0	0	0	0	0	0	0	0	0	1314	0	0	0	0	233	0	0	0	0	0	1810	0	290	0	0	0	0	0	0	0	0	0	0	0	0
LINC01920	2.98965	4.65137	1.53299	3.03417	0.00241196	0.0050143					0	0	4	1	0	0	0	0	0	0	0	0	0	0	0	0	0	16	125	0	18	0	0	16	0	146	18	59	0	0	0	0	0	2	0	1	0	0	4
CELF3	1081.63	4.64942	0.371502	12.5152	6.16407e-36	2.09377e-34					439	278	1163	2304	941	42	623	214	124	901	504	232	620	10063	4769	4253	11087	7677	3981	2632	13587	5537	465	5436	398	1681	7475	1833	1169	228	2741	2805	921	248	1600	4614	67	370	4091
GLYATL1	75.1753	4.64657	0.48852	9.51152	1.87895e-21	2.30133e-20					267	42	34	12	134	2	14	65	55	46	24	91	0	0	641	505	89	795	139	363	69	717	14	202	80	2376	148	351	41	19	50	79	49	38	107	52	18	18	43
SGCZ	292.751	4.64159	1.16902	3.97048	7.17278e-05	0.000186422					0	0	1	0	0	0	1	0	1	1	1	4	0	22099	0	0	0	21802	0	17389	0	919	0	307	0	154	6419	2	0	2	0	0	0	0	20	30	0	15	0
GPC2	503.982	4.64103	0.280776	16.5293	2.25895e-61	2.97189e-59					80	783	892	407	1223	55	31	45	384	419	216	187	378	4571	508	2635	349	3363	1504	1523	886	1549	207	2660	1126	472	1959	31	836	381	1713	1005	1590	335	190	1780	559	297	2981
CYP4F26P	60.1571	4.63965	0.530209	8.7506	2.12213e-18	2.09265e-17					53	2	0	6	101	4	7	84	72	36	10	13	3	1044	26	62	979	68	158	291	349	28	50	1411	29	447	450	74	54	32	0	69	0	0	249	0	54	47	8
NUF2	1731.73	4.63486	0.246374	18.8123	5.98744e-79	2.60454e-76					995	1102	1587	2957	1141	232	350	1610	737	764	1573	374	1001	16436	7359	12512	17392	17416	27558	8140	16374	7104	857	14101	5223	11532	8972	1457	2218	4116	1608	2150	716	504	508	1692	920	1791	4254
ANKRD34C-AS1	5.77002	4.63283	1.04207	4.44579	8.7568e-06	2.56791e-05					0	0	0	0	0	0	0	0	0	1	0	1	0	0	17	46	239	297	0	19	2	195	0	35	0	0	0	0	0	9	2	0	2	0	53	13	4	3	30
CADPS	3124.49	4.63209	0.306089	15.1332	9.78667e-52	7.37281e-50					2050	528	1335	1274	1750	13	1365	2246	868	638	1259	606	3476	36888	57537	43125	23093	87140	61372	16736	21875	13538	839	63746	522	66369	7569	845	268	378	1560	1806	4973	167	567	2074	414	4101	5421
LINC02200	4.8216	4.63194	1.13979	4.06384	4.82728e-05	0.000128496					0	25	9	5	0	0	0	0	0	0	0	4	1	0	0	63	6	191	0	26	52	30	0	56	0	0	0	0	1	0	0	23	72	4	0	0	0	4	2
LINC02248	2.20484	4.62855	1.28485	3.6024	0.000315288	0.000749719					0	0	8	6	0	0	0	14	0	0	0	0	0	9	0	13	0	53	0	32	18	89	0	27	0	0	0	5	0	0	0	0	4	0	0	0	0	7	4
CASC17	89.2855	4.62679	0.599714	7.71501	1.20975e-14	8.71449e-14					7	0	1	21	0	0	0	2	0	7	0	2	4	1933	4254	64	2326	541	4647	410	12	4	35	181	159	4449	984	0	1	5	1	17	1	16	0	13	42	0	2
ENTPD8	365.686	4.62075	0.382816	12.0704	1.51373e-33	4.39927e-32					186	578	662	472	119	18	329	6	306	302	266	96	36	9360	12415	1393	986	940	89	356	1014	333	220	399	49	2664	1211	423	23	7	37	2104	532	37	152	519	76	1525	152
NKX6-1	315.859	4.61958	0.684907	6.74483	1.53204e-11	8.307e-11					0	1573	8	1150	326	41	34	0	21	2	0	0	323	1399	32	7985	17	181	1371	23	17	15	19	9	78	13	5	2	72	23	1122	3	11205	47	5	4	56	404	16
NKX2-5	63.3552	4.61884	0.714956	6.46032	1.04479e-10	5.21524e-10					0	5	232	14	0	54	23	0	89	9	0	0	172	17412	0	0	97	11	138	11	10	25	0	3	228	31	86	0	720	26	113	21	962	36	2	22	227	48	86
ANKRD18B	192.437	4.61815	0.494324	9.34235	9.42222e-21	1.10678e-19					105	20	0	18	228	4	11	139	73	123	6	23	5	2232	25	34	3103	363	741	685	1884	24	79	3208	64	1705	801	429	268	217	14	472	25	6	1350	16	246	396	34
GDAP1L1	202.594	4.61777	0.515583	8.95641	3.35413e-19	3.51714e-18					13	256	110	1084	26	50	3	15	1	106	14	43	169	0	11	1238	19	1505	328	165	73	79	0	1145	0	9	43	19	455	17	1439	254	1437	9	117	423	60	407	938
RPL6P28	42.166	4.61594	0.553836	8.33449	7.783e-17	6.7451e-16					0	4	0	4	0	0	4	0	2	0	3	0	0	537	236	1191	1573	993	704	146	1308	290	0	609	660	11	264	0	38	2	19	46	9	6	6	18	20	6	2
RIPPLY2	69.0397	4.61463	0.291835	15.8125	2.55339e-56	2.56712e-54					66	111	65	260	83	21	14	60	86	74	88	50	108	167	76	74	174	134	240	49	95	74	8	139	35	275	50	125	102	101	102	132	73	31	36	148	46	134	155
SLC44A5	2228.29	4.61298	0.475013	9.71128	2.6993e-22	3.53399e-21					1279	246	91	383	948	44	176	1	316	32	766	0	2	48267	18234	2162	1992	196	71582	8648	428	5254	2411	1226	116795	70536	34360	1118	1036	8	2	5	91	213	152	59	546	122	34
CSMD2	1621.1	4.61141	0.375059	12.2952	9.61608e-35	3.04754e-33					14	68	1955	154	1819	47	66	457	22	502	304	1245	579	6969	1588	8449	5082	8811	969	41140	19775	28424	522	19971	22691	1148	55616	286	123	39	1446	54	192	225	4764	3634	15	357	691
ACBD7	678.79	4.60625	0.281819	16.3447	4.74573e-60	5.66338e-58					81	549	588	395	424	7	97	216	125	395	38	104	266	6461	21854	12791	2796	15824	5492	3421	6787	9399	423	9495	2640	1766	1864	341	83	1304	191	577	886	192	112	1145	169	497	1579
MEX3A	2993.64	4.60464	0.252684	18.2229	3.39872e-74	9.44984e-72					793	2677	4016	1568	1592	148	177	705	573	1779	554	1605	5192	3924	2489	12200	7595	13114	6961	5418	12557	8253	787	14766	1525	1936	5430	267	9395	5381	10788	4143	22680	5824	3670	7206	5516	6026	20516
TDRG1	7.40478	4.60404	0.64081	7.18471	6.73481e-13	4.16505e-12					1	0	0	0	11	2	0	3	33	2	8	2	0	8	0	0	6	0	3	11	0	7	0	3	3	0	3	35	4	13	21	28	2	2	8	8	9	14	10
SOWAHA	266.412	4.60325	0.379684	12.1239	7.8906e-34	2.33088e-32					80	179	365	1181	208	19	62	951	28	627	108	39	113	93	654	308	206	613	386	62	2978	214	30	180	140	274	65	472	62	152	106	594	537	82	282	1610	101	224	1156
MS4A12	4.69618	4.60213	1.20021	3.83445	0.000125845	0.000317764					31	0	0	0	20	1	0	5	11	3	0	0	0	0	0	0	50	0	0	0	0	0	0	0	0	0	0	2	4	90	0	8	0	2	0	4	13	0	3
BPIFA2	23.5379	4.60152	0.913224	5.03877	4.68534e-07	1.60625e-06					0	0	0	2	0	2	0	45	15	1	144	6	0	0	0	0	2594	6	34	21	519	30	18	11	0	0	6	4	0	3	0	2	1	0	23	1	2	0	5
G2E3-AS1	15.572	4.60139	0.69537	6.61718	3.66119e-11	1.91658e-10					0	0	0	0	0	2	8	0	34	0	1	0	0	142	108	3	17	11	14	14	24	15	6	0	546	24	701	0	56	43	3	11	1	0	3	1	45	4	7
CDH22	1593.24	4.59799	0.465997	9.86699	5.7873e-23	8.00017e-22					0	1082	1423	99	44	10	2	407	0	81	5	6	200	217	22527	22834	20801	54648	12464	275	3003	13876	1439	1756	71387	19275	1529	79	2830	598	3762	566	6358	13	58	1274	49	676	1046
SLIT1-AS1	35.7166	4.59648	0.884658	5.19577	2.03869e-07	7.27968e-07					0	0	0	0	0	0	0	0	0	0	0	0	3	169	134	6	78	696	230	101	2215	595	0	2532	12	8	1096	0	9	0	5	53	0	0	0	4	0	8	0
HTR5A	5.24019	4.59572	1.00643	4.56637	4.96241e-06	1.49856e-05					75	0	1	3	0	0	4	2	0	8	0	1	0	0	71	33	6	72	0	49	0	52	0	43	0	0	0	401	0	0	0	14	0	0	21	0	0	0	28
EXO1	1768.82	4.59293	0.244512	18.7841	1.01949e-78	4.29619e-76					788	516	898	1497	1005	188	170	991	518	1673	348	337	404	11782	7314	16627	48867	24866	28729	11827	22083	12756	716	17575	5188	23755	6444	749	1255	1142	2729	2456	1018	517	1132	1704	1096	1790	2703
SCRT2	30.8892	4.58949	0.918593	4.99622	5.84653e-07	1.98092e-06					24	11	1	0	0	30	0	0	33	0	0	4	0	124	0	234	27	1015	0	9	200	9	0	31	0	18	0	0	380	0	1870	2	6	0	2	66	0	70	740
HJURP	1667.25	4.58825	0.244809	18.7422	2.24288e-78	8.76675e-76					1098	1317	1830	1835	1796	264	442	926	1058	971	1393	1103	1587	4413	4190	6513	6588	9497	3853	4275	3353	4455	384	9483	1761	6066	3588	1848	3342	1399	7068	3372	2550	965	1094	5090	1810	2901	5853
CENPF	10204.2	4.58761	0.21626	21.2134	7.1777e-100	1.38273e-96					5634	2029	7725	5054	9529	998	1936	5111	4803	5354	5626	3681	7026	23484	23593	44498	52949	52038	85515	27384	61562	23576	2141	56013	14338	35179	18016	5207	33919	7698	31063	30124	20932	14583	13412	32609	19981	30415	24117
LOC100134391	96.9476	4.58753	0.443268	10.3493	4.21419e-25	6.93452e-24					7	1	38	5	0	2	12	14	38	7	5	44	35	734	233	268	1340	2940	959	346	290	1538	14	4034	3	1823	1101	28	0	6	1	271	15	1	58	122	260	153	118
LOC105370802	6.76852	4.58228	0.638414	7.1776	7.09457e-13	4.3765e-12					8	0	9	10	0	0	4	1	0	6	2	0	0	8	15	107	64	291	104	101	32	148	11	0	0	167	0	0	6	3	2	2	3	4	6	12	4	0	15
CHRM4	563.581	4.57364	0.341423	13.3958	6.39579e-41	2.8606e-39					676	1349	834	867	811	8	31	1769	117	632	329	557	313	349	633	612	815	2403	1055	670	1425	689	8	972	26	443	192	1155	79	62	808	349	3774	542	508	3009	170	409	1117
NPC1L1	337.571	4.57055	0.417054	10.9591	6.00677e-28	1.20448e-26					738	1	136	403	653	6	862	15	370	297	744	47	39	8185	11	55	984	801	88	300	457	809	55	41	120	12237	2487	316	319	19	36	323	180	31	477	851	9	150	135
PLSCR5	3.10623	4.56437	1.70293	2.68031	0.0073555	0.0140983					1	0	0	0	0	0	15	0	0	0	0	0	1	157	80	0	186	0	0	0	0	0	0	27	0	52	0	0	0	0	4	0	12	0	0	0	0	2	0
CASC22	32.2444	4.56373	1.27324	3.58434	0.000337936	0.000800469					0	10	0	0	0	0	0	0	0	0	2	1	0	0	0	2342	4087	22	174	308	75	44	0	157	0	3	16	0	0	0	0	20	3	0	0	0	0	1	1
LOC284798	9.05616	4.56297	0.633975	7.1974	6.13733e-13	3.80515e-12					0	14	3	1	0	6	10	8	0	0	0	3	3	12	0	26	30	45	20	23	69	13	13	314	17	0	10	0	0	5	0	76	10	11	0	18	9	71	16
IGSF9	2627.84	4.56054	0.301589	15.1217	1.16485e-51	8.65458e-50					345	3994	1079	3851	739	113	142	733	240	2344	207	1400	3888	1312	6669	10576	2360	8079	12111	2889	12170	7089	206	6587	4672	300	9774	58	18520	4241	505	4597	9793	3674	1599	9344	6694	4686	10234
ATCAY	6818.48	4.56007	0.535736	8.51179	1.71263e-17	1.56469e-16					0	567	3291	3029	6	122	1	476	100	1650	1	649	2115	41788	37540	36558	53401	84916	63773	57257	61440	41284	56253	54442	28314	63687	29992	42	25	85	6067	4589	4182	480	691	11674	208	1715	9402
KIRREL3	1010.92	4.55947	0.400625	11.3809	5.20646e-30	1.20427e-28					118	589	308	67	530	25	15	494	0	1725	101	614	92	32	119	15804	2390	34884	21722	9446	5578	17627	214	8603	6091	183	28029	50	35	278	21	531	1460	37	766	3162	77	29	547
SKA1	882.585	4.55885	0.267649	17.0329	4.68012e-65	7.46881e-63					588	651	1499	1491	1195	132	180	1095	568	382	365	336	596	2744	5044	3467	8786	6735	5504	2656	1249	2399	90	7609	2662	5194	748	707	888	1720	1706	1915	551	296	952	1355	792	1751	1840
KIF4A	4539.67	4.55865	0.240716	18.9379	5.56224e-80	2.67882e-77					2030	760	1485	1412	1940	333	675	1532	818	915	1393	1290	1570	94747	49561	69134	64272	105145	106526	33288	85701	39173	4739	74231	15751	101692	29778	414	991	598	1465	996	575	374	672	1184	471	1336	1021
CCDC154	767.245	4.55821	0.446518	10.2083	1.81933e-24	2.85109e-23					2704	16	1468	202	2620	55	80	164	391	1983	111	1982	906	212	38	0	35	158	7	144	455	1251	7	78	31	1472	282	100	43	37	34	2599	84	30	3974	8516	28	170	1022
DPP10-AS1	602.493	4.55394	0.515722	8.83022	1.04467e-18	1.058e-17					573	209	14	212	789	12	17	0	353	135	227	23	102	24171	241	6457	147	16219	17804	8569	4195	6045	74	977	0	29334	0	588	0	5	1	4	189	39	273	361	9	102	193
TMEM114	5.32243	4.54945	1.45562	3.12544	0.00177538	0.00376728					0	0	0	0	0	0	1	0	0	0	4	0	0	567	449	19	0	0	0	5	0	0	0	0	0	817	0	37	0	0	6	6	0	0	0	0	0	2	0
LINC02118	122.239	4.54611	0.926384	4.90737	9.23047e-07	3.05305e-06					3	0	8	11	0	13	0	0	1	1	0	0	0	0	160	93	23	653	12211	3600	17	0	14	1504	3	25	6948	1	0	1	0	0	2	1	0	0	3	2	2
KCNH7-AS1	23.9492	4.54491	0.629851	7.21586	5.35957e-13	3.34446e-12					1	9	0	1	0	0	0	0	1	2	0	0	2	102	68	145	200	229	109	126	384	287	0	365	0	169	179	12	163	0	29	156	21	21	96	29	10	0	12
LINC01036	60.307	4.54453	0.792395	5.73519	9.74055e-09	3.99378e-08					0	0	0	0	0	21	458	0	305	10	66	0	0	2081	1587	5	5	0	5	68	0	21	5	0	519	22	9	0	0	0	0	0	0	0	0	4	0	0	12
PIMREG	1010.93	4.54404	0.289399	15.7016	1.47369e-55	1.41443e-53					1007	1642	1281	7009	790	69	303	441	470	525	433	372	1022	1399	1174	1059	2861	1958	4435	649	756	891	193	1452	475	765	473	1498	965	1351	2485	814	1088	431	353	2743	1720	944	4928
PPP2R2C	345.067	4.54317	0.400204	11.3522	7.23593e-30	1.66088e-28					2	296	1095	124	2	209	238	53	504	100	0	392	11	1974	1573	304	32	491	222	582	1881	4343	50	163	104	1476	804	9	3496	29	2167	35	524	192	545	456	635	526	698
LINC02106	34.1139	4.53493	0.758729	5.97701	2.27269e-09	9.94716e-09					0	28	130	282	6	2	0	0	0	12	20	2	0	0	1	107	0	387	495	71	3	41	0	342	152	0	37	0	54	364	0	0	2	0	3	109	0	1	15
PCSK2	3682.26	4.53463	0.439221	10.3243	5.47359e-25	8.88758e-24					826	1473	784	3997	10378	30	391	582	12140	1316	361	1252	6734	618	2457	63184	63386	22625	59479	11292	19744	4401	405	45895	0	8723	3416	3008	0	79	11	1272	18253	104	3078	2049	72	818	4566
CDIPTOSP	37.9721	4.53455	0.483803	9.37271	7.06937e-21	8.355e-20					13	3	12	6	119	1	13	31	5	53	18	15	2	1230	58	29	52	37	86	110	68	115	0	33	26	486	104	293	42	12	11	41	5	4	61	108	8	3	81
CDC20	1854.63	4.53426	0.242972	18.6617	1.01466e-77	3.69801e-75					2827	3554	4769	7792	2651	636	710	1611	1383	1345	3015	1414	2990	12244	4318	5451	8348	8472	12138	3235	4188	2737	280	5214	2795	10947	2170	993	2035	1568	1085	1101	859	530	619	1859	1433	1121	2941
FAM83B	744.862	4.53424	0.578741	7.83466	4.701e-15	3.52086e-14					2	424	7	0	1	14	1	177	0	23	5	49	97	1475	32	16985	9143	20897	3880	5214	21897	1587	218	26044	29977	0	56	0	46	746	10	640	872	208	6	0	237	200	14
B3GALT5	689.905	4.53317	0.469446	9.65642	4.61709e-22	5.93249e-21					264	68	265	26	747	11	25	1348	248	540	13	2812	1068	29	111	4038	690	660	602	1984	2990	10289	145	3844	11	68	213	1167	57	183	753	1571	338	159	1333	905	181	3881	82
CCDC177	69.7991	4.53115	0.608302	7.44884	9.41664e-14	6.27853e-13					14	14	66	50	12	2	0	57	4	59	10	116	153	10	3	2895	262	560	76	91	282	207	0	1718	3	72	86	12	9	22	49	133	307	6	29	193	77	78	384
VWC2L	135.408	4.53066	0.593878	7.62894	2.36686e-14	1.66582e-13					36	0	70	4	33	0	132	1	14	13	7	1	0	553	2869	465	611	2293	1812	3217	112	717	56	995	76	5404	3179	297	8	2	149	124	0	4	10	764	5	6	85
CA10	315.248	4.52762	0.646468	7.00364	2.49401e-12	1.46448e-11					496	490	92	5	59	6	1	311	4	34	363	75	0	0	0	282	0	2736	0	755	545	612	23	367	57	12	0	664	2	2	416	0	222	191	898	23	2	9041	359
C8orf90	4.57673	4.52099	1.1221	4.02903	5.60078e-05	0.000147729					0	26	77	22	0	0	0	2	0	0	0	5	0	0	9	0	0	6	0	0	72	32	0	6	0	0	2	0	0	0	2	0	0	0	0	6	0	0	26
GRIK2	737.528	4.51957	0.367745	12.29	1.02537e-34	3.242e-33					252	4	478	58	58	23	335	439	572	94	3	283	345	5235	4337	1668	1604	18747	10718	4524	1098	4573	212	13259	7147	23295	1817	215	276	2	1535	618	750	36	312	1425	32	1417	264
LHX3	52.2335	4.51761	0.716482	6.30526	2.87713e-10	1.37409e-09					8	73	314	19	9	0	1	1	0	23	0	9	0	146	0	5012	59	112	70	14	943	324	0	49	10	22	58	2	2	4	26	40	15	79	0	28	59	7	42
THAP12P8	7.75754	4.51693	0.62052	7.27927	3.35623e-13	2.13384e-12					13	0	7	5	0	1	1	3	7	5	11	0	0	2	2	2	43	22	14	6	44	23	0	16	6	9	17	2	6	4	0	150	17	0	10	20	0	2	14
LINC01399	30.0375	4.51662	0.480867	9.39265	5.85075e-21	6.93908e-20					0	0	1	18	8	2	6	0	7	33	0	16	2	250	85	123	108	128	673	80	61	170	11	64	612	811	1184	1	27	1	15	21	10	6	2	57	28	47	3
LINC02475	57.7783	4.51566	0.715272	6.31322	2.73297e-10	1.30758e-09					0	0	65	36	247	3	259	0	17	0	656	56	0	146	26	54	71	0	146	0	22	0	0	0	0	0	19	6	4	4	6	7	0	15	235	62	5	3	6
MRGPRG-AS1	2.38723	4.51243	1.04736	4.3084	1.64442e-05	4.65471e-05					0	7	18	0	0	3	0	0	0	3	0	0	0	31	10	5	0	13	0	0	0	0	0	0	47	0	0	0	2	4	19	2	2	0	9	0	8	8	1
TTK	1608.09	4.51191	0.249229	18.1034	2.99419e-73	7.61823e-71					482	851	1246	1883	1984	255	386	541	651	740	1325	518	852	12903	10803	12939	21853	26589	24409	10286	7247	7264	731	18919	8555	15705	7265	953	628	2226	2334	1600	871	406	381	1813	704	2003	3226
PAX6	518.499	4.51177	0.465497	9.69236	3.24918e-22	4.23336e-21					108	916	106	407	94	35	16	50	84	31	8	35	150	0	31	1076	1039	5420	863	39	37	1255	16	10	752	3	45	94	1290	2425	1625	108	258	685	152	336	1616	663	12356
SORCS3	437.983	4.50761	0.967461	4.65922	3.17417e-06	9.85692e-06					0	221	0	0	0	4	0	3	4	1	26	0	0	0	857	72341	0	1974	25443	2283	0	0	0	566	1393	1826	0	7	4	1	313	17	136	0	124	0	0	59	8
FMN2	648.95	4.50626	0.339368	13.2784	3.09007e-40	1.33771e-38					442	368	545	544	1109	51	94	338	176	673	274	371	371	4297	7881	7792	181	7008	7241	4180	12703	9135	377	8194	28	2165	4993	495	63	20	15	1777	1702	333	687	1616	9	430	743
H2BC27P	53.8445	4.50439	0.596541	7.55085	4.32436e-14	2.97217e-13					0	5	25	78	7	1	0	0	4	15	0	1	0	112	370	1333	13	1144	1975	523	37	644	5	576	89	18	142	6	0	0	63	174	116	4	5	262	0	2	292
PBK	1778.58	4.49922	0.29639	15.1801	4.79208e-52	3.71386e-50					701	1087	1347	2972	1890	190	269	987	723	435	290	239	650	37615	29604	28673	17844	22036	32315	5541	12846	8218	1363	10044	6531	14576	8676	1324	1029	3460	2299	512	940	123	246	1849	570	1113	1355
OR51A8P	2.21179	4.49841	1.25821	3.57525	0.00034989	0.00082646					0	0	0	1	3	0	2	0	0	1	0	0	0	0	239	0	0	0	0	0	0	2	0	0	0	12	0	7	0	10	0	0	0	4	2	14	7	0	0
SEPTIN3	2703.16	4.49654	0.29374	15.3079	6.76991e-53	5.51615e-51					644	3117	3748	4671	563	173	69	1536	586	1360	149	1068	2643	2822	2071	18007	6660	27371	5311	2949	8583	9554	313	16213	1292	269	5128	1480	3622	1514	3229	8927	21058	2359	2483	15257	2064	2551	10161
TUBB2BP1	156.923	4.49577	0.332363	13.5267	1.08788e-41	5.11153e-40					13	12	37	85	16	0	6	5	38	121	11	11	29	539	17	629	398	880	474	190	255	200	23	608	103	766	150	117	150	362	634	319	905	123	172	550	156	296	1620
ITPRID1	145.52	4.49568	0.410824	10.9431	7.17287e-28	1.43298e-26					648	26	165	10	217	30	2	26	140	70	92	164	100	43	586	294	52	2978	60	2108	952	139	53	1681	764	391	54	320	66	21	12	630	45	36	272	63	2	35	11
HCN1	211.413	4.49464	0.74967	5.99549	2.02875e-09	8.92148e-09					2176	0	0	33	1	0	0	0	0	163	35	0	1	2535	1441	201	0	46	19027	1064	0	23	0	172	627	1134	23	375	0	3	17	0	2	1	2	422	578	229	279
PNMA5	39.1177	4.49428	0.547402	8.2102	2.20822e-16	1.85359e-15					0	13	2	90	11	5	4	66	2	30	9	142	3	28	28	60	766	26	0	59	41	55	0	6	0	0	70	8	0	5	22	120	16	4	106	347	40	21	37
PAX5	4747.41	4.49144	0.348917	12.8725	6.4269e-38	2.45863e-36					1571	89	6969	373	1609	1572	257	3168	165	816	146	1490	2010	7065	45522	7019	91267	113518	47621	49003	206382	109653	3897	132105	1452	59418	12750	1815	3339	544	4338	2018	148	991	2230	3436	503	2531	690
AMER2	471.333	4.49095	0.573383	7.83238	4.78734e-15	3.58304e-14					1	1253	52	1110	37	4	7	0	3	316	1	58	64	10	11	859	0	2504	477	309	322	244	0	1442	626	0	10	250	32	884	701	4804	3654	48	1007	1607	47	968	1216
NR2E1	5.53921	4.48673	0.91271	4.91583	8.84055e-07	2.92947e-06					0	1	4	2	1	0	0	0	0	0	1	0	10	0	0	0	51	12	0	13	0	19	0	0	0	7	6	0	1	20	166	2	1	5	1	4	1	13	48
PNMA3	293.438	4.48525	0.463881	9.66896	4.08497e-22	5.28654e-21					6	69	538	15	647	127	10	374	34	164	96	1251	2	5	746	111	3682	68	0	382	55	22	9	240	16	129	67	1487	451	20	58	317	62	28	3280	416	155	428	48
DPP10	577.889	4.48334	0.438573	10.2226	1.57143e-24	2.47556e-23					1894	590	19	625	4156	38	116	5	1483	859	805	113	566	4634	367	2832	53	4933	6806	3073	1839	1862	18	603	22	3971	27	1250	0	19	14	45	827	113	480	2248	1	666	546
NRSN1	539.579	4.482	0.471548	9.50487	2.0029e-21	2.44981e-20					115	180	496	1623	486	7	144	311	239	716	38	295	619	1439	393	1449	3045	2681	1891	2793	1584	742	554	2359	0	1840	608	73	396	153	1417	1349	43	193	855	3518	100	1361	269
LRRC14B	16.3	4.48109	0.52941	8.46431	2.57673e-17	2.32267e-16					22	5	30	1	6	4	8	4	3	4	3	15	11	235	25	67	53	30	117	23	0	37	0	4	17	0	4	5	0	24	11	18	33	65	36	59	21	3	257
KRTAP10-4	2.08702	4.47951	1.46154	3.06492	0.00217727	0.00455801					0	0	2	0	0	0	0	0	2	4	0	0	0	0	0	0	0	0	80	0	0	0	0	0	0	0	127	4	0	0	0	12	4	0	0	6	0	8	4
MIR2052HG	84.4742	4.47366	0.465917	9.60184	7.85327e-22	9.9298e-21					7	0	1	15	9	2	24	1	12	1	6	17	30	3260	655	466	424	309	1682	607	557	357	35	47	1958	2163	1931	2	163	17	0	38	0	8	10	4	48	18	12
C14orf39	68.3924	4.47201	0.530097	8.4362	3.27818e-17	2.93048e-16					3	3	8	14	36	10	10	2	13	13	8	5	30	997	3628	103	75	228	71	2693	140	565	85	1258	89	106	2640	4	3	25	0	114	3	3	0	4	5	12	6
CRHR1	279.681	4.47058	0.492098	9.08472	1.03962e-19	1.13379e-18					1	15	11	59	182	3	1	0	10	13	24	2	1	12724	2499	4769	6437	2976	2448	1150	3909	634	172	843	1232	4684	1570	32	0	6	1969	6	0	2	20	230	126	495	512
FAM131C	62.8103	4.47049	0.520763	8.5845	9.12343e-18	8.523e-17					1	62	126	72	7	38	6	55	1	2	22	44	9	130	370	320	93	296	14	251	266	52	14	128	314	193	1570	38	322	39	55	11	113	4	260	50	102	100	400
HOXB-AS4	43.5088	4.46954	0.676719	6.60472	3.9826e-11	2.07517e-10					0	13	34	0	3	5	2	25	0	108	2	22	0	0	0	0	0	2	1	3	7	3	0	0	0	0	0	16	36	8	135	324	0	31	17	538	44	245	36
LEMD1-DT	42.7429	4.46635	0.434179	10.2869	8.07495e-25	1.29324e-23					72	69	80	25	25	0	0	41	1	0	38	5	52	37	18	1057	282	478	57	583	125	200	59	979	111	232	84	26	23	8	4	5	160	13	269	39	28	12	115
FAM111B	3213.13	4.46455	0.244551	18.2561	1.85048e-74	5.2534e-72					3057	1434	2280	1334	4512	291	619	2452	1424	1830	1742	1149	504	5097	8389	28189	22898	17015	17082	25145	10208	15884	1167	37700	7870	33148	12612	4509	3248	5782	12808	1888	6483	2605	4035	6591	2783	2329	5424
TPX2	11757.1	4.46324	0.239805	18.612	2.57084e-77	9.12309e-75					3766	3805	5820	4927	7172	1025	1437	5713	2960	3307	3667	2071	5296	186260	99156	134524	146711	230206	214101	65107	178753	70788	9023	134057	32827	206547	55548	4971	8604	4745	16611	6803	7774	2308	2646	11953	5307	11487	31392
OXT	58.3553	4.46135	0.557249	8.00602	1.18478e-15	9.35423e-15					6	239	353	1	4	4	1	110	1	109	6	274	14	0	11	18	402	64	0	153	2077	132	0	52	5	0	118	1	2	6	27	42	84	305	34	6	2	2	54
DAND5	116.926	4.46046	0.440688	10.1216	4.43139e-24	6.69175e-23					13	186	108	75	22	1	5	118	9	22	14	31	56	10	19	1807	282	1911	41	104	348	207	0	163	90	180	341	159	137	77	311	357	1948	20	99	354	16	812	260
CDC25C	711.592	4.4562	0.259319	17.1842	3.4843e-66	5.98545e-64					364	475	553	927	354	85	79	359	108	265	313	91	219	15455	6748	8565	9596	12933	8266	3326	14039	5099	537	5635	2896	5749	1529	338	825	539	520	382	478	145	260	870	297	1140	725
C7orf33	14.8405	4.44954	1.17944	3.77258	0.000161566	0.000401792					0	0	8	50	0	0	0	0	7	0	3	3	0	44	0	305	0	226	179	0	44	0	0	131	821	0	0	0	0	0	0	66	2	4	3	0	0	0	42
KRT6C	14.0537	4.4489	0.872812	5.0972	3.44709e-07	1.19866e-06					9	161	0	5	0	8	10	1	7	1	0	0	0	0	0	42	0	8	1	0	335	8	0	0	6	0	0	2	11	69	1	1	0	35	18	12	116	0	3
TFAP2A	827.07	4.44384	0.30778	14.4384	2.96811e-47	1.80699e-45					4200	863	759	976	336	117	92	946	47	1007	464	620	954	50	1818	4269	5093	3190	1108	788	3325	2648	179	2542	3045	365	693	176	1076	225	888	2076	5933	1279	793	2238	475	516	1111
LMO1	112.137	4.44284	0.523822	8.48159	2.22133e-17	2.01173e-16					63	35	463	106	18	8	3	141	2	13	110	103	119	593	1093	333	231	3619	549	115	1269	147	10	896	159	290	94	40	4	12	11	179	22	39	42	354	52	13	759
MYO18B	350.4	4.44199	0.561595	7.90961	2.58198e-15	1.97493e-14					0	0	95	1	4	1	12	20	22	16	42	26	4	49041	1643	140	2448	6006	163	441	1632	4453	119	881	621	606	487	4	0	19	13	153	60	6	148	85	6	6	282
LOC102724019	53.3527	4.44003	0.494213	8.98405	2.6098e-19	2.75916e-18					8	9	70	0	40	9	4	0	2	10	18	24	0	107	62	2009	698	1189	75	356	573	607	120	357	49	519	156	0	3	3	2	46	144	30	70	141	101	357	11
TRHR	4.19915	4.43671	1.23974	3.57873	0.000345266	0.000816612					0	0	0	1	0	1	0	0	0	4	0	1	0	0	0	0	0	0	0	0	0	0	0	0	40	0	40	0	7	51	2	26	0	4	0	0	50	19	8
WNT16	337.171	4.43341	0.510573	8.68321	3.84741e-18	3.7165e-17					17	5	2	4	24	32	70	2	50	223	7	6	0	3974	2237	96	1008	14478	1547	748	0	2417	20	37	137	33443	8662	133	19	10	114	14	200	27	339	0	476	230	23
MEIOB	44.3726	4.43332	0.616128	7.19544	6.22581e-13	3.85911e-12					278	1	2	121	14	89	10	19	30	2	14	3	6	52	0	0	173	33	0	7	0	8	0	0	0	233	12	3	4	11	1	599	4	7	157	22	7	10	12
GRIK5	1072.82	4.42947	0.369355	11.9924	3.89306e-33	1.09943e-31					5	370	2845	1330	1261	80	28	323	98	639	33	1390	1836	168	578	13887	418	13446	854	5530	243	7498	432	8044	523	4623	3937	137	2970	147	8534	163	89	492	708	3614	1775	2571	3480
CACNG7	3.551	4.42869	1.09936	4.02841	5.61565e-05	0.000148107					0	0	13	12	0	0	3	0	2	0	0	3	0	0	72	25	0	0	0	25	0	0	0	0	0	0	0	12	0	16	943	0	14	0	4	31	0	0	34
TSHR	536.714	4.42547	0.421135	10.5084	7.89864e-26	1.35341e-24					8	1162	894	114	27	61	90	15	48	34	11	87	802	55	327	11222	1604	29211	6135	575	534	1236	58	33549	412	777	440	11	51	113	523	55	501	194	128	794	37	337	367
HOXC11	34.9624	4.42477	1.0054	4.40099	1.07756e-05	3.12997e-05					0	0	0	0	0	4	7	0	0	0	12	0	0	0	0	0	0	54	15	0	0	0	0	0	0	0	20	0	275	52	992	0	2	1	20	78	200	414	0
DPF1	387.4	4.42173	0.33526	13.1889	1.01592e-39	4.26781e-38					23	417	381	1429	185	17	21	429	120	497	75	300	262	196	575	1122	1027	2829	1594	310	1053	1119	91	1110	73	243	809	284	88	260	1753	1311	190	30	238	1306	91	642	1013
SLC7A3	67.8476	4.42047	0.721912	6.12328	9.16684e-10	4.18041e-09					0	52	3	134	0	12	0	0	0	6	0	10	18	0	0	1404	68	110	27	441	0	253	5	2573	31	0	0	1	0	47	116	21	1555	0	11	51	230	301	71
EMX2OS	223.139	4.41978	0.673124	6.56606	5.16629e-11	2.66364e-10					0	523	0	9	0	27	4	0	2	8	0	25	6	51	12766	7844	0	9113	76	507	13	64	126	4275	311	781	26	71	2	5	868	1058	1449	4	7	2	35	224	108
TUSC8	53.3784	4.4187	0.468704	9.42749	4.20036e-21	5.03259e-20					97	15	17	23	16	2	64	1	31	10	34	43	8	0	959	68	270	416	294	279	24	648	12	4	4	681	34	203	0	49	3	109	233	192	46	31	0	117	109
UMODL1	424.404	4.41835	0.41322	10.6925	1.10376e-26	2.0223e-25					11	757	1266	94	34	4	6	407	15	110	575	295	82	984	111	9835	994	4974	264	1318	13247	835	65	8571	416	127	1714	103	22	25	59	2564	1750	118	124	95	20	1324	959
COCH	812.268	4.41781	0.260687	16.9468	2.0321e-64	3.07897e-62					90	1587	482	880	754	148	204	327	576	491	32	270	488	3259	6728	6893	7269	17976	6214	4132	6845	4249	270	3325	3524	3287	4934	336	789	571	2148	1406	1830	275	252	1358	423	671	1399
MAP7D2	669.329	4.41585	0.379157	11.6465	2.3912e-31	6.02155e-30					32	471	3	1	28	228	298	8	1	410	191	254	186	168	6462	6155	2240	14870	722	3822	373	312	264	15827	1977	3955	4003	1583	1962	470	812	386	772	1052	2281	2813	1087	1169	1993
ASPM	5371.66	4.41348	0.243162	18.1503	1.27627e-73	3.3746e-71					1495	701	2395	2238	3259	663	1043	2346	1962	1740	1613	1035	2838	37122	32575	51910	21927	71002	105477	42242	73887	31471	2164	82512	25800	44059	35083	2862	9748	1912	15086	8064	5295	3023	2310	9967	3466	6515	7889
KIF2C	2187.9	4.41304	0.214284	20.5943	3.08465e-94	4.15965e-91					1936	1113	2325	2147	2131	354	398	1372	835	1066	1381	751	1798	25723	11646	15303	27902	24195	30820	9689	16397	9745	1066	14350	8596	23137	7626	1495	2844	1691	1791	2400	1673	1128	1209	2873	1861	2565	4735
HCN2	543.764	4.41088	0.307248	14.3561	9.76018e-47	5.79806e-45					2577	113	468	209	105	85	96	97	397	731	432	266	223	6537	18572	864	1447	7409	3167	2536	8789	3342	217	1664	165	8534	7387	469	110	2	74	404	33	56	42	423	14	81	491
ASF1B	4983.18	4.40896	0.236618	18.6332	1.7282e-77	6.2146e-75					3704	4551	8283	12364	5157	362	702	5498	1958	2961	3897	2041	1523	23249	20455	17158	70198	104322	23681	22204	33665	36277	1782	45776	7862	35187	9271	3400	1772	3148	4941	8388	6420	1504	4289	7996	1228	5043	5045
BUD31P1	26.8449	4.40741	1.54218	2.85791	0.00426437	0.00851675					0	0	0	0	0	0	0	0	0	0	0	0	0	4271	0	0	233	80	0	25	29	324	0	416	0	0	139	0	0	0	0	25	0	2	4	0	0	0	1
NDC80	2743.82	4.40409	0.25701	17.1359	8.01179e-66	1.35898e-63					625	1014	2661	2136	3404	258	225	1012	526	873	442	471	1740	18527	30655	31545	54306	56761	38653	12470	26217	18376	1564	51423	11090	34416	24139	1309	1592	2271	2545	2497	891	442	875	2033	492	2112	2598
ZG16	2.87986	4.39871	1.28545	3.42192	0.000621796	0.00141577					35	0	0	0	0	0	0	0	0	0	8	0	0	98	0	0	0	0	0	0	0	0	0	0	0	8	0	20	4	7	0	4	0	0	0	4	0	0	18
TAAR1	9.28224	4.39786	1.32617	3.31621	NA	NA					112	0	0	7	1	0	0	0	495	4	115	0	0	2	0	0	0	0	0	42	0	0	0	0	0	36	32	0	0	0	0	0	0	0	24	0	0	0	0
GLRA2	165.848	4.3969	0.573028	7.67309	1.67897e-14	1.19793e-13					0	4	0	6	1	0	3	0	2	2	0	2	69	948	1112	1835	4389	1541	4835	1595	297	1416	101	959	2761	2905	3193	0	77	2	1402	48	5	4	18	0	1	22	6
GTSE1	2536.54	4.39602	0.248021	17.7244	2.71622e-70	5.814e-68					695	1662	2641	2651	1321	338	543	1174	592	906	1084	1194	1514	20009	21244	27330	21225	42679	25880	7817	24758	17572	1375	24557	5711	13920	10847	641	5050	1312	3552	4876	3037	939	1004	6894	2034	2956	5513
LINC00867	191.713	4.39582	0.490927	8.95413	3.42433e-19	3.58936e-18					43	1	6	5	0	0	10	23	1	9	17	3	8	563	4044	215	1114	2631	809	185	377	147	262	830	28	32193	334	80	31	45	0	165	23	3	5	22	10	0	4
KRT6B	104.881	4.39445	0.819505	5.36232	NA	NA					4	3139	0	24	6	25	29	0	19	6	0	1	0	0	0	390	5	29	28	13	586	5	0	5	0	5	5	8	11	257	2	7	0	107	27	12	87	1	3
RPRML	40.9759	4.39335	0.460696	9.53633	1.47976e-21	1.83322e-20					0	75	102	48	1	9	15	26	10	8	9	48	60	350	267	72	35	135	84	12	149	22	4	404	11	223	8	1	112	69	244	29	20	5	0	193	48	350	33
DDX25	202.331	4.38981	0.35803	12.261	1.46675e-34	4.58913e-33					272	95	343	189	408	24	54	174	6	142	5	188	100	60	1183	2316	20	1203	805	483	14	1144	21	3496	749	1124	257	462	14	55	390	306	210	19	440	740	276	214	410
NPHS1	145.599	4.38867	0.527654	8.31732	8.99739e-17	7.75766e-16					3	0	5	8	205	46	7	4	12	160	122	4	6	3247	2459	3707	2182	1990	2855	482	1589	50	9	2035	0	1360	1851	16	0	58	30	26	5	11	192	573	5	11	145
C15orf32	4.3793	4.38543	0.988373	4.43702	9.12109e-06	2.67009e-05					0	0	0	1	0	0	0	5	0	0	0	4	1	0	0	0	181	226	0	0	0	98	0	18	0	0	85	6	0	4	2	16	2	1	0	6	2	2	8
UNC79	942.615	4.38512	0.316686	13.8469	1.32841e-43	6.75984e-42					12	381	705	561	460	57	82	1076	95	626	414	274	339	287	9431	12881	1821	22613	6329	8004	1891	10527	415	21945	297	12987	5594	895	17	48	2693	1602	2496	94	313	2622	162	655	632
GRM8	876.284	4.37573	0.392002	11.1625	6.22069e-29	1.33683e-27					459	263	702	815	238	1	136	718	29	1549	372	409	115	293	3234	13203	3145	11660	4580	4226	1615	19020	239	11251	89	3571	3524	178	694	80	47	1823	316	56	1529	2229	16	95	1385
INSM2	62.823	4.37056	0.456794	9.5679	1.091e-21	1.36603e-20					16	241	20	71	8	10	18	194	21	36	21	25	24	92	66	646	76	368	1151	51	395	61	9	117	0	51	17	48	68	8	198	120	64	273	17	94	10	8	223
FAM83F	1347.02	4.36803	0.296251	14.7444	3.34457e-49	2.21629e-47					1649	803	2184	455	1853	265	758	535	2515	224	1169	697	847	3786	416	4027	8260	6853	1723	2442	3814	1513	565	10692	3491	12529	6478	1309	1961	1350	231	3521	208	683	1044	4997	1921	1642	506
DACH2	274.017	4.36587	0.537548	8.12183	4.59213e-16	3.75513e-15					275	13	0	43	1	19	195	1	109	0	30	1	2	1464	312	43	1045	313	7245	2320	9	9	18	35	1505	31867	2873	89	881	8	0	36	139	11	21	45	279	101	4
FOXL2	27.0894	4.36459	0.673076	6.48454	8.90008e-11	4.4741e-10					4	6	1	3	1	9	1	17	0	0	0	23	95	4	8	663	135	45	6	2	32	0	2	24	12	0	8	2	30	15	12	4	20	87	2	4	182	294	8
KIF14	2198.96	4.36354	0.238566	18.2907	9.80963e-75	2.84479e-72					665	491	985	737	1432	250	275	849	951	791	556	458	1152	20270	21107	28906	22875	33274	48222	15065	41628	10542	1025	29090	12110	22497	13825	870	2097	911	3305	2343	1260	924	947	2151	1079	2363	2264
SIX1	2210.71	4.36162	0.35179	12.3984	2.66728e-35	8.69848e-34					602	1359	2805	830	3717	111	348	1356	562	2758	960	1289	5023	2917	2549	2229	8099	10285	8872	10298	20868	13962	1644	50177	1169	4698	4663	640	1096	2604	257	4425	70	1901	293	2982	3057	18705	4951
TFF1	38.3026	4.3616	0.768258	5.67725	1.36876e-08	5.54368e-08					603	0	4	0	20	71	116	5	13	8	100	13	1	76	0	29	0	61	91	45	106	50	46	0	0	216	0	241	6	17	0	1	3	7	52	0	0	0	5
IGFL4	40.2924	4.35963	0.548955	7.94169	1.9945e-15	1.54131e-14					30	5	56	34	10	5	7	24	109	30	4	4	5	58	139	20	67	73	0	427	70	41	0	21	39	100	554	140	51	11	2	266	3	6	91	60	24	39	7
LINC01885	8.79848	4.35802	0.960953	4.5351	5.75756e-06	1.72535e-05					0	0	0	0	0	0	0	0	5	0	36	0	0	6990	0	15	22	145	272	12	22	515	0	15	0	81	280	1	0	0	0	1	0	2	0	15	6	0	8
NCAM1	5028.09	4.35792	0.245103	17.7799	1.01094e-70	2.21668e-68					3235	2835	10379	3688	7575	385	704	3721	4826	6132	3600	2732	4551	2482	1433	14457	4900	18606	6600	5786	3698	8746	381	5298	495	6438	7797	5478	18712	3660	14562	6849	15323	798	8775	23828	1051	1177	28340
MELK	5176.39	4.35671	0.256428	16.99	9.74205e-65	1.51002e-62					1183	1276	1800	2705	2426	239	324	1714	852	1151	791	671	815	61955	44516	81020	134915	161987	95743	50602	91192	59122	5988	83441	19429	60173	22824	1662	773	2234	2844	1963	1443	284	1214	2102	367	2142	3298
XRCC2	755.523	4.35483	0.219408	19.8481	1.1445e-87	1.0289e-84					264	399	601	316	466	211	129	443	468	239	299	243	351	1639	1315	3576	4221	5241	1376	2577	2323	2043	138	3501	304	5068	1735	469	2262	909	2052	2570	1364	788	1310	1653	1493	1402	1555
LOC105378798	142.646	4.3542	0.832017	5.2333	1.66506e-07	6.00438e-07					0	0	0	0	0	4	0	0	3	1	3	23	0	1355	1584	34	0	0	31	16	4	0	27	0	6121	3925	10807	0	59	4	0	0	0	1	0	0	58	6	1
LINC01416	9.07896	4.35383	1.07498	4.05016	5.1183e-05	0.0001358					0	0	0	0	0	1	1	0	2	0	1	1	0	111	0	0	0	0	129	85	15	0	30	23	451	0	261	0	56	6	0	2	4	0	0	4	45	0	0
L1CAM	2180.32	4.35221	0.299937	14.5104	1.04075e-47	6.48245e-46					1968	917	2643	1241	1346	219	46	327	1289	1116	600	1173	2707	944	567	3628	15591	6061	1054	1730	2043	1582	141	1419	2005	1280	2840	586	5580	84	33717	1604	849	1158	6640	4740	847	13601	12382
MIAT	9208.65	4.35145	0.35679	12.1961	3.2608e-34	9.87023e-33					1747	841	5515	2584	5135	4773	1250	2029	5708	4057	2164	2416	7765	1351	3974	16377	11814	5817	15811	5213	12171	5779	645	27469	798	6154	26773	4150	9811	359	687	107653	4267	6750	12902	83435	2428	5224	3095
GLYATL1B	14.2133	4.35107	0.627851	6.9301	4.20543e-12	2.41013e-11					20	0	8	2	14	16	4	7	4	11	9	10	2	93	0	0	0	0	0	52	72	136	0	0	0	250	23	57	46	1	18	12	35	11	58	31	5	5	4
RPS10P1	20.54	4.34948	0.45838	9.4888	2.33708e-21	2.8495e-20					14	41	42	9	12	10	1	70	1	5	9	4	28	4	25	4	24	39	9	20	8	8	4	10	6	37	13	40	39	33	2	173	4	4	21	12	6	13	91
AFP	5.19608	4.34919	0.838341	5.18786	2.12728e-07	7.57395e-07					6	0	0	0	1	0	0	1	37	11	0	3	0	0	0	12	0	53	24	0	0	12	0	0	12	0	0	12	7	39	1	6	2	8	0	0	5	2	5
LHFPL5	250.098	4.34861	0.378835	11.4789	1.68382e-30	3.99409e-29					88	16	27	38	62	0	2	20	60	81	8	17	6	2442	6266	2291	2276	4887	2290	2179	1964	962	659	1362	784	4541	3959	438	393	23	225	126	12	33	163	968	57	37	261
GABBR2	620.091	4.3482	0.49894	8.71487	2.91101e-18	2.83225e-17					3	203	121	583	3	3	0	55	33	375	25	174	72	25529	2711	12874	2824	4104	247	431	5098	1249	136	573	78	8	1657	64	45	2	966	1415	377	2	125	1764	16	1605	574
CENPA	662.971	4.34741	0.240184	18.1003	3.17058e-73	7.99164e-71					558	958	989	1572	1050	132	145	407	431	650	592	292	578	3029	1641	2665	2072	4001	3551	2415	2838	1793	202	2446	1550	2454	1517	847	1227	1658	1489	600	692	199	261	1373	468	566	2571
GPRIN1	2145.98	4.34144	0.218419	19.8766	6.48229e-88	6.47509e-85					1913	1875	4654	2725	1890	230	215	1730	1007	1271	1382	760	1382	4526	15305	18185	17521	30448	5956	5992	25428	7657	999	12277	748	11975	3278	914	4586	557	3855	2203	8612	1153	2559	9521	655	3822	3390
TUBAP13	22.8277	4.34027	0.623162	6.96492	3.28588e-12	1.90745e-11					1	8	0	0	0	1	0	2	8	0	1	2	1	11	0	27	4	18	20	7	6	1	0	4	4	4	14	16	335	2	0	227	19	12	4	45	165	0	51
CNTNAP4	91.2647	4.3377	0.883248	4.91108	9.05779e-07	2.99851e-06					0	3	3	8	0	5	0	0	0	9	71	0	0	2520	7919	214	39	1273	7188	419	0	60	158	344	0	0	10	0	0	4	1	12	24	7	8	0	10	0	10
TAS2R38	5.64922	4.33362	0.932803	4.64581	3.3875e-06	1.04687e-05					1	1	4	0	0	3	13	0	2	0	1	0	0	0	0	0	0	0	8	2	0	0	0	0	31	4	7	1	109	2	2	0	0	4	4	0	62	2	6
LINC02387	22.9833	4.33356	0.741167	5.84695	5.00676e-09	2.11318e-08					257	54	1	0	0	0	2	9	4	0	8	3	4	14	0	1123	107	38	41	23	27	14	0	27	0	34	0	32	13	13	0	40	9	14	7	0	49	40	171
ZFHX4-AS1	14.7331	4.33266	0.806426	5.37266	7.75817e-08	2.90205e-07					0	0	0	29	2	0	8	0	60	0	0	0	0	2637	43	0	0	71	72	33	0	0	18	81	140	73	17	44	68	3	2	3	0	4	4	10	0	362	17
SPPL2C	3.19315	4.32897	0.998881	4.33383	1.4654e-05	4.1747e-05					0	0	0	1	6	0	0	0	12	3	0	0	0	35	22	4	14	4	0	0	0	0	0	0	0	27	12	0	6	0	35	2	0	0	0	18	2	48	14
LINC02567	2.21019	4.32781	1.30946	3.30504	0.000949632	0.00210293					0	13	1	0	0	0	0	0	0	0	0	2	1	0	0	205	0	0	0	154	0	0	0	293	0	0	0	0	4	1	0	0	2	0	0	0	1	12	2
MYADML2	9.27843	4.32762	0.622582	6.95109	3.6247e-12	2.09646e-11					6	0	15	1	0	6	4	1	4	9	2	1	2	72	19	0	0	22	13	7	0	7	0	0	0	61	19	6	58	3	6	50	22	12	11	77	15	5	31
SCN8A	803.899	4.32756	0.229247	18.8773	1.75466e-79	8.15916e-77					105	496	456	216	604	107	407	905	344	422	308	571	940	3144	1428	4140	1896	5032	3567	1421	4020	2341	106	4797	1464	2497	2774	881	1189	348	3492	3353	2149	316	689	1696	1447	2535	909
OR51H2P	2.11445	4.31847	1.209	3.57192	0.000354367	0.000835938					4	0	0	0	0	0	2	0	3	2	1	0	0	0	288	0	5	13	0	5	0	5	0	0	0	53	5	7	0	0	0	0	0	0	1	0	2	0	0
NKX6-2	78.6406	4.31756	0.74501	5.79531	6.81946e-09	2.84048e-08					0	15	1406	66	0	5	0	10	0	45	0	597	107	5	0	11	4	53	11	41	8	54	6	9	0	0	42	0	0	0	0	2	115	9	2	108	1	0	155
FLJ12825	24.2443	4.31675	0.633415	6.81504	9.424e-12	5.21579e-11					0	11	2	7	4	9	12	7	4	2	27	0	6	41	113	216	0	295	50	0	0	0	0	0	66	9	57	0	208	23	139	47	2	0	61	171	55	79	22
LINC00592	19.3521	4.31608	0.604897	7.13524	9.66194e-13	5.88488e-12					10	0	2	81	19	29	0	2	2	33	0	4	11	8	0	0	41	298	281	13	91	93	0	43	0	114	131	2	3	11	0	79	11	6	16	187	14	6	63
AGT	2635.1	4.30835	0.434539	9.91475	3.59165e-23	5.0504e-22					21828	501	395	73	3128	72	4281	566	595	348	488	1542	155	7516	2099	19057	1743	864	607	5212	17852	1518	996	1288	55	240560	220	9818	134	30	2873	81	123	3535	3129	1287	126	4932	535
LOC124902809	124.834	4.30432	0.658579	6.53576	6.32858e-11	3.22589e-10					0	0	4	0	0	0	0	0	0	0	0	4	0	30	2071	847	937	1040	5901	1733	3835	1778	15	6410	530	5070	0	2	0	0	0	5	2	4	1	3	10	0	4
CLGN	1022.67	4.29912	0.285185	15.0748	2.37137e-51	1.73322e-49					252	244	739	1227	2282	14	168	136	640	970	294	140	422	19014	2435	20699	5877	14842	2646	4654	19580	3852	575	8510	6701	10102	1750	1630	916	2578	347	464	2370	519	534	864	1333	764	1397
CDX2	7.10051	4.29648	0.986029	4.35736	NA	NA					0	0	0	0	80	2	18	0	2	0	5	0	0	6503	147	0	0	5	0	5	9	0	0	0	22	14	163	0	0	9	0	8	1	0	40	6	0	2	1
CPA2	40.1706	4.29337	0.473549	9.06637	1.23054e-19	1.33337e-18					2	81	39	64	10	3	17	13	1	25	1	18	19	14	15	276	2900	386	157	189	127	84	15	220	30	199	52	12	3	23	15	125	41	11	21	92	56	38	58
KCNN1	322.011	4.29097	0.403187	10.6426	1.88718e-26	3.37963e-25					24	145	26	1065	11	38	62	172	19	272	8	73	423	268	170	1900	95	3369	1774	424	170	1097	50	1101	224	929	770	10	50	398	2641	801	1603	151	21	856	289	125	1059
AOC1	1730.95	4.28994	0.463387	9.25778	2.08726e-20	2.40672e-19					4010	148	723	10	3585	72	3112	2531	173	26	11137	2198	14	888	951	52898	2311	1724	514	4978	984	963	663	1735	269	30276	460	6987	36	30	24	43	109	755	2140	108	124	2670	28
UNC5D	802.025	4.28823	0.634918	6.75399	1.4383e-11	7.82709e-11					2	7	0	156	0	1	2	0	10	1480	1	332	82	62	64156	17386	3418	9222	3640	20033	7183	247	1249	44350	101	0	93	0	0	12	11	0	1	0	50	4	2	0	213
CASC9	235.057	4.28813	0.650867	6.58833	4.44792e-11	2.30782e-10					1	0	7	4	17	25	81	0	103	0	158	1	1	4771	6	3403	0	11	5365	2184	28	1634	62	7	5456	929	9188	1	823	105	327	0	334	97	1	1	319	6	5
APCDD1L	188.75	4.28556	0.426946	10.0377	1.04077e-23	1.52884e-22					49	13	193	4	12	11	248	1	21	9	2	16	4	29	10846	1219	29	171	1515	5419	2387	625	57	247	2262	4747	776	37	56	35	56	46	86	82	201	527	89	149	761
PLEKHG4B	3790.66	4.28241	0.261522	16.375	2.88585e-60	3.4902e-58					4324	1418	4535	1422	2837	199	428	1042	1227	1784	207	3242	7705	5040	13913	14569	19640	7302	40848	13747	8384	12270	786	17671	4799	14726	20525	850	2348	2566	14403	19269	4355	4078	3618	7822	7438	5629	3236
LINC00898	6.53642	4.28224	0.861248	4.97214	6.62191e-07	2.22851e-06					0	1	29	0	0	0	5	0	0	2	0	5	1	101	0	8	12	0	286	4	4	18	0	4	0	0	84	0	0	8	1	3	0	25	0	14	64	3	10
SLC6A19	6.71222	4.28015	0.929295	4.6058	4.10884e-06	1.2557e-05					6	0	0	6	5	0	0	2	0	1	2	0	10	9	43	0	0	27	26	0	225	52	0	11	0	0	50	4	0	0	2	75	2	0	12	2	8	2	2
FOXO6	1154.01	4.28012	0.23185	18.4607	4.27441e-76	1.34047e-73					1261	1822	3260	828	1377	48	106	265	321	1071	818	1926	785	3500	4217	1331	8736	11684	7877	2040	3083	7858	339	5227	734	4848	1662	826	267	780	2465	1127	1481	2014	1227	1495	2159	936	6655
LINC00958	516.299	4.27982	0.469007	9.12528	7.1548e-20	7.89869e-19					26	22	357	3	360	0	147	14	297	366	348	119	251	3690	120	2496	2040	4480	467	11578	160	2802	605	3435	4065	36006	92	3169	3	18	34	111	971	347	71	4	47	337	63
USH1G	23.7257	4.27938	0.573101	7.46706	8.20086e-14	5.49782e-13					3	182	4	0	0	1	1	0	3	16	5	4	0	355	0	105	80	25	5	47	89	33	0	17	0	9	25	5	52	5	73	107	137	48	4	0	60	100	49
OPTC	40.4732	4.27282	0.572213	7.46718	8.19287e-14	5.49383e-13					0	1	0	30	0	19	0	5	0	13	0	1	29	0	26	1556	26	568	357	202	292	257	27	652	0	48	628	3	8	2	7	124	10	23	8	11	85	66	24
MYL7	14.7439	4.2717	0.652779	6.54388	5.99448e-11	3.0637e-10					21	0	33	7	2	1	0	19	1	3	4	5	0	0	0	0	7	0	0	6	13	75	0	10	0	6	12	16	1	2	4	283	4	1	103	39	8	0	22
FANCD2P2	6.84418	4.27159	0.845023	5.055	4.30397e-07	1.4804e-06					1	0	0	0	0	0	0	3	0	0	0	0	0	0	0	0	0	0	0	0	0	0	0	0	33	77	50	14	3	49	49	8	9	6	5	9	41	14	30
MIR9-1HG	101.821	4.26952	0.459303	9.29564	NA	NA					6	19	36	411	9	28	18	5	768	34	18	14	0	1197	160	9264	161	449	80	98	63	116	32	20	3682	50	47	8	33753	139	1457	88	12	67	30	186	10	36	274
HTR1E	22.5642	4.26941	1.12956	3.77972	0.000157004	0.000391024					0	0	0	0	8	0	3	0	0	4	9	0	0	59	0	0	1688	1195	680	36	59	463	0	0	135	149	0	52	0	2	0	0	30	0	0	0	4	4	52
VCX	7.99682	4.26851	0.770927	5.53685	3.07961e-08	1.20425e-07					5	0	1	5	0	7	9	7	0	2	8	0	2	14	0	9	12	0	0	0	0	0	0	0	40	0	5	0	10	4	0	180	6	2	2	13	767	14	7
LOC105372441	3.32279	4.26792	1.01391	4.20936	2.56092e-05	7.05352e-05					11	0	0	9	0	0	0	1	4	3	0	1	1	0	0	0	0	78	0	0	0	0	0	0	0	0	0	43	0	10	0	8	4	2	7	4	13	16	0
SLC6A3	997.111	4.26708	0.481753	8.8574	8.19023e-19	8.37659e-18					3	305	655	304	359	15	0	110	3	146	23	691	646	262	0	27481	160	45698	34648	6642	10967	3039	189	7897	0	1594	11249	3	10	84	1684	2803	2812	8	660	669	341	1297	781
PLAC1	46.156	4.26446	0.772308	5.52171	3.35715e-08	1.3086e-07					5	0	4	0	0	3	11	3	1	0	66	0	8	4178	417	0	834	834	0	209	688	416	209	202	209	0	0	5	1	6	7	31	29	2	27	1	12	19	4
SPOCK3	578.305	4.26377	0.482835	8.8307	1.04025e-18	1.05393e-17					2275	223	3666	30	120	12	61	1738	0	106	335	953	0	884	92	22	7751	1049	36	4278	3484	2185	92	36	354	527	627	479	11	480	8	657	1	2019	104	599	113	20	286
LOC101928495	2.39333	4.25961	1.55006	2.74804	0.00599533	0.0116839					0	0	0	0	0	0	1	0	0	0	0	0	0	16	0	0	0	0	50	0	0	0	0	0	92	8	59	1	22	5	0	0	0	0	0	0	13	0	0
LINC01501	3.23496	4.25942	0.929207	4.58393	4.56314e-06	1.38543e-05					0	0	8	0	1	2	0	3	14	1	1	2	0	0	25	13	0	0	25	12	0	97	0	0	30	0	55	0	0	18	8	0	2	6	2	0	0	0	0
LOC100128803	2.80121	4.25819	0.83256	5.11458	3.14444e-07	1.09781e-06					1	0	0	0	1	0	0	0	3	0	0	0	0	50	9	0	20	0	44	20	18	30	0	6	5	39	22	0	0	15	4	16	0	1	12	0	0	0	0
CDCA8	2138.35	4.25632	0.214842	19.8114	2.37239e-87	2.06398e-84					1475	1213	2680	3222	2520	319	576	1147	720	1033	1489	765	1509	16871	9240	11158	18670	16586	21336	7028	11090	7158	811	10900	4026	15478	4990	2513	2892	3264	2437	2786	2005	1307	1931	3713	2215	2866	7616
FAM237A	3.9406	4.25576	0.955771	4.4527	8.47991e-06	2.49132e-05					0	0	0	7	0	0	3	0	0	2	0	5	2	33	0	3	0	84	5	4	0	20	0	18	0	5	0	0	0	2	11	35	0	0	22	0	0	0	8
KIAA1549L	2061.88	4.25356	0.339317	12.5357	4.76428e-36	1.63685e-34					139	267	549	304	142	79	162	663	27	502	10	734	422	886	7139	41588	26315	47427	13625	23236	28503	38214	2508	24937	72647	1664	13977	45	288	399	4662	418	3495	638	1112	2096	545	390	396
TEDC2	604.472	4.24874	0.215777	19.6904	2.60521e-86	2.12916e-83					557	1028	936	1674	894	129	69	470	431	365	683	454	312	414	576	701	1284	1230	657	533	916	611	53	417	376	1664	716	867	1241	425	662	1968	1062	346	1163	1847	654	1074	1183
MT3	97.8022	4.24841	0.527387	8.05559	7.90967e-16	6.33384e-15					7	121	163	544	2	11	3	0	2	32	1	24	5	205	60	256	7	59	30	76	22	11	2	150	287	4	66	2249	29	140	15	33	11	8	98	243	23	77	115
DPYSL4	1154.34	4.24722	0.405565	10.4724	1.15726e-25	1.96917e-24					198	3696	3712	2506	3	43	16	763	455	933	26	1060	1644	620	2633	16093	162	15472	11496	2982	710	3149	418	20283	267	205	1734	89	357	32	1622	138	7969	48	1060	4267	294	956	4313
SPHKAP	366.087	4.24185	0.683663	6.20459	5.48386e-10	2.55264e-09					0	654	0	12	689	1	0	0	0	706	1	5	1	162	0	12405	1341	1974	25589	1648	0	542	136	783	1160	24	1605	885	2	5	259	0	1306	4	2	3375	1	0	666
ST13P9	10.3225	4.23973	0.969168	4.37461	1.21651e-05	3.50825e-05					0	0	0	0	0	0	0	0	0	0	0	0	0	0	0	45	0	226	663	141	0	171	0	274	35	4	28	2	0	6	0	110	15	2	2	29	2	4	14
ELOVL2	3150.43	4.23621	0.30014	14.1141	3.10861e-45	1.70059e-43					75	1874	2520	3347	3277	148	434	1608	25	1289	118	585	1070	9695	23595	96027	42180	74597	22033	17415	52012	13138	1564	54181	11052	77026	7896	1848	2706	327	4479	2754	6737	359	1177	3908	1227	2481	2553
SMOC1	1317.54	4.22967	0.298394	14.1748	1.31292e-45	7.31601e-44					6818	478	147	674	3909	109	555	222	2150	1689	4195	579	813	1317	7200	13870	4270	1886	83	2969	3000	2253	314	3961	89	7867	5197	2070	511	171	4305	1445	1183	1904	995	746	537	246	295
CDCA2	1850.29	4.2295	0.247485	17.0899	1.76504e-65	2.90263e-63					498	429	829	630	1059	156	162	643	396	444	155	354	921	30937	30664	30219	20910	36279	35961	9196	17402	16431	908	16776	6552	17542	12909	688	1065	1177	2806	1053	1036	205	229	2222	738	2451	2817
DRP2	183.104	4.22852	0.377228	11.2095	3.66409e-29	8.01463e-28					62	2	10	41	47	20	283	7	388	13	13	16	24	442	8228	284	1306	146	599	287	281	384	82	123	331	3000	780	21	690	39	80	131	25	45	208	1254	847	368	38
LY6D	21.3397	4.22822	0.933473	4.52956	NA	NA					0	553	0	0	0	0	0	0	6	0	5	0	0	10	0	52	0	23	9	17	485	11	7	0	0	0	0	6	37	28	4	0	1	13	0	0	22	67	11
TLL2	314.227	4.22432	0.421514	10.0218	1.22277e-23	1.78356e-22					45	11	512	7	42	19	30	329	3	123	91	58	13	25688	744	440	300	3305	281	438	3595	14825	215	924	1843	67	1429	58	29	69	7	35	39	26	15	71	41	37	33
LINC00501	28.6003	4.22398	0.613094	6.88961	NA	NA					0	0	194	0	0	0	0	4	5	0	1	0	0	3782	18	46	55	86	6	42	16	54	25	130	79	88	4759	8	0	27	4	2	1	4	1	12	1	0	4
LINC02833	6.81689	4.22125	0.841339	5.0173	5.24033e-07	1.78629e-06					6	0	2	5	5	0	0	3	12	0	7	0	0	0	27	0	10	7	7	17	0	7	0	0	0	20	0	122	0	8	0	49	0	0	5	10	0	0	7
BEST2	26.8663	4.22087	0.62284	6.77682	1.22852e-11	6.73302e-11					0	1	10	51	1	4	0	25	1	207	1	1	5	0	6	0	848	30	2	11	50	13	0	14	0	25	0	2	33	43	28	83	31	4	7	9	20	60	28
LOC105375556	2.07119	4.21991	1.05205	4.01114	6.04264e-05	0.000158747					0	0	0	0	0	9	0	0	1	0	0	0	0	0	49	3	11	27	1	21	11	13	0	12	0	55	52	4	0	0	0	1	0	0	0	14	0	0	0
LOC101927531	217.706	4.21655	0.565166	7.46072	8.60492e-14	5.75582e-13					1	32	0	21	0	2	56	9	0	0	3	1	60	239	4156	4534	27	953	3553	5527	47	70	117	877	12950	4384	1198	56	0	0	0	0	21	11	42	56	6	300	17
TAF7L	49.1957	4.21471	0.601175	7.01079	2.36979e-12	1.39335e-11					1	1	1	67	297	4	7	2	1	70	5	75	2	0	24	289	275	54	60	60	0	32	0	82	102	67	64	3	51	194	173	127	1	142	28	11	552	61	126
RPS17P11	349.108	4.21428	0.905011	4.6566	3.21473e-06	9.97599e-06					0	0	6	13	0	1	0	0	4	0	0	0	3	57	47	373	266	2842	23876	3417	27	56	0	17112	61	7	22192	1	0	0	0	0	0	0	0	14	0	0	0
FRRS1L	310.244	4.21361	0.404622	10.4137	2.14718e-25	3.59909e-24					4	45	449	332	322	27	12	61	51	162	3	99	548	158	7	7197	328	2014	104	826	62	815	29	2718	227	714	1562	7	32	102	2988	292	826	434	50	922	58	982	715
OTOP1	3.41716	4.21203	1.51512	2.77999	0.00543601	0.0106609					0	23	0	0	7	0	0	0	0	6	0	0	0	0	0	66	0	0	0	0	0	0	0	0	0	0	0	13	0	17	2	0	770	0	0	0	0	88	11
UNC5A	1805.3	4.21161	0.345027	12.2066	2.86614e-34	8.69515e-33					116	132	2667	1663	92	86	89	921	50	641	10	497	1173	2431	12843	6245	16009	53768	7133	4999	81127	22790	1523	33054	244	1543	5981	1284	1110	75	9457	2568	2001	277	1902	7492	114	1073	1445
LINC01224	178.155	4.21044	0.435746	9.6626	4.34698e-22	5.60412e-21					7	321	350	150	2	4	1	305	41	29	0	100	248	502	221	747	148	1241	658	421	19	489	16	1362	435	946	0	16	2	38	490	490	692	6	9	329	121	812	1106
AURKB	1063.41	4.20874	0.249175	16.8907	5.26747e-64	7.80569e-62					1132	1427	716	3890	738	343	484	964	531	394	1517	345	1045	4664	2024	1371	4049	2900	5559	999	1468	1223	212	1585	1738	3029	1657	1222	1339	1991	1684	1441	1194	656	604	1288	1812	1541	3332
KIFC1	4029.79	4.20634	0.209971	20.0329	2.84314e-89	3.33389e-86					3846	2884	5040	5112	2856	423	660	2689	1311	1976	2448	1349	2547	14462	21911	28495	36098	61838	34311	12245	34435	17994	1734	25624	6420	36168	9022	2627	3621	3921	9405	6872	4945	1838	1939	7464	2457	8465	11964
FOXD1	134.198	4.20036	0.370145	11.3479	7.598e-30	1.73807e-28					0	21	4	10	3	45	126	5	348	250	795	20	416	260	120	1559	1036	2997	353	167	2138	230	75	630	104	1018	182	8	3	37	4	9	38	2	7	33	33	41	13
LINGO2	755.988	4.20022	0.480149	8.74773	2.1768e-18	2.14107e-17					281	0	3	148	186	7	63	2	172	285	35	1	11	5206	5870	6068	128	9102	27968	7238	37	1877	148	149	14751	4345	31482	1642	292	278	564	408	1	78	24	1021	0	41	259
RESP18	2.48907	4.19559	1.25764	3.33608	0.000849695	0.00189532					0	0	0	1	0	0	0	1	0	0	0	0	2	11341	0	85	0	11	0	0	0	254	0	0	0	0	85	6	0	4	1	3	0	1	2	0	1	0	5
H2AC13	418.629	4.19235	0.37522	11.173	5.52542e-29	1.19312e-27					47	59	100	130	47	2	1	29	8	25	75	13	1	5714	10369	6418	165	11748	9844	1686	7096	5472	330	12232	2959	6930	2582	83	76	64	59	458	33	18	9	106	10	10	385
MIR196A1	9.03773	4.18944	0.794926	5.27023	1.36254e-07	4.96726e-07					0	1	0	0	5	0	0	7	0	23	0	8	0	2	0	0	0	25	0	3	10	6	0	0	0	0	0	6	6	0	46	62	0	6	5	135	2	46	4
GRM7-AS1	35.7143	4.18834	0.573649	7.30122	2.85162e-13	1.82204e-12					6	3	16	4	0	0	3	4	0	2	31	5	0	5	88	834	90	3519	190	251	29	608	2	1145	225	0	13	1	2	0	0	19	4	11	40	4	8	28	15
PRR36	2529.61	4.18685	0.218689	19.1452	1.06135e-81	5.72493e-79					1386	3242	7480	1441	3743	107	696	2504	1728	2918	1965	2063	5254	1334	1919	1747	6002	4276	6051	1549	3330	2620	235	2681	501	3199	856	931	4453	1211	2501	7983	13145	1755	3074	7516	1675	4324	5747
ECE2	344.004	4.18531	0.615044	6.80491	1.01113e-11	5.57903e-11					370	329	334	614	560	0	0	0	0	5	0	11	5	0	0	1987	1056	234	4	20	11	22	0	504	2	485	0	429	984	1255	1976	132	509	313	425	644	1104	1416	930
GABRG3-AS1	2.88368	4.18457	1.17338	3.56625	0.000362131	0.000853134					0	0	4	0	0	0	0	0	0	0	0	0	0	180	0	0	0	0	0	90	0	45	0	112	0	45	0	0	6	4	0	1	6	0	10	8	0	0	6
CCNB2	1970.62	4.17665	0.240454	17.3699	1.39589e-67	2.59636e-65					2606	1257	1411	6621	1525	412	658	1534	640	793	1148	519	919	17886	9964	17472	18036	28987	14927	5839	17872	8128	901	9739	8381	17708	6761	1378	2299	3978	2449	1101	1637	596	439	2413	1325	1489	4407
WASIR2	74.8724	4.16781	0.439354	9.48624	2.39525e-21	2.91516e-20					304	6	207	18	33	14	0	98	7	7	65	122	23	0	0	41	262	228	37	71	128	177	9	0	9	42	76	426	55	142	44	27	128	47	103	234	93	42	373
LINC02549	4.67707	4.16626	1.42698	2.91964	0.00350435	0.00709285					0	0	2	0	3	0	0	0	0	3	0	0	0	163	0	125	0	497	0	0	0	128	0	127	0	0	0	0	0	1	4	1	2	0	0	6	0	0	0
GSTM3P1	40.1733	4.1588	0.766454	5.42602	5.76237e-08	2.18673e-07					0	26	56	42	17	0	0	0	0	0	0	0	0	0	0	2	3	2	11	1	3	0	0	0	0	10	0	147	144	0	51	781	219	38	0	187	182	116	49
IAPP	2.56638	4.15814	1.76493	2.35599	0.0184735	0.0327612					0	0	0	0	0	5	0	0	8	0	0	0	0	41	0	0	0	0	224	0	0	0	0	0	23	0	33	0	2	0	0	0	0	0	0	0	18	1	0
DNTT	21.5736	4.15673	0.955805	4.34893	1.36806e-05	3.91547e-05					1	1	7	0	1	0	0	44	2	2	0	0	3	0	35	0	0	2503	0	139	1411	184	0	0	309	0	0	2	2	21	1	0	1	0	3	30	0	0	4
E2F8	734.09	4.15571	0.244551	16.9932	9.21746e-65	1.43696e-62					601	611	599	603	892	110	210	719	215	365	744	431	184	5734	6602	2618	5061	5942	4546	2724	8161	6211	388	2690	1333	5170	1143	752	911	1595	2396	939	874	520	336	1523	841	420	916
DLGAP3	1440.66	4.15468	0.248518	16.7178	9.71923e-63	1.36452e-60					236	1049	1288	1086	1177	115	91	671	277	450	1003	820	635	4175	11343	27376	43323	22952	10450	13350	26710	12757	2478	20812	483	20254	8223	770	997	104	1150	809	1460	274	672	1473	112	996	1372
ADCYAP1	2587.14	4.15286	0.437736	9.48713	2.37477e-21	2.89284e-20					1654	4569	8741	328	2939	52	176	7499	8	1780	8	2182	4593	192	6899	1919	2760	20534	1992	1276	3571	3594	283	5063	17	1930	476	11941	107	440	4749	14839	285	136	2525	7009	4	1277	11544
SLC35F4	11.5623	4.1511	0.672578	6.17192	6.74667e-10	3.11411e-09					1	0	0	45	6	4	21	0	96	2	2	3	1	0	0	21	0	37	16	4	0	8	0	27	7	0	9	0	16	18	4	18	4	1	6	0	4	8	26
ATRNL1	2864.75	4.15039	0.442949	9.3699	7.26004e-21	8.56907e-20					10	48	26	1012	5	32	54	50	57	424	367	139	9	186419	4567	165553	181	36636	61050	28758	17709	25446	1001	14413	29480	6239	9925	8	173	6	262	2031	6046	31	144	221	5	206	114
ESPL1	1958.49	4.14981	0.221257	18.7556	1.74181e-78	7.01143e-76					1425	815	1744	2497	2240	385	606	751	1369	1092	1124	899	1450	9511	4950	8577	10350	13441	13427	2691	11959	6748	758	9555	2594	10261	5264	2144	3678	1783	4819	5703	2578	732	1314	4729	2683	4846	3373
IGF2-AS	57.2504	4.14824	0.614262	6.75322	1.44602e-11	7.86431e-11					5	60	70	9	5	4	0	39	2	59	1	269	95	71	323	82	21	519	0	285	1731	155	40	0	6	0	6	22	0	0	4	441	2	0	0	14	33	0	19
PATE4	102.521	4.14525	0.45586	9.09325	9.61192e-20	1.0508e-18					0	0	1	1	0	4	1	2	7	7	1	10	5	100	1032	2592	475	2231	478	0	116	3944	25	4050	781	2042	1985	13	101	5	20	164	7	9	29	29	4	1	17
APLP1	2322.97	4.14473	0.27552	15.0433	3.8185e-51	2.75361e-49					1769	3975	3216	5492	2337	108	240	2293	347	3231	6310	1016	1335	6112	7176	13967	6096	18186	7993	2218	8560	2655	868	7611	232	4925	2776	3736	1349	195	10087	4739	3790	694	2446	4712	140	3734	8544
ADGRF2	74.9587	4.14087	0.632578	6.54603	5.90882e-11	3.02163e-10					85	3	1	12	271	1	4	0	48	36	18	0	0	222	15	8	54	193	323	75	32	30	122	31	26	1077	2109	309	0	24	1296	54	2	4	203	89	16	16	4
ACRV1	35.227	4.13925	0.396814	10.4312	1.78621e-25	3.009e-24					18	26	58	22	20	9	8	36	24	35	18	22	20	9	32	116	22	85	20	59	9	126	0	88	0	33	40	18	118	21	125	111	110	32	20	76	82	52	73
SBK1	3665.54	4.13625	0.181315	22.8124	3.45043e-115	1.55097e-111					3153	2611	5400	2033	5653	309	410	1937	2400	3986	2146	3242	2641	8332	9584	10931	9265	20393	12221	10984	19523	14226	1054	17772	1160	7659	7771	2496	6424	2240	2539	12784	16896	3576	5679	13556	3262	3724	6107
LINC00648	190.584	4.13377	0.785246	5.2643	1.40723e-07	5.12323e-07					116	0	0	1	0	3	45	0	68	0	236	0	0	11158	0	437	0	731	6744	113	34	6	28	28	6016	1765	19	66	1355	6	0	0	10	0	0	0	20	22	0
NUSAP1	5108.22	4.13151	0.249014	16.5915	8.02893e-62	1.09919e-59					6446	2656	3967	18329	3696	86	92	464	113	153	286	108	154	23775	24714	67768	41832	62049	53288	23153	75858	30361	3102	23878	15705	65001	11342	4529	6405	9431	12065	2957	6366	1137	3041	12053	2473	4458	15886
AMPH	3245.83	4.13132	0.322728	12.8012	1.61366e-37	5.96988e-36					15	688	853	2219	2435	35	69	820	261	2526	962	279	901	14553	33416	47586	82226	84739	119690	38733	45577	47739	1623	18452	286	6259	8598	171	61	71	2813	1011	907	587	2750	5730	2182	209	8546
IGF2BP3	983.595	4.12891	0.321482	12.8434	9.36716e-38	3.53753e-36					1008	345	174	230	1424	78	266	126	556	371	167	254	227	30356	7137	2188	210	11317	3216	11756	445	720	1046	12694	20260	14135	8723	292	1857	832	492	1628	23	162	228	450	1180	75	828
PROX1-AS1	206.693	4.12849	0.261314	15.799	3.16294e-56	3.1362e-54					141	38	51	334	182	28	177	30	68	146	41	41	55	848	5302	821	2028	804	2896	922	1700	925	189	1098	525	2623	1840	84	244	245	14	267	90	78	184	1051	76	91	66
UTS2R	47.7173	4.12778	0.443087	9.31597	1.20844e-20	1.41211e-19					19	4	21	5	2	22	101	77	296	13	4	4	3	26	51	2	19	101	294	10	44	23	6	0	57	29	112	3	10	187	16	10	4	175	190	162	16	6	203
CCL25	21.4356	4.12746	0.645984	6.38942	1.66515e-10	8.14012e-10					2	0	19	1	17	17	12	2	12	6	7	4	0	0	65754	19	106	104	60	40	0	440	0	0	478	20	51	8	33	228	6	4	6	58	2	81	9	17	20
ASXL3	2033.39	4.12683	0.341052	12.1003	1.05211e-33	3.08427e-32					441	82	278	1352	760	13	2	257	2318	1899	115	653	1056	750	1260	10391	58152	4663	17980	37381	539	4903	912	14878	605	19468	46104	1145	768	257	3052	5996	34	1117	4077	1394	6200	409	1595
ERFE	683.772	4.12486	0.31576	13.0633	5.33929e-39	2.19179e-37					1819	310	1065	477	1028	37	384	729	839	480	176	2540	2363	307	33	549	615	546	242	655	1306	839	163	1198	3	1910	1318	113	274	57	1265	474	1054	758	1224	1375	344	773	634
ORC6	675.409	4.12439	0.213786	19.2921	6.25491e-83	3.74878e-80					429	1026	1156	1545	575	263	199	735	336	597	377	403	325	1674	1272	1509	2576	3439	2046	843	1466	1092	96	2207	558	2995	974	496	633	1572	744	1666	699	269	462	1490	746	1075	1536
DCAF12L2	26.1971	4.12394	0.737474	5.59199	2.24486e-08	8.90875e-08					0	1	0	0	0	1	14	0	0	1	7	28	630	31	79	6	227	573	24	4	2	76	0	169	115	155	162	0	153	8	0	0	0	4	4	0	17	839	0
TOMM20P3	9.82263	4.12354	1.01159	4.07628	4.57624e-05	0.000122078					0	0	0	2	0	0	0	0	0	0	0	5	0	0	0	553	121	255	6	26	134	15	0	387	3	0	11	12	0	0	0	54	18	0	0	0	0	125	1
CDT1	1994.78	4.12175	0.223171	18.469	3.66574e-76	1.16757e-73					2227	4480	2091	3968	1353	586	299	1947	857	2085	1144	1350	1353	4663	4514	9114	14067	16395	6696	4179	8034	4519	458	4711	2537	6979	1643	1510	1533	2367	4002	2764	9131	1064	1252	6113	2092	2401	5052
NAT8L	447.162	4.11952	0.291264	14.1436	2.04529e-45	1.13036e-43					640	108	583	194	642	240	60	32	505	404	37	886	448	5564	1145	6180	570	733	1111	1300	2742	1015	59	714	511	1564	1099	205	1793	183	67	735	947	260	735	1522	471	165	427
MAPK8IP2	1971.6	4.11823	0.189146	21.7727	4.20942e-105	1.03207e-101					3746	2422	3066	1565	1990	322	333	1565	960	1045	1722	1951	2170	14311	7603	9152	14767	19214	3939	2706	15732	6960	508	8795	1587	5743	4903	902	2589	519	2136	3492	5880	1460	964	5353	1516	2122	5177
RAD54L	1190.45	4.11552	0.233412	17.632	1.39963e-69	2.88152e-67					711	596	1412	1081	836	145	138	528	369	496	311	353	528	5454	6103	13341	22563	11251	17330	5706	7607	8711	553	10118	4288	12382	6683	592	1587	640	867	2221	1473	504	1223	1892	1223	1400	1154
LINC00184	15.8241	4.1149	0.574462	7.16304	7.89088e-13	4.85108e-12					16	6	13	1	47	1	8	2	14	1	16	7	13	41	10	5	34	72	20	4	42	0	0	29	10	592	0	147	6	6	8	8	0	4	57	13	12	136	16
CDC45	1468.08	4.11235	0.27097	15.1764	5.0676e-52	3.89382e-50					255	1440	747	1855	575	193	251	984	312	320	401	576	590	20914	12298	16020	23450	40426	11961	6409	12687	14058	900	19885	7968	20748	9271	279	688	596	951	1189	779	326	673	1450	317	610	1624
OLIG3	10.9323	4.11027	1.09831	3.74235	NA	NA					3	0	0	58	0	1	2	0	0	1	0	0	0	2	0	128	2	12	14	0	0	0	0	0	49	7	0	0	20	266	620	0	4	4	0	0	8	7	150
LINC01981	3.70655	4.10974	1.29356	3.17708	0.00148768	0.00319246					0	0	0	0	0	1	0	0	6	0	0	0	0	58	0	0	0	3	52	0	0	4	0	0	59	42	34	0	12	11	0	0	6	0	0	0	66	0	12
BRIP1	3025.31	4.1073	0.219049	18.7506	1.91477e-78	7.59431e-76					336	720	779	1009	710	258	346	932	342	672	223	330	908	17467	20258	47318	54899	100782	45351	31395	34892	31049	3015	65564	36315	24687	14617	466	840	1146	3105	1648	2565	596	610	1639	534	2078	1954
GINS1	2014.61	4.10564	0.206803	19.8529	1.03936e-87	9.66605e-85					895	1539	1544	871	1523	227	416	2127	939	462	1088	648	1030	26226	16727	16777	21431	22767	19743	9782	17035	10053	1042	17650	4138	16249	6312	2134	2337	4468	2246	2137	1631	725	945	2493	1268	3909	3537
PSAT1	3094.31	4.10467	0.234308	17.5182	1.03983e-68	2.04703e-66					2242	2688	3177	1062	2146	332	564	717	2330	348	784	880	472	74928	17332	48208	20796	86580	33105	23066	25707	23680	1908	67848	17611	22555	11825	681	1661	2536	1483	709	6696	333	355	1570	850	1132	836
KREMEN2	140.725	4.10014	0.292143	14.0347	9.55873e-45	5.14569e-43					297	282	403	58	136	12	25	58	57	216	143	111	27	344	763	135	72	114	39	80	72	72	10	76	536	325	72	386	407	42	130	376	469	128	152	431	173	381	192
ADCY2	1578.94	4.09772	0.32377	12.6563	1.03301e-36	3.69499e-35					197	265	594	964	1592	95	160	852	124	1006	508	640	1903	858	282	11517	16880	45917	23072	24780	57562	9099	1394	14220	435	12592	23099	244	3	49	1882	2584	86	588	845	1204	1264	2237	1299
E2F2	2080.76	4.09658	0.255922	16.0071	1.13928e-57	1.23399e-55					1523	1167	3220	2056	931	462	293	2115	596	1063	537	531	817	4486	12626	13185	18923	28312	15608	11346	11812	14046	1050	17323	1530	14417	7934	1516	2014	982	1694	4598	7298	632	1024	5113	3154	932	4893
TOX3	2781.15	4.09589	0.25751	15.9058	5.77853e-57	6.01725e-55					898	1686	2728	2152	3504	49	394	1136	338	1755	1687	1422	1420	11146	499	18982	68921	25677	51706	16913	43292	24294	1979	23333	471	8710	8128	1325	742	1217	841	4803	9643	1484	1166	9276	3705	2068	1633
ASNSP3	13.5013	4.09407	0.61378	6.67026	2.55344e-11	1.35938e-10					0	0	6	0	0	1	0	5	0	2	0	3	7	0	4	12	146	10	4	140	16	8	2	34	4	0	8	0	0	13	5	27	4	21	13	7	4	5	7
LINC01446	13.8115	4.09268	0.964075	4.24519	2.18411e-05	6.07085e-05					0	0	0	4	0	9	2	1	28	0	34	0	0	1023	0	0	0	0	576	6	4	0	0	0	4	7	0	2	0	5	0	0	2	0	2	1	0	0	5
CARTPT	8.57127	4.0913	0.946301	4.32347	1.53593e-05	4.36593e-05					0	1	15	2	0	0	0	84	5	25	0	0	0	45	0	25	0	10	0	13	0	53	0	10	0	0	0	5	0	5	0	2	0	0	2	2	9	0	3
CHST8	234.427	4.09018	0.428647	9.54206	1.40026e-21	1.73872e-20					229	207	135	489	1	67	6	17	38	265	3	84	3	1652	804	2626	30	3079	71	392	1985	434	30	57	0	329	980	46	40	16	1514	1042	11	1	343	461	429	393	2804
LOC124903770	15.9617	4.0899	1.13036	3.61823	0.00029662	0.000708588					0	0	0	0	0	0	61	0	0	0	4	0	0	119	1666	18	316	70	0	33	9	18	8	0	0	1044	0	0	0	1	2	0	0	2	0	0	0	0	0
DLX2-DT	2.73404	4.08952	0.913601	4.47626	7.59618e-06	2.24612e-05					2	0	0	5	1	10	0	0	0	0	0	0	3	0	0	0	0	21	0	0	0	0	0	0	0	41	0	6	2	3	2	1	5	3	0	18	12	4	5
GAS2	1174.57	4.08922	0.420683	9.72042	2.4676e-22	3.2464e-21					114	1954	373	338	147	34	82	466	16	142	134	3126	1802	945	208	1227	22292	23655	1644	2882	7578	4201	351	26731	124	719	152	733	152	10	52	1399	766	205	30	49	81	1647	14216
TMEM235	13.5397	4.08846	0.826159	4.94875	7.46908e-07	2.49543e-06					1	12	2	14	0	2	0	0	0	1	2	1	3	21	0	256	7	431	0	22	0	86	0	14	91	0	48	6	5	14	83	3	2	4	0	89	2	0	319
MMP11	1360.76	4.08767	0.302485	13.5136	1.29938e-41	6.08406e-40					423	1275	253	617	675	341	5506	893	437	1077	858	4749	548	1016	3124	1322	967	563	2342	1513	1911	3194	131	2518	2851	1806	1143	1772	980	952	1013	613	2740	7094	2613	1717	394	1202	1362
DEFB131E	4.42931	4.08689	0.762988	5.35642	8.48862e-08	3.16038e-07					0	0	0	20	0	0	4	0	0	6	0	4	1	1	2	4	0	8	0	1	0	28	1	9	0	5	7	2	0	0	28	12	1	0	2	7	7	53	5
SPTSSB	207.341	4.08653	0.451774	9.04552	1.48958e-19	1.60567e-18					331	1646	5	147	45	7	14	1	127	99	104	0	0	193	15	2412	2798	1622	3036	713	321	175	84	85	540	654	32	7	1376	1589	187	34	92	57	278	4	174	57	110
TDRD12	252.18	4.08543	0.517659	7.89213	2.97065e-15	2.2594e-14					21	0	39	8	13	10	28	58	36	17	24	123	1678	166	1002	122	315	364	239	132	133	1050	0	1817	16073	1316	510	10	15	31	14	14	5	5	130	195	405	91	55
LINC02076	37.0189	4.08162	0.473024	8.62878	6.20117e-18	5.891e-17					0	11	1	11	1	2	4	21	1	1	4	2	10	50	0	18	40	75	13	25	66	12	0	36	0	46	13	124	111	40	71	337	183	10	26	35	149	340	105
CKAP2L	1542.9	4.07725	0.238545	17.0921	1.698e-65	2.80952e-63					488	707	1449	1718	1514	176	289	476	416	821	616	482	870	7728	7883	11445	8062	15139	15414	6459	10387	5470	466	13069	2073	4413	4371	1939	2125	2280	6028	2706	2328	548	908	3787	1323	1727	5886
LINC00354	13.698	4.07656	0.794182	5.13303	2.85108e-07	9.99918e-07					2	0	0	1	0	0	0	0	0	5	0	6	10	0	156	134	7	106	776	55	171	83	0	304	420	71	103	7	0	0	0	15	0	0	0	16	2	0	2
SCN5A	319.721	4.07533	0.366522	11.1189	1.01491e-28	2.14684e-27					8	181	5	213	98	25	37	33	61	208	9	173	67	607	18702	3726	6921	955	1662	2695	114	592	206	2903	1437	4038	971	15	20	37	1660	617	783	47	24	172	403	404	185
GPR26	20.5918	4.07314	0.809895	5.02923	4.92462e-07	1.6855e-06					0	0	16	0	0	0	0	0	2	2	2	23	34	129	0	113	0	587	0	38	0	203	0	181	0	0	8	0	25	10	165	5	15	2	43	91	12	110	144
BNIP5	21.9755	4.07308	0.578365	7.04241	1.88941e-12	1.12167e-11					8	1	0	4	0	2	4	1	70	3	32	5	0	91	46	0	208	0	101	309	19	57	57	12	4370	46	28	3	130	118	4	13	4	77	198	12	13	3	15
BCAP31P1	2.90892	4.07299	1.20964	3.36712	0.000759572	0.00170614					0	0	2	0	0	0	0	0	0	0	0	0	0	0	0	8	54	28	0	17	0	154	0	36	0	0	5	1	1	4	0	0	1	0	69	41	0	1	0
LINC00523	5.09517	4.07252	0.82096	4.96068	7.02453e-07	2.35666e-06					15	10	6	0	1	3	0	0	0	2	0	2	0	0	35	0	4	162	18	0	33	2	0	0	0	15	6	27	2	17	2	34	0	0	4	0	0	0	19
C6orf15	21.0126	4.07222	1.18008	3.45081	NA	NA					7	711	0	0	0	18	0	0	1	0	0	0	0	12	3	132	0	0	7	3	11	5	0	0	0	5	0	0	0	24	0	0	0	8	4	0	4	1	0
LINC01722	23.9248	4.06843	0.778312	5.22724	1.72055e-07	6.19452e-07					0	0	0	35	0	0	0	3	0	1	6	4	0	0	121	291	384	718	529	320	148	283	228	567	0	175	402	2	0	1	0	139	1	0	4	5	10	2	4
ZIC1	36.963	4.06817	0.733876	5.5434	2.96649e-08	1.16271e-07					0	0	0	250	0	13	4	0	0	16	247	0	0	10044	3	17	0	8	729	121	1224	0	0	0	185	13	5	0	45	87	30	2	0	216	359	18	29	93	38
LINC01102	9.98703	4.06546	0.633796	6.41446	1.41319e-10	6.95504e-10					6	1	19	29	10	3	8	2	0	11	10	2	0	10	20	1	3	59	263	72	0	14	0	0	0	30	0	1	1	32	4	2	2	3	27	23	0	4	17
SPATA3-AS1	11.4466	4.06485	0.728716	5.5781	2.43159e-08	9.61866e-08					0	1	1	0	0	1	1	72	0	1	0	40	0	17	41	17	13	46	0	41	144	42	0	75	12	0	0	0	59	19	85	0	4	2	4	11	2	4	15
SAMMSON	15.5282	4.06289	0.781975	5.19568	2.0397e-07	7.28138e-07					0	0	0	0	4	0	10	0	12	48	13	0	0	265	0	0	0	0	6	63	59	21	0	16	945	16	94	0	1	0	2	42	6	6	2	0	27	0	8
PSD2	372.732	4.06253	0.505922	8.02995	9.75111e-16	7.7486e-15					7	49	70	113	5	8	4	3	5	61	3	9	527	417	379	23977	408	3195	268	65	591	3575	256	220	3386	1079	695	17	7638	162	172	4	61	19	75	583	94	90	454
POPDC3	378.439	4.06177	0.426305	9.52786	1.60554e-21	1.98175e-20					96	450	1071	6	131	25	16	59	24	12	2	244	563	4836	20	691	631	5239	49	327	2237	585	164	12226	12362	77	97	29	32	394	378	413	187	178	139	151	620	76	1495
NPTX2	3129.45	4.06017	0.503968	8.0564	7.85754e-16	6.29771e-15					7	10408	8616	3842	19	108	18	2403	794	1174	690	4044	22	226	775	22754	109	12810	83	5487	20190	2474	416	38643	91	790	357	70	24	60	44272	5298	25027	30	5300	4544	14	1928	11477
LOC105374511	91.6245	4.05106	1.19188	3.39888	0.000676623	0.00153349					0	1	0	0	0	5	0	0	0	0	6	2	0	7663	0	929	0	0	2445	0	395	0	0	7885	0	197	0	0	0	32	0	0	9	0	11	0	9	0	1
DDX11-AS1	277.512	4.04795	0.236932	17.0849	1.92413e-65	3.14509e-63					745	128	152	421	138	15	32	89	66	69	101	34	148	1486	1226	2335	1429	3545	3789	2186	1813	2286	118	2368	1113	2776	3143	223	276	258	134	386	323	110	209	503	237	339	341
TMEM178B	3935.22	4.04752	0.212506	19.0466	7.01483e-81	3.56962e-78					2730	455	1420	896	2439	190	285	764	534	2206	693	1057	972	36622	47113	60403	25201	46341	42867	26802	41436	62279	3703	48320	7337	134202	41921	4231	1742	175	2601	1986	6173	1498	2106	12978	1505	2164	4008
PSMC2P2	56.2917	4.04498	0.756294	5.34843	8.87227e-08	3.29412e-07					0	0	1	1	0	0	1	2	0	1	0	0	0	56	0	14	32	2882	464	1095	1222	3514	0	686	0	1144	1895	0	8	5	0	38	0	3	8	0	0	1	6
BUB1B	2246.92	4.04471	0.230965	17.5122	1.1557e-68	2.25864e-66					1684	465	927	1545	1227	337	242	651	713	535	437	410	798	16144	19008	27619	19800	49851	28515	11225	27199	22172	2530	19976	8458	41583	10248	976	3444	2646	4054	894	2067	422	932	3254	1284	1961	4690
HTR1A	4.71561	4.04422	0.774391	5.22246	1.76566e-07	6.351e-07					0	0	1	0	16	0	0	24	0	3	1	7	0	1	0	11	17	302	3	24	58	44	0	12	6	0	0	1	4	1	2818	17	4	6	8	68	0	10	26
LINC01811	1106.23	4.04421	0.425095	9.51366	1.84066e-21	2.25741e-20					9	10	3	22	6	0	3	51	9	51	18	21	15	173	37779	13266	2074	16491	14835	14559	36270	22470	707	44555	294	5122	35502	7	2	15	1	175	121	6	8	0	0	32	14
GRM2	435.795	4.04341	0.337756	11.9714	5.01812e-33	1.40393e-31					125	351	1964	580	473	28	10	791	54	502	136	275	198	27	503	940	1516	2434	796	280	50	1232	105	1237	18	30	240	180	239	54	1416	2242	1843	238	392	1226	189	500	1797
LOC105371956	15.6953	4.04173	0.660515	6.11907	9.41257e-10	4.28813e-09					2	0	65	3	0	0	13	0	36	0	2	13	3	139	82	6	0	3	413	31	0	14	27	12	370	139	124	2	87	10	24	0	2	4	14	10	5	5	4
H3C12	174.3	4.03575	0.410225	9.83791	7.73006e-23	1.05666e-21					10	22	32	117	11	6	4	9	1	10	2	7	5	366	2575	4692	242	3392	496	1152	145	3093	210	7454	2171	636	3368	35	81	120	18	138	40	6	10	67	4	34	148
PLAAT1	279.349	4.03306	0.44134	9.13821	6.34935e-20	7.0499e-19					5	304	100	72	208	22	5	77	21	46	4	38	99	5816	664	6722	369	8614	2202	1731	5122	1110	156	7370	3510	0	449	106	418	123	183	191	492	61	65	11	238	756	286
MEP1B	43.0911	4.02658	0.476282	8.45421	2.80993e-17	2.52612e-16					1	0	14	3	8	1	18	8	14	3	23	9	142	24	251	41	92	324	151	97	127	17	0	2163	41	689	691	73	5	40	7	209	18	4	17	10	25	22	18
LOC100419755	6.10854	4.02567	0.565768	7.11541	1.11583e-12	6.76723e-12					0	0	0	0	8	0	0	0	0	0	0	0	0	4	17	20	14	18	3	25	17	6	0	54	4	22	13	4	44	2	11	37	20	2	45	10	11	13	4
BIRC5	1294.7	4.02564	0.258674	15.5626	1.30733e-54	1.20337e-52					354	555	1024	2118	645	633	531	1230	1627	1629	2390	1307	1733	3555	887	1803	1202	1959	2374	770	3660	740	229	1270	639	4625	890	908	2088	6044	2435	1301	1030	628	624	2595	621	1293	6310
SATB2-AS1	48.5282	4.02275	0.534816	7.52174	5.40527e-14	3.68691e-13					3	65	0	4	0	3	28	0	1	21	0	0	2	35	481	142	35	172	414	46	12	18	39	26	99	275	639	94	18	52	3	7	3	75	0	1579	121	36	205
RN7SL202P	45.1177	4.01886	0.858171	4.68305	2.82639e-06	8.83083e-06					1	0	0	0	0	0	0	0	0	0	0	0	0	5	0	1054	69	1887	1838	564	1330	870	35	2194	6	79	703	0	0	2	3	14	0	0	4	6	0	0	17
RASSF6	3358.77	4.01805	0.309987	12.962	2.00917e-38	7.94535e-37					2831	677	2556	2138	1842	104	1598	943	1207	3431	428	303	4615	1947	24516	4159	1801	6847	49143	4649	3069	8335	357	18269	7851	9544	6121	25923	12278	9173	54	2120	894	6509	1739	26114	1867	5671	2694
LYPD1	1031.07	4.01745	0.317314	12.6608	9.74881e-37	3.4917e-35					114	198	457	37	371	11	37	403	12	82	217	580	174	4657	7633	25049	13400	25874	9327	19803	15405	22053	1564	20283	6556	6464	9890	55	62	16	88	91	2026	260	334	111	20	61	244
NRCAM	7231.47	4.01687	0.233781	17.1822	3.60881e-66	6.1601e-64					2938	2450	7506	1566	7258	134	783	5507	4367	4352	2442	7540	2787	34073	20044	67579	44294	103240	34615	43707	69235	73135	1478	231085	9107	48231	52974	4755	6294	6438	4686	8948	11627	1390	2896	11816	6517	1559	6519
PLK1	1901.66	4.01661	0.198859	20.1983	1.0135e-90	1.24245e-87					3545	2178	2327	2860	3783	571	623	964	1569	1412	1507	1047	1054	7558	6230	5405	8215	10521	9694	2749	6058	3491	431	4829	1835	11386	2514	2409	3841	2274	3327	3340	3106	881	1368	5417	1239	2724	4315
ATP2B2	669.077	4.01583	0.489541	8.20325	2.33974e-16	1.9585e-15					2	91	213	237	1	28	0	113	0	260	0	46	208	1541	3850	31845	17439	19797	1669	2238	6717	4118	110	15928	2723	0	9371	1511	25	15	1054	127	921	16	40	488	178	144	1773
LINC00303	15.7119	4.01556	0.592478	6.77757	1.22211e-11	6.69923e-11					0	9	1	2	1	2	3	0	0	6	0	6	3	3	244	39	70	143	11	97	17	6	9	33	17	18	0	0	197	22	2	1	5	39	75	100	32	29	41
TUBB3	431.394	4.00831	0.322338	12.4351	1.68493e-35	5.54178e-34					191	368	94	85	15	30	24	40	78	117	20	56	26	5208	2136	8055	6876	7348	6576	6133	3501	3723	497	9143	1721	1499	918	118	552	130	157	1495	404	104	139	668	126	29	433
UGT8	2870.94	4.00646	0.246414	16.259	1.92819e-59	2.20352e-57					1144	526	885	361	1816	139	531	447	2645	778	675	209	680	103026	254	34994	26450	29748	19596	20476	28058	8562	1741	23749	16391	43100	47619	4310	3190	2173	1479	650	5033	1295	646	2515	1187	1043	1800
MRAP2	1011.05	4.00633	0.350818	11.42	3.32317e-30	7.7464e-29					370	1724	1940	1611	469	32	1	546	111	243	160	606	532	1874	0	6691	3947	19700	963	2610	8672	7879	348	29199	338	388	2719	1878	17	95	111	2177	2913	701	493	1050	831	2062	7271
BOLL	12.1821	4.00518	0.932288	4.29607	1.73852e-05	4.90049e-05					1	0	0	0	0	0	8	1	2	2	0	1	0	334	0	61	0	0	0	0	0	0	0	0	423	134	0	31	38	4	3	48	12	4	1	0	104	2	3
TCEAL5	262.259	4.00459	0.549803	7.28369	3.24816e-13	2.06708e-12					1	252	273	691	148	12	0	0	5	168	1	298	39	0	0	1138	1655	315	540	286	0	317	44	800	12	50	0	717	56	1	761	200	747	16	860	737	336	3509	1096
LINC01250	245.261	4.0041	0.441023	9.07911	1.09469e-19	1.19144e-18					0	6	3	1	4	1	38	3	1	11	0	6	8	357	817	2038	19653	1624	2969	5610	1303	3302	157	2476	2968	2737	4804	83	21	8	1	6	1	6	18	108	3	1	191
H2AC11	2052.94	4.00393	0.284028	14.097	3.96381e-45	2.15967e-43					386	295	372	443	885	37	31	190	87	192	112	42	42	27901	49870	38609	52417	51107	27577	18751	36317	18137	1302	39211	9740	45444	7529	818	233	350	87	1034	256	23	34	488	47	285	722
BRSK2	756.115	4.00287	0.32876	12.1757	4.18921e-34	1.25956e-32					31	1461	2978	1455	25	284	13	862	142	389	207	273	1143	1034	563	1279	4833	3461	2696	822	3383	1921	92	1620	10	187	746	304	2680	26	2114	1493	4042	62	890	3759	182	1664	2443
SCG5	648.994	4.00212	0.307477	13.016	9.9248e-39	4.02514e-37					118	247	1259	32	873	41	119	676	106	300	718	593	358	5835	2448	4839	3003	9112	576	2483	1117	3738	130	4275	610	1519	761	2581	134	346	759	20	53	328	1182	3999	259	2666	1231
LINC01122	79.5899	4.00182	0.348407	11.4861	1.55038e-30	3.68403e-29					20	59	63	158	54	4	5	15	5	35	24	8	59	77	71	457	1029	724	466	485	140	374	0	749	1089	26	649	1	85	124	52	145	131	44	62	316	171	79	136
FRMD5	366.663	4.00167	0.252901	15.823	2.15814e-56	2.18816e-54					35	140	233	1120	107	30	91	110	109	217	71	101	137	382	1447	2437	490	3286	1184	1044	2897	1953	63	1387	575	2002	725	239	393	259	335	666	1165	266	575	1497	727	797	1201
CSTL1	7.96547	4.00095	0.631792	6.33271	2.40893e-10	1.15995e-09					0	0	0	0	7	4	1	0	19	1	7	0	1	540	33	40	15	35	64	78	0	15	6	30	43	75	6	13	4	6	0	9	26	2	5	0	3	19	6
KIRREL3-AS2	8.52009	4.00088	0.938554	4.26281	2.01873e-05	5.63965e-05					0	6	0	0	0	0	0	0	0	0	0	0	0	0	0	5	0	13	32	0	2	22	0	0	0	0	89	0	1	2	0	84	6	0	33	90	4	0	5
ADAMTS18	400.47	3.99745	0.342479	11.6721	1.77032e-31	4.50004e-30					541	826	639	78	524	42	149	473	11	428	236	566	33	517	4076	7798	3457	4592	1167	1092	1846	6296	354	3992	378	347	748	60	1	181	242	576	958	193	313	1380	457	779	125
PATE2	27.4438	3.9952	0.642058	6.22248	4.89342e-10	2.28925e-09					0	6	1	1	1	0	0	5	6	7	0	10	2	202	18	219	12	333	60	2168	73	439	0	567	12	21	20	26	14	2	39	107	3	2	18	37	2	0	24
CDCA3	1059.43	3.99382	0.211624	18.8723	1.92744e-79	8.57614e-77					677	1306	1232	2658	710	200	335	556	564	542	821	426	742	1278	865	1209	1105	2343	3811	614	1369	1155	167	1546	463	1307	825	962	2572	1790	2782	3569	1393	1087	760	3152	2538	3081	3211
RIT2	18.7186	3.99378	1.13814	3.50905	NA	NA					1	0	4	505	0	0	0	0	5	4	4	0	0	10	0	10	0	10	43	0	0	0	0	0	0	0	0	0	1	0	0	2	4	0	2	160	0	2	54
MYLK2	82.3749	3.99033	0.307144	12.9917	1.36323e-38	5.46305e-37					19	122	97	50	274	8	7	156	20	19	43	71	71	173	168	489	389	432	440	321	923	468	72	388	54	475	384	47	50	11	62	103	91	58	73	191	77	422	141
SMIM32	21.8805	3.98979	0.628924	6.34383	2.24123e-10	1.08152e-09					47	16	23	31	14	4	0	52	9	53	147	4	0	0	78	8	6	34	4	2	383	40	0	11	0	0	18	2	2	0	21	42	4	0	12	38	0	8	20
PROM1	4014.44	3.98974	0.43153	9.24557	2.33983e-20	2.68762e-19					3854	615	306	747	4519	180	2077	563	238	806	2583	1319	1396	12819	153400	17108	1820	5544	32108	51155	26944	19930	17956	39443	52398	198623	888	10203	163	1487	1	2257	1725	1148	1661	1872	28	20	525
REEP2	443.51	3.98969	0.267924	14.8911	3.76304e-50	2.58242e-48					75	386	1055	1185	243	92	26	285	127	520	181	176	455	368	277	1100	228	1414	684	244	3798	1701	67	796	136	99	204	542	162	211	953	1500	725	207	277	2852	487	1712	1164
LY6L	4.6717	3.98849	1.08091	3.68992	0.000224326	0.000545493					0	0	0	1	0	0	0	2	0	2	0	20	0	0	1494	0	0	0	0	23	12	0	0	0	0	20	0	0	0	6	0	12	0	3	5	3	0	4	9
VSX1	34.1503	3.98846	0.621559	6.41687	1.39106e-10	6.85239e-10					5	199	19	0	3	3	0	18	0	1	3	28	30	461	4	1044	437	195	21	9	524	123	0	1190	0	0	163	75	15	0	33	1	14	5	8	0	3	99	53
LOC102724908	4.05046	3.98845	1.13199	3.52338	0.000426079	0.00099375					0	0	0	0	0	1	21	4	0	0	2	0	0	0	98	0	0	0	3	0	0	3	0	0	5	0	0	1	16	19	0	0	0	0	2	0	0	3	20
NCAPG	1307.91	3.98842	0.236711	16.8493	1.06129e-63	1.5556e-61					1517	655	969	1077	2085	476	473	720	729	592	970	620	998	17904	10605	14204	7529	11428	11410	6129	8859	8122	711	6390	5214	12899	4179	813	1493	1441	2438	1206	1499	395	395	1049	375	1228	2093
ERCC6L	643.8	3.98797	0.238625	16.7122	1.06736e-62	1.48384e-60					106	203	349	415	464	120	109	471	205	212	304	267	299	7616	4784	5682	2931	10180	3435	3630	7155	3905	317	9208	1164	3881	2381	768	585	694	1477	385	670	383	586	995	439	1185	1713
PODXL2	6772.64	3.98756	0.166444	23.9574	7.73967e-127	1.04369e-122					3999	3558	5622	6778	8411	408	558	2501	1229	1319	3818	3361	2218	136239	50102	69648	138219	98006	55517	69142	61132	35636	4799	97396	21799	104102	30035	1591	3867	1902	7280	3772	4882	3182	4374	4273	1991	11916	3553
LINC01987	5.65902	3.98192	0.897884	4.43478	9.21661e-06	2.69689e-05					0	0	2	0	0	0	3	0	0	0	9	0	5	0	0	0	5	5	0	10	0	5	5	5	51	15	32	2	18	145	2	0	0	0	9	33	0	6	1
GRIN1	202.088	3.9801	0.39531	10.0683	7.62974e-24	1.13125e-22					166	40	82	32	0	29	90	34	1067	107	67	82	120	5994	446	185	197	237	177	191	328	225	79	474	179	1152	753	277	615	39	12	93	242	29	56	474	14	53	2134
TMEM200C	343.997	3.97689	0.337974	11.7668	5.78467e-32	1.51029e-30					33	495	206	274	178	65	80	195	9	70	54	495	848	116	288	1737	2758	3532	1185	684	2181	808	74	4563	124	19	217	13	151	187	225	882	2633	279	203	1165	654	643	613
GLB1L3	228.669	3.97463	0.465747	8.53389	1.41508e-17	1.30344e-16					3	157	1111	384	10	106	4	423	0	203	39	190	4	2965	540	1746	158	2662	143	137	2147	1392	71	1714	39	0	981	22	4	59	540	394	470	17	199	744	4	35	290
MUC19	140.845	3.97284	0.619303	6.41502	1.40804e-10	6.93096e-10					3	0	7	2	0	0	0	11	6	37	0	16	0	48	0	318	473	428	4135	146	11	2829	11	126	103	51	364	7	2603	555	1	848	68	150	16	15	531	49	63
LINC02653	2.06586	3.97264	2.45952	1.61521	0.106266	0.158324					0	0	0	0	0	0	0	0	3	2	0	0	0	322	0	0	0	0	0	0	0	0	0	0	1150	0	0	0	5	10	0	0	0	1	0	0	0	0	0
RPS27P28	5.40704	3.97251	0.628154	6.3241	2.54711e-10	1.22321e-09					14	0	15	0	12	2	0	2	4	18	3	19	21	0	0	0	2	2	1	2	2	2	0	2	1	2	1	13	0	0	0	27	3	0	19	11	5	0	6
CCNP	266.093	3.97074	0.324434	12.239	1.92457e-34	5.96615e-33					459	37	784	30	447	5	63	408	187	141	237	395	181	246	15	19	303	339	107	233	536	569	21	151	50	216	235	116	247	175	400	1054	140	273	232	1025	74	199	389
DEPDC1-AS1	21.9167	3.96905	0.622517	6.37581	1.81996e-10	8.86001e-10					0	16	12	8	1	3	1	5	1	0	2	1	3	712	233	539	371	485	421	37	313	174	0	232	155	232	213	16	7	19	6	2	4	2	3	1	0	13	21
CDCA7	1386.39	3.96809	0.252821	15.6952	1.63015e-55	1.55904e-53					1458	2138	1602	811	1010	574	448	1190	713	484	257	652	1482	2331	2910	4510	6570	5749	5462	2758	7353	3289	295	3603	2381	4214	2470	777	3651	3198	3728	1325	2323	1962	832	2939	3657	796	4075
LINC01206	7.49289	3.96782	0.637954	6.21961	4.98392e-10	2.32957e-09					1	30	0	1	5	247	1	1	30	1	0	2	0	0	6	137	15	6	0	39	144	10	6	11	16	60	20	3	1	30	3	4	16	13	2	9	27	46	11
LOC105373390	16.0923	3.9647	0.712891	5.56144	2.67559e-08	1.05221e-07					0	0	0	0	0	0	0	0	0	4	0	0	5	85	110	317	1501	159	145	228	9	247	0	179	54	118	288	0	0	2	3	10	0	0	6	10	2	1	21
KLHL14	1074.45	3.96168	0.315882	12.5417	4.41634e-36	1.52313e-34					847	125	1243	73	1293	118	23	1025	278	621	406	720	2924	532	252	932	7277	10820	6156	3954	11898	6149	638	44304	1386	11117	6830	1434	114	88	162	1314	377	61	1340	2126	1739	1553	751
TPH2	15.521	3.96048	0.611552	6.47612	9.41128e-11	4.71964e-10					4	17	30	1	13	0	0	10	0	4	12	6	4	1028	0	231	135	7	8	34	482	7	0	17	0	129	11	2	7	13	9	6	3	1	18	0	3	20	4
TMEM74	549.327	3.95746	0.339884	11.6436	2.47482e-31	6.21471e-30					35	151	51	81	47	11	19	3	33	74	44	23	2	26410	4214	11739	926	8245	807	6276	148	3664	407	7615	442	26643	3441	234	137	318	1317	200	425	124	71	408	232	155	766
CNTNAP5-DT	4.81245	3.95049	0.750637	5.26285	1.41836e-07	5.16237e-07					0	1	7	3	1	0	1	0	0	1	4	0	0	0	64	114	34	173	82	172	0	28	0	150	0	0	18	0	0	0	9	2	6	0	8	0	0	8	0
ZNF730	239.637	3.94801	0.403534	9.7836	1.32414e-22	1.77848e-21					65	71	113	116	169	4	1	54	0	92	25	128	119	555	610	2402	742	6	4114	1238	241	4803	89	7267	1227	1745	21	2	10	195	6	693	10	6	356	733	169	991	61
CFHR5	1.55555	3.94765	1.3203	2.98997	0.00279004	0.00574671					1	0	0	0	0	0	3	0	1	1	1	0	0	144	0	0	0	0	0	0	0	0	0	0	0	1350	0	0	3	0	0	4	2	1	0	10	0	3	7
KRT41P	1.48819	3.9462	1.17295	3.36433	0.000767285	0.00172275					0	0	0	1	6	0	0	0	0	0	0	0	0	42	95	0	0	0	0	9	0	0	9	9	0	8	7	1	0	0	0	2	0	0	2	0	2	2	0
MIR8485	440.417	3.94523	0.641738	6.14773	7.86015e-10	3.60585e-09					0	0	0	0	0	0	0	0	0	0	0	0	0	751	130	9151	4938	16436	2801	6356	4802	14833	16	16188	1997	1549	18672	2	1	0	0	11	0	0	7	3	1	0	2
HOXC12	1.66995	3.94279	1.68782	2.33603	0.0194897	0.0343582					0	0	0	0	0	2	0	0	2	0	14	0	0	0	0	0	0	17	0	0	0	0	0	0	10	0	104	0	0	4	2	0	0	0	0	0	1	1	0
DUX4L9	9.6156	3.94195	0.600853	6.56059	5.35965e-11	2.75385e-10					0	0	0	0	0	5	11	0	0	0	9	5	0	171	20	13	688	22	56	14	0	11	21	2	33	3	72	0	70	17	5	1	4	0	17	9	7	12	5
KLK3	13.6394	3.94103	0.644578	6.11412	9.70888e-10	4.41939e-09					40	0	0	18	0	0	0	2	15	2	0	2	6	6	0	6	0	7	6	5	7	5	0	0	0	37	25	113	2	57	3	70	8	2	48	81	10	164	33
TICRR	986.647	3.93668	0.226237	17.4007	8.14905e-68	1.53692e-65					446	144	299	333	269	166	171	257	221	182	226	258	449	16197	5397	11456	9119	15052	8897	3035	11120	7541	570	5541	5295	9167	6449	160	2206	505	2855	1417	1571	592	523	1054	1472	1954	1066
LINC02003	5.27614	3.93487	0.662085	5.94315	2.7959e-09	1.21289e-08					0	0	6	1	0	0	0	1	0	3	1	4	6	0	6	140	2	50	6	0	0	22	0	34	11	3	10	1	2	0	9	34	10	7	16	2	1	11	75
PTPRH	343.027	3.93339	0.384512	10.2296	1.46163e-24	2.31067e-23					1232	51	1256	445	1335	7	63	139	718	345	621	44	15	1626	86	101	2683	1965	366	482	873	269	51	68	77	3818	1576	121	32	199	559	404	12	148	554	527	41	30	130
PPDPFL	2.07248	3.93296	1.49208	2.6359	0.00839155	0.0159078					1	0	0	0	0	0	0	0	1	0	2	0	0	0	0	0	0	39	0	0	0	74	0	0	18	0	83	9	0	0	25	0	0	0	348	1	0	0	10
SMIM24	53.6717	3.92991	0.474998	8.27352	1.30061e-16	1.11145e-15					127	3	0	29	7	0	17	164	18	40	62	35	7	70	1040	83	39	57	98	97	18	87	0	9	27	0	19	120	16	57	18	110	26	45	17	105	27	340	40
ATP4B	127.938	3.92948	0.438311	8.96504	3.10176e-19	3.26011e-18					33	23	182	155	22	5	2	8	2	254	2	35	22	173	28	189	376	1057	375	329	472	4690	67	312	16	33	739	38	3	30	39	1526	51	405	34	455	21	7	204
GLYATL3	7.20727	3.92919	1.06605	3.68576	0.000228025	0.000553924					35	0	0	2	7	0	194	0	13	0	3	0	0	13	0	0	110	0	52	0	0	0	52	0	12	9675	0	2	2	154	0	6	0	34	0	0	286	0	2
ADAMTS14	2383.23	3.92897	0.289506	13.5713	5.92617e-42	2.80402e-40					448	3126	1316	619	180	315	438	2089	60	1442	550	736	1695	4618	15801	17306	13782	18276	39042	15689	109899	7704	3452	92770	2334	14607	12498	271	198	100	861	593	2825	1433	1295	4198	584	3935	733
IQGAP3	3558.98	3.92595	0.239807	16.3713	3.06494e-60	3.69024e-58					1581	869	2268	1613	2090	221	516	1160	1220	1299	2066	1012	1950	36761	12603	27296	63306	43032	33119	12276	53429	17962	3189	24388	8211	18665	26872	1643	7051	944	7798	8216	2102	1544	3615	5561	1400	8725	5109
E2F1	4125.91	3.92276	0.260973	15.0313	4.57888e-51	3.28437e-49					4480	7824	4806	10232	3681	581	475	7817	1842	3154	3221	1978	2258	7321	8225	15857	20615	15981	18257	3395	27058	9110	216	20465	3123	24473	6758	3923	4202	2487	9089	6950	10083	2742	3257	6171	3700	5484	13941
CDKN3	751.159	3.92155	0.240754	16.2886	1.18898e-59	1.38817e-57					403	709	749	2685	925	182	334	776	437	370	568	219	427	8772	2534	3861	4494	5520	5526	2202	4609	1945	280	3887	1492	5527	1292	1059	1036	1340	1393	746	327	155	194	881	421	1037	1282
DNAJC12	1086.02	3.92044	0.313251	12.5153	6.15408e-36	2.09301e-34					3387	141	658	695	2069	22	1251	1294	233	1101	588	65	335	17642	1678	1996	12023	10985	8771	7009	16375	4371	929	11567	469	19057	2255	3664	147	120	107	767	403	21	335	662	116	284	180
LINC03053	26.5792	3.91862	0.532379	7.36058	1.83111e-13	1.19086e-12					376	14	19	4	49	3	6	2	2	15	17	2	3	557	3	16	0	0	9	3	11	13	3	4	0	58	14	37	12	14	21	95	10	27	22	14	1	8	58
ASB18	5.53741	3.91805	0.824021	4.75479	1.9865e-06	6.31344e-06					1	0	0	0	8	0	15	0	0	0	4	3	7	0	2114	0	0	0	0	8	8	0	0	0	0	24	22	3	55	9	1	46	0	2	5	18	12	8	12
ATP2A1-AS1	48.1684	3.918	0.301474	12.9961	1.2868e-38	5.17983e-37					29	89	35	184	1	10	9	51	53	53	56	25	18	83	26	75	147	172	92	74	124	80	7	91	29	125	77	100	21	63	21	201	50	17	38	82	41	32	152
LINC00466	5.4287	3.91755	0.518999	7.54828	4.41048e-14	3.02981e-13					0	2	2	0	18	0	11	2	0	2	0	2	1	0	25	49	53	18	8	21	11	39	0	29	37	92	11	9	21	4	6	9	14	2	15	7	6	1	3
PTTG1	1723.38	3.91736	0.218729	17.9096	9.91792e-72	2.26683e-69					1591	3013	2403	10221	1985	820	618	2843	854	1865	3011	424	782	5953	7602	14029	8905	17534	12592	3922	11369	2752	911	7011	6625	13020	2671	499	890	592	439	810	480	112	301	1107	273	913	886
HPCA	291.045	3.91694	0.404246	9.68949	3.34187e-22	4.34782e-21					1	1448	1130	1385	17	134	5	181	9	21	30	71	335	482	66	4494	349	1566	219	256	619	152	161	442	217	232	117	273	437	344	704	390	1053	30	130	360	204	1263	933
PVALEF	49.9358	3.91655	0.47076	8.31964	8.82292e-17	7.6121e-16					6	7	10	0	0	0	0	0	0	2	1	12	17	708	48	200	617	1743	224	238	1235	789	15	687	153	100	2395	0	18	10	12	17	31	0	0	16	15	18	6
H2BC11	4067.74	3.91589	0.275449	14.2164	7.25111e-46	4.10845e-44					767	313	1375	412	1825	43	72	358	93	122	279	194	169	64808	71103	68529	89983	120316	58789	34525	88385	54833	3869	86845	19312	73816	17891	677	346	368	98	2799	72	31	155	190	164	302	433
SH2D5	77.3454	3.91383	0.447124	8.75334	2.07132e-18	2.04553e-17					2	30	296	76	0	32	0	8	2	477	3	49	24	41	17	99	237	263	287	48	166	1750	14	263	70	42	343	11	143	11	36	103	10	4	12	454	105	17	360
TP53TG3	22.8667	3.91295	0.699475	5.59413	2.21732e-08	8.80465e-08					0	12	6	15	39	0	7	0	1	42	63	78	0	70	6	121	0	275	0	55	0	39	0	202	33	7	0	2	79	0	10	28	10	0	76	26	14	26	44
LRRC7	1380.05	3.91129	0.375612	10.4131	2.16018e-25	3.61863e-24					15	189	238	58	215	24	33	583	186	190	40	283	263	10031	197	3971	1018	17201	943	21253	655	14697	1069	32499	4582	368	115309	1504	273	74	473	612	172	225	337	65	157	71	108
SPC25	984.146	3.90968	0.206846	18.9014	1.11004e-79	5.25224e-77					525	974	616	1343	791	103	184	543	291	393	364	238	349	4556	4533	15006	8488	19226	11421	6147	9575	8255	791	13519	3666	10632	6096	1200	646	935	1102	1014	589	187	336	1092	347	812	1429
DSCR8	1.55378	3.90848	1.67266	2.33668	0.0194558	0.0343114					4	0	0	0	0	0	0	0	0	0	0	0	0	156	0	0	0	0	0	0	0	0	0	0	2311	0	0	4	6	3	0	1	0	0	0	0	1	0	22
PANX3	5.10545	3.90779	1.01855	3.83662	0.000124738	0.000315175					2	0	0	0	0	0	0	1	0	0	1	6	14	327	0	0	0	43	0	0	0	39	0	70	0	0	208	0	0	0	7	0	0	2	2	0	3	0	1
TRIM72	60.2737	3.9051	0.512207	7.62407	2.45806e-14	1.72686e-13					89	0	31	1	1	3	228	1	6	10	68	153	30	172	11	29	9	260	69	20	15	13	9	17	511	4188	387	2	11	8	1	9	17	128	0	39	103	32	69
SRRM3	1068.56	3.90341	0.228723	17.0661	2.65395e-65	4.28604e-63					1250	414	1049	1404	2032	121	364	499	508	531	691	602	513	3944	4408	4631	4731	4166	2369	1835	7263	2334	473	2492	74	8895	2259	1382	3096	115	3269	5219	1064	659	1852	2436	418	910	1270
RPL31P37	29.4605	3.89849	0.963722	4.04524	5.22685e-05	0.000138544					0	6	5	0	0	1	0	0	5	1	0	0	0	127	146	0	0	32	922	1391	0	469	0	0	624	1850	572	0	36	2	13	6	1	0	0	16	20	0	2
ALG1L3P	9.31521	3.89758	0.67946	5.7363	9.6769e-09	3.96997e-08					19	4	6	2	20	0	1	9	12	2	51	5	0	0	0	156	87	0	0	54	56	0	0	11	0	31	99	18	3	1	1	5	0	27	15	0	1	12	9
LINC02830	2.19994	3.89462	1.16188	3.35199	0.000802324	0.00179604					1	0	0	0	0	1	5	3	8	0	0	1	0	144	0	0	0	0	0	0	0	0	0	0	20	0	8	0	0	1	1	9	0	3	4	4	0	0	0
LINC02857	6.70503	3.89377	0.895021	4.35048	1.3584e-05	3.89041e-05					0	0	0	0	0	0	0	36	1	2	2	16	12	8	0	20	0	12	0	12	9	0	0	47	24	0	0	0	0	9	0	4	0	12	0	0	22	5	147
HAPLN1	652.532	3.8929	0.505761	7.69711	1.39183e-14	9.98605e-14					24	89	67	11	128	83	313	2235	394	1222	4455	97	112	46	13	7	15137	7499	676	246	400	130	269	1019	40	4	22	232	29	48	2	349	839	71	2591	125	8	45	29
FGF3	4.583	3.88996	1.27347	3.05462	0.00225346	0.00470656					0	28	0	0	1	3	11	3	0	0	0	3	0	0	5935	522	0	0	8	179	0	39	0	39	0	0	0	0	0	2	0	0	3136	0	0	0	0	2	0
LINC01304	139.141	3.88962	0.856919	4.53908	5.65015e-06	1.69505e-05					1	0	0	0	0	0	0	0	0	0	0	0	0	857	19503	317	0	859	3203	1422	105	756	0	261	0	3735	2515	1	21	6	0	8	0	0	18	0	5	0	3
H2AC10P	9.85318	3.88918	0.603893	6.44017	1.19336e-10	5.91851e-10					14	1	23	4	15	0	1	0	0	1	0	2	12	0	96	22	24	50	0	9	2	21	2	42	0	1	5	50	61	19	5	49	15	0	4	29	0	4	76
TAS2R2P	2.75714	3.88858	0.96706	4.02104	5.79424e-05	0.000152548					0	1	1	4	1	0	2	2	4	1	0	2	0	39	0	0	0	0	0	0	0	0	0	0	0	0	0	17	7	16	1	18	10	0	0	23	2	2	15
CHRND	8.19312	3.88789	0.764517	5.08542	3.6682e-07	1.27177e-06					0	13	5	1	0	2	0	0	0	0	2	7	1	21	0	79	17	11	7	32	0	0	0	7	0	25	5	22	6	15	3	4	0	3	3	13	483	341	29
KRTAP10-6	4.47133	3.88364	0.853189	4.55191	5.31612e-06	1.59964e-05					1	0	11	0	0	0	1	2	0	7	0	0	0	0	0	0	0	0	2	0	8	5	0	0	0	0	21	7	2	6	3	119	2	4	4	12	0	13	1
CKMT1B	900.993	3.88163	0.257789	15.0574	3.0884e-51	2.23309e-49					1488	246	259	408	272	223	121	336	221	77	269	85	121	3702	1442	1830	2273	3161	1006	861	4207	2097	151	1002	386	4121	760	5320	3779	1558	3396	551	2326	1187	1263	4485	1770	2136	3261
LOC101928441	26.155	3.88115	0.77539	5.00542	5.57402e-07	1.8931e-06					17	0	14	4	29	0	15	0	0	26	14	2	27	0	0	0	0	0	0	0	0	0	0	0	0	0	0	250	6	237	0	3	0	39	9	135	179	6	4
TRPC5	32.0668	3.88097	0.840255	4.61881	3.85955e-06	1.1834e-05					0	0	10	0	0	0	0	2	0	8	0	37	3	0	15	230	211	590	30	151	60	10001	0	3924	0	0	0	0	4	1	7	9	2	0	18	18	0	127	19
CNFN	353.355	3.87999	0.343411	11.2984	1.3363e-29	3.00333e-28					16	445	287	83	111	20	23	812	53	61	134	244	605	465	54	1799	2087	1910	375	1039	2059	444	129	749	440	129	165	1307	254	207	167	741	1092	60	215	356	381	2898	1616
C2CD4A	386.68	3.87809	0.469272	8.26405	1.40807e-16	1.19949e-15					3272	100	155	352	34	44	101	55	1317	136	108	49	50	7763	21	10	82	1482	395	1614	1389	172	293	36	259	1544	555	4347	74	163	4	48	90	77	249	84	142	228	48
PTF1A	8.32848	3.87775	0.768058	5.04877	4.44666e-07	1.52772e-06					6	15	25	5	125	3	0	0	0	0	79	3	1	3	2	21	36	5	3	0	0	7	0	9	0	0	5	0	0	0	0	2	4	0	2	0	6	0	9
LINC00951	5.53132	3.87691	0.821055	4.72187	2.33691e-06	7.37755e-06					0	0	0	0	0	0	0	0	50	4	2	0	0	12	4	4	30	71	0	22	11	4	0	33	0	20	96	24	0	0	1	3	0	1	5	0	5	0	7
CALCB	288.207	3.87369	0.398829	9.71265	2.66333e-22	3.49028e-21					35	1	64	113	228	4	68	226	40	82	132	29	3	21036	105	178	399	6227	4607	1876	948	3299	102	1916	1670	1845	1020	474	8	161	1	25	7	57	58	452	171	8	17
KRT31	1.74661	3.87074	1.47295	2.62789	0.00859154	0.0162515					3	0	0	0	1	0	3	0	0	2	0	0	0	82	201	0	0	0	0	10	0	0	0	0	0	0	0	0	37	0	1189	0	0	5	0	0	2	0	0
CFAP20DC	382.095	3.86887	0.243276	15.9032	6.01942e-57	6.24399e-55					154	534	240	335	470	19	119	356	180	637	206	187	228	1880	1803	2058	2152	1763	2826	1441	2562	1142	235	3444	601	3566	1535	652	184	137	258	799	1836	264	168	493	339	450	859
NHLH2	444.199	3.86774	0.564643	6.84988	7.39108e-12	4.13563e-11					325	3920	10	13	0	35	100	964	1	41	58	83	376	176	57	1320	33	1866	0	86	415	169	4	536	0	181	58	72	7	15	883	566	5636	2	191	14	76	5034	3826
GALR3	7.79835	3.86649	0.615757	6.27924	3.40221e-10	1.61403e-09					7	13	4	21	8	3	8	2	0	5	31	4	2	15	145	0	47	0	6	8	8	0	0	5	71	71	10	0	4	0	2	4	2	3	5	30	20	3	18
BSN	2480.4	3.86614	0.216407	17.8651	2.20458e-71	4.95479e-69					1104	197	990	469	1478	120	293	1038	578	1531	1046	720	919	25196	42969	14811	56159	20268	29378	9618	48893	33173	1870	15862	1092	28458	18958	1035	2080	154	3703	5211	4592	773	1455	2543	723	2119	1738
LOC283804	4.22599	3.86587	1.50837	2.56294	0.0103791	0.0193571					0	0	11	6	0	1	0	12	0	0	0	4	0	9	0	0	0	5	0	0	4	0	0	2	0	0	0	0	0	0	0	0	21	0	0	0	0	0	0
BUB1	2518.1	3.86474	0.209079	18.4845	2.75021e-76	9.05611e-74					1138	1630	1848	2121	3158	501	801	1211	942	1235	982	946	1954	27900	21546	26090	19220	30486	31121	13314	26068	13437	1396	26143	7125	17793	11236	3202	2194	2838	4584	1974	1718	636	963	3249	1312	1710	4929
CENPVL1	4.4084	3.86437	1.21058	3.19217	NA	NA					0	0	0	52	0	0	0	0	0	1	0	0	0	0	0	0	0	0	7	15	1	0	0	0	0	1	24	0	8	4	0	118	0	0	7	4	0	2	0
EYA2	5675.86	3.86426	0.336384	11.4877	1.52178e-30	3.62244e-29					1598	4091	1973	1186	3573	99	202	2774	121	822	10	3725	8924	17270	1986	156628	8864	155239	61629	23554	192117	54196	9267	67115	1146	4745	22071	4747	38	1496	2774	5279	12109	4643	1042	8590	4564	19416	10598
PRODH2	2.12197	3.86247	1.1737	3.29086	0.00099882	0.00220317					0	0	0	0	0	2	0	0	0	1	11	0	0	14	0	0	42	0	0	0	0	0	0	0	0	0	44	2	0	7	1	0	0	1	16	6	1	0	14
LCT	48.8398	3.86078	0.422058	9.1475	5.8267e-20	6.49095e-19					1	1	82	10	34	4	5	7	8	11	6	9	14	158	134	44	426	778	54	364	119	1021	0	500	135	82	1637	26	62	35	6	20	13	11	145	134	48	23	46
LOC105372558	6.49428	3.86064	0.915265	4.21805	2.46421e-05	6.80591e-05					0	11	10	0	2	2	0	0	0	0	4	0	1	362	193	25	22	77	19	13	4	9	0	0	7	0	3	0	8	1	0	1	155	1	0	0	0	11	0
KRTAP17-1	1.95447	3.86017	1.07234	3.59977	0.0003185	0.000756891					1	0	0	1	10	0	0	0	18	0	0	0	0	8	0	2	0	27	0	2	0	2	0	0	0	0	7	0	2	2	0	0	1	0	20	5	0	0	1
RN7SL741P	1.82756	3.85794	1.14118	3.38067	0.00072309	0.00162935					0	0	0	0	0	0	0	0	0	0	0	0	1	2	6	2	8	19	0	5	2	19	0	59	0	0	22	0	2	0	0	45	0	1	0	0	0	0	0
LINC01659	49.209	3.85792	0.566986	6.80425	1.01577e-11	5.60229e-11					43	151	8	4	61	0	2	6	0	21	0	53	40	45	0	685	237	560	108	0	751	769	0	1260	387	56	104	0	56	9	19	60	172	20	27	31	42	18	177
CTXN2	2.0244	3.85787	0.701465	5.49973	3.80378e-08	1.47312e-07					0	0	0	3	0	0	1	1	0	5	0	0	1	30	31	23	13	20	3	0	13	0	0	3	0	34	10	3	0	2	5	2	1	0	4	6	1	0	6
NTN3	111.707	3.85637	0.331992	11.6158	3.42432e-31	8.53548e-30					36	65	295	69	100	9	12	6	13	212	10	153	107	155	95	1132	609	1673	439	152	1017	729	31	343	37	546	322	83	215	0	42	520	99	119	118	320	334	74	129
LINC02153	3.01641	3.85343	1.04792	3.67724	0.000235771	0.000571625					0	0	0	0	3	0	1	0	4	1	3	2	0	0	0	0	122	72	34	0	27	53	0	0	0	0	0	12	0	1	0	4	0	0	16	14	0	0	3
STX1A	1538.86	3.8504	0.219169	17.5681	4.32235e-69	8.69954e-67					1528	602	2094	718	1633	91	517	574	1132	437	1489	422	499	29249	2928	2430	5635	12553	1494	2375	7072	4943	909	3695	516	7914	5891	2732	2383	330	2427	6495	2303	837	2136	4404	973	1109	5178
OR9K2	5.38668	3.84508	1.53322	2.50785	0.0121468	0.0223664					0	0	0	1	0	0	0	0	0	0	0	0	2	0	0	10094	0	917	22	22	60	0	0	204	29	0	0	0	0	0	4	0	0	1	0	0	0	8	0
MKI67	8738.69	3.84285	0.240589	15.9727	1.98106e-57	2.12866e-55					4650	2129	7596	3581	4911	1710	2127	6693	3438	6897	4007	3007	5988	20038	22533	45982	27509	38198	54542	10592	36276	25240	2738	51519	4084	24314	7985	5163	16920	4289	38189	17157	26918	7955	8270	46265	10081	28518	21755
OIP5	488.922	3.84237	0.225948	17.0056	7.46773e-65	1.17096e-62					389	247	187	802	281	55	68	158	170	65	158	103	110	9331	5356	8391	2701	7707	3734	2337	5150	4180	556	3630	1966	11645	1768	352	348	672	435	102	317	43	163	547	145	195	884
SPAG5	2418.77	3.84197	0.192689	19.9387	1.87785e-88	1.94791e-85					2238	1285	2735	2360	2239	689	686	1703	1376	1143	1277	1154	2020	18701	9044	12168	13005	24064	20555	6669	18106	8281	1413	13253	6663	7731	7584	964	4298	937	5509	4444	2246	1226	1507	4306	2174	6835	5105
GSC	84.7872	3.84068	0.51585	7.44535	9.66907e-14	6.44047e-13					1	0	92	5	2	10	16	78	5	1	0	475	525	15	10	154	0	387	5	282	677	626	10	203	0	38	63	6	12	22	179	5	269	70	34	53	128	130	12
DUSP9	30.3143	3.84037	0.591004	6.49806	8.13649e-11	4.10785e-10					26	8	15	5	1	45	0	16	0	4	1	45	10	258	13	3	282	54	0	238	279	0	19	32	296	0	97	6	334	22	103	2	8	1	10	30	139	68	27
TESMIN	529.791	3.8375	0.244938	15.6672	2.53427e-55	2.39822e-53					111	557	609	500	1057	151	119	108	443	145	167	367	197	8584	1530	4410	892	2011	258	1671	3119	1223	328	994	6441	5932	1809	276	2117	1012	175	481	1028	400	515	1697	936	554	680
NPAS4	72.4261	3.83736	0.433853	8.84486	9.16463e-19	9.3307e-18					9	231	13	92	26	6	13	23	204	132	5	6	18	74	4	110	164	74	25	40	93	122	27	70	0	58	242	7	244	20	371	372	59	8	249	83	101	38	105
TBATA	2.10229	3.83689	0.908309	4.22421	2.39779e-05	6.63334e-05					0	4	0	0	0	3	6	1	1	1	4	3	1	0	0	32	0	0	0	0	30	10	0	0	0	0	0	1	0	0	0	0	8	1	0	8	5	7	19
LOC105371083	53.5746	3.83352	0.330066	11.6144	3.48221e-31	8.67177e-30					21	27	14	47	9	0	8	21	6	13	19	16	17	130	452	333	631	996	77	512	86	299	18	285	190	356	51	95	53	62	27	355	73	18	70	127	16	59	55
KCNMB2	572.988	3.83253	0.315327	12.1541	5.45332e-34	1.62875e-32					680	31	2584	999	989	0	89	258	204	320	70	70	84	63	2646	308	1601	7267	727	1158	852	2869	217	1571	748	1456	425	1841	122	609	136	508	2647	47	1311	2178	299	304	444
LOC100533634	8.42236	3.83205	0.696183	5.50438	3.70475e-08	1.43766e-07					0	0	4	1	0	0	2	18	0	0	3	0	1	3	0	4	0	12	17	8	0	8	0	10	11	28	16	2	37	4	14	59	0	4	0	10	26	10	40
WDR62	1800.47	3.82707	0.20806	18.3941	1.46504e-75	4.49001e-73					1344	697	1582	1378	1360	392	305	1491	1089	1023	1027	609	1029	4507	3831	6646	10971	19659	7842	3131	9381	6123	749	5945	3458	5252	4319	1308	4859	610	5621	6508	1366	577	1256	3462	1542	3252	3114
CDCA5	2237.42	3.81995	0.208532	18.3183	5.91407e-75	1.73372e-72					2008	2310	2994	2541	2787	393	470	1590	1526	1315	1154	1530	1199	11306	10461	14909	6780	12058	6105	6530	9499	5622	785	5041	3481	18294	4605	2857	3886	4079	5495	2356	2942	1317	1506	4841	1921	2933	9365
KRTAP1-3	3.75083	3.81953	0.815763	4.68216	2.83865e-06	8.86709e-06					30	0	13	1	2	1	0	0	38	0	5	1	0	2	0	0	2	3	0	2	0	0	0	2	0	0	4	4	0	6	0	2	0	4	6	0	0	0	9
TUBB8B	34.4166	3.81779	0.649784	5.87547	4.21649e-09	1.79481e-08					0	3	40	4	5	3	0	2	0	0	3	2	2	0	0	7	5	0	11	7	6	9	0	0	55	3	12	57	17	835	48	6	105	13	1	154	200	55	273
LINC02443	47.9904	3.81543	0.629258	6.06337	1.33301e-09	5.98157e-09					2	1	1	0	0	0	0	0	1	0	0	0	0	19	10	71	54	2000	319	2	989	2638	20	60	1042	35	2136	0	17	2	2	0	7	9	6	8	39	9	6
NRTN	803.64	3.81496	0.290427	13.1357	2.05566e-39	8.54256e-38					286	1085	723	651	1519	15	51	1882	109	529	646	300	2494	1131	2305	4853	4885	8778	1950	1543	6008	3713	217	6443	2320	5050	3677	324	221	253	211	3361	1728	178	213	1180	40	514	696
KRTAP12-1	4.87321	3.81447	0.846928	4.50389	6.67222e-06	1.9862e-05					0	0	35	1	0	0	0	0	0	9	1	0	0	22	0	0	19	0	27	0	7	30	0	0	1	3	42	4	0	0	0	50	0	11	0	12	0	8	8
MOB1AP1	1.76118	3.81415	1.41552	2.69453	0.00704875	0.0135644					0	0	0	0	0	0	0	0	0	0	2	0	0	13	0	0	23	0	10	37	1	0	0	0	0	24	75	0	0	0	0	23	0	2	0	0	0	22	0
TFF3	7139.31	3.8135	0.361378	10.5526	4.93909e-26	8.60512e-25					13281	479	3870	4919	12324	317	3392	1805	4710	2481	41820	2616	805	11088	119	1676	10870	5303	11267	7225	8526	7510	2185	11566	4023	20514	9063	32965	1270	11116	71	17336	16372	910	7272	5660	268	8963	3145
H2AL3	2.64072	3.81248	0.741172	5.14385	2.69167e-07	9.46964e-07					1	6	0	11	8	0	0	4	0	4	4	0	0	0	0	10	4	2	0	0	2	5	0	6	0	2	4	6	0	0	0	22	0	4	11	16	2	3	0
LOC105370906	24.9222	3.80586	0.502861	7.56842	3.77796e-14	2.60926e-13					52	1	9	10	17	2	19	0	5	3	15	13	0	36	2845	88	44	38	7	96	19	85	19	19	0	270	185	63	8	39	12	4	5	5	18	13	1	19	4
FAR2P3	60.7122	3.80547	0.535336	7.10856	1.17259e-12	7.10031e-12					0	3	78	80	0	8	17	1	0	51	14	26	0	74	61	2230	39	65	0	306	77	348	135	1581	0	1983	734	11	85	72	215	13	53	2	109	98	1	78	23
TMEM270	51.3658	3.80447	0.433112	8.78404	1.5771e-18	1.57476e-17					48	33	159	85	14	0	1	41	11	63	39	34	29	20	0	105	67	221	12	132	143	299	26	88	20	27	54	287	72	86	44	125	73	20	61	228	19	36	154
LCE1E	13.196	3.80436	1.03854	3.66317	0.000249112	0.000602021					0	0	0	0	0	0	4	0	2	9	0	0	0	6	0	13	0	7	0	41	0	32	0	0	0	0	14	204	87	10	0	0	0	2	224	0	11	20	9
HOXC9	182.032	3.80406	0.540841	7.0336	2.01266e-12	1.19169e-11					0	0	4	1	2	65	100	0	83	20	183	6	1	21	8	0	29	326	354	23	103	15	3	0	274	26	204	0	1785	1456	776	294	3	20	190	1147	508	672	55
LINC02301	23.9541	3.80245	0.802327	4.73928	2.14481e-06	6.79099e-06					0	0	27	0	0	14	0	0	35	11	0	0	0	442	0	0	720	0	67	6	0	4	2	2968	0	0	0	0	2	8	4	0	0	5	0	0	2	2	0
RNU6-518P	44.5967	3.80181	0.555475	6.84425	7.68769e-12	4.29536e-11					0	0	0	0	0	0	0	1	0	0	0	0	2	557	68	961	779	1069	488	536	365	582	6	977	1299	595	739	0	14	4	0	40	1	0	1	9	6	4	0
IGFL1	9.56276	3.80048	0.680536	5.58454	2.34313e-08	9.28507e-08					17	18	5	1	0	2	0	16	41	2	3	0	4	0	0	0	38	4	4	26	73	4	0	71	16	37	9	15	0	0	0	54	0	0	44	4	26	13	7
CLSPN	2156.97	3.8002	0.226653	16.7666	4.28257e-63	6.079e-61					866	531	1593	577	1587	225	260	1093	567	1167	344	523	772	14016	15260	18741	18507	31741	19477	14847	15331	16907	1926	25956	3613	22324	9656	1019	2183	930	2537	4878	2368	1568	4135	4239	3896	2178	2855
LINC02293	7.37354	3.79871	0.992612	3.82698	0.000129724	0.000326732					7	0	6	0	0	4	5	0	15	0	0	0	0	412	0	19	0	0	453	13	119	30	0	56	0	19	20	0	0	0	0	0	0	0	0	0	0	1	3
CADM2	3004.04	3.79843	0.352284	10.7823	4.17329e-27	7.87639e-26					290	2	306	147	556	28	67	234	23	434	313	85	313	47469	96	11793	37398	41934	229159	55631	7638	41788	1818	44299	6689	33356	54546	937	76	237	97	3	418	72	115	330	99	842	852
RPL23AP20	6.1568	3.79399	0.667126	5.68707	1.2924e-08	5.25177e-08					0	0	0	5	4	0	0	0	1	2	1	0	2	7	0	2	6	13	4	0	0	2	0	4	0	6	2	0	25	0	15	72	0	11	12	34	14	14	14
MRGPRE	57.0206	3.79338	0.433167	8.75732	1.99946e-18	1.97819e-17					0	88	241	6	1	17	0	44	0	70	0	27	14	512	120	177	885	776	132	398	311	778	4	188	53	4	553	21	6	16	97	5	82	4	336	170	6	128	77
CENPM	753.082	3.78791	0.225289	16.8136	1.941e-63	2.7845e-61					630	1323	1420	2772	534	150	149	828	272	236	459	380	425	902	1554	2981	4546	8075	2372	526	2095	3225	134	2281	1217	2043	3904	268	1689	632	696	1639	986	260	447	1878	897	664	1640
NPPA	107.614	3.78701	0.428188	8.84427	9.21311e-19	9.37651e-18					86	23	13	618	437	7	40	63	14	60	48	35	15	161	6	281	441	159	68	332	114	41	5	98	0	280	448	38	39	32	8	679	11	45	206	214	29	259	288
GRIA4	68.505	3.78651	0.659624	5.74041	9.44458e-09	3.88116e-08					118	0	1	49	7	30	31	6	2	19	2	4	0	7741	51	1408	0	156	0	367	0	152	51	0	146	190	0	61	100	173	40	14	25	14	12	43	49	11	26
KIF15	1379.9	3.78646	0.217278	17.4268	5.16687e-68	9.9536e-66					684	501	1153	994	974	150	316	1363	346	920	847	322	814	11830	12905	10098	17823	13824	24522	5674	17249	6661	948	11903	2262	10843	7248	786	1153	1316	1876	2412	1707	413	440	1251	688	1412	3672
PACSIN1	398.889	3.78515	0.255988	14.7864	1.79228e-49	1.20543e-47					1104	136	197	31	332	199	63	118	57	192	135	135	338	491	223	320	204	2347	532	398	1596	1579	59	428	218	666	776	111	114	408	1394	782	910	387	423	3751	622	929	978
FOXB2	4.15369	3.7837	0.813295	4.6523	3.28247e-06	1.0171e-05					1	0	0	4	0	0	0	1	2	0	1	9	3	0	0	0	7	0	50	0	5	4	6	0	0	0	0	0	7	15	0	15	0	51	8	3	16	10	5
B4GALNT1	743.056	3.78369	0.314601	12.0269	2.56503e-33	7.33604e-32					43	610	776	2335	337	41	118	161	915	346	30	196	287	1808	184	3453	95	3739	678	539	1907	974	123	1552	336	381	1418	424	1448	103	8013	2017	4065	67	570	3388	135	395	2894
NECAB2	150.075	3.78099	0.464229	8.14467	3.80316e-16	3.1329e-15					0	44	136	230	22	29	0	4	89	11	0	80	219	3100	22	778	345	4949	46	753	659	307	175	1944	166	468	826	0	22	36	59	1178	32	9	17	1064	97	139	407
FOXM1	2754.48	3.78023	0.239011	15.8161	2.40817e-56	2.43252e-54					1663	3063	2376	4365	1848	543	716	1089	1764	1281	1285	1258	1974	13844	7208	5057	4540	6503	10585	5478	5404	2440	1260	3773	2222	6682	2263	1480	6323	2799	17809	4101	5628	3580	2269	7074	6854	10620	9440
CCNB1	2979.23	3.77761	0.198054	19.0736	4.18338e-81	2.16973e-78					2341	3990	3903	6746	2043	554	598	2484	1170	1972	2619	686	1434	19900	14842	15286	13574	22955	12770	5735	21263	10449	1427	8063	6941	15551	4498	3799	3817	10422	3610	2247	3966	1362	1493	8001	2379	5998	7483
MCM2	7849.32	3.77496	0.173606	21.7444	7.80767e-105	1.75477e-101					6109	9128	9244	6978	12242	733	680	1730	1213	2884	1305	4627	5290	30066	32103	79139	92262	84353	44758	34729	34245	44576	3211	69752	13205	67508	19291	3835	9458	6087	20599	7710	15049	6636	7773	12466	11235	24797	11262
EPHA10	452.99	3.76975	0.296857	12.6989	5.9988e-37	2.16873e-35					66	356	1584	460	242	90	66	86	294	330	74	265	812	460	857	1173	5658	1434	1646	1174	4062	1123	139	1398	188	468	2633	364	2246	73	130	1220	681	214	1086	1332	230	758	573
MTMR7	898.882	3.76941	0.251119	15.0104	6.27272e-51	4.47553e-49					305	53	595	764	2188	71	261	138	318	647	398	239	523	4019	6732	4433	7834	11814	9807	6003	2288	5536	154	4095	2191	7912	8601	1106	37	581	604	1809	631	133	239	1541	443	741	969
TRIM67-AS1	3.63676	3.76823	1.07871	3.49327	0.000477147	0.00110565					0	0	0	0	0	0	0	0	0	0	0	1	0	10	15	20	10	134	0	0	229	97	0	52	0	101	50	0	10	0	0	1	0	0	6	0	0	0	2
PNMA6A	241.766	3.76659	0.42826	8.7951	1.42922e-18	1.43241e-17					0	21	8	0	91	51	5	369	117	172	690	939	3	12	99	269	5095	592	9	512	1403	412	85	752	7	315	161	1438	44	8	90	288	151	6	666	606	72	206	113
RPL6P17	2.11292	3.76581	1.35855	2.77193	0.00557247	0.0109182					0	1	0	0	0	0	0	0	0	0	0	0	0	0	0	1900	14	280	0	14	0	0	27	56	0	0	0	2	0	7	0	0	2	2	10	8	0	2	2
CCNE1	670.104	3.76425	0.22848	16.4752	5.53054e-61	7.20573e-59					515	922	544	1162	634	175	124	671	292	495	337	347	141	19	727	1219	1725	3163	900	704	1169	1235	84	1331	705	1212	762	1228	2825	951	1735	1469	2070	561	912	1693	1214	1432	751
LRRC10	4.66174	3.7632	0.688342	5.46705	4.57584e-08	1.75448e-07					1	0	10	0	0	4	0	5	0	1	0	6	4	0	8	0	22	10	21	8	4	0	0	0	2	8	9	0	0	6	0	26	2	13	34	0	2	2	8
LINC01159	1.75835	3.76119	1.41457	2.65888	0.00784001	0.0149494					0	0	0	7	0	0	17	0	0	0	1	0	0	74	463	9	0	0	194	5	0	12	0	0	0	0	0	0	3	0	1	0	0	1	0	0	5	0	2
SOX21	431.375	3.75817	0.464883	8.0841	6.26241e-16	5.05378e-15					1556	608	0	709	1223	419	24	411	174	69	1107	66	11	25	0	1775	1229	15	475	134	2425	23	89	338	21	739	96	1697	2	174	0	670	4031	132	30	186	999	2324	60
CTSV	378.8	3.75687	0.283861	13.2349	5.52032e-40	2.35202e-38					168	2721	105	423	597	43	197	767	115	182	625	350	179	1010	73	2145	2613	1747	910	823	609	1431	84	496	850	1019	394	249	101	930	342	442	305	170	179	134	137	1291	246
SI	4.19209	3.75454	1.09351	3.43349	0.000595871	0.00136146					4	0	0	0	1	0	0	0	1	0	2	0	0	194	0	0	0	65	0	0	0	0	0	290	0	0	134	2	2	2	0	0	7	4	1	0	0	1	11
CSMD2-AS1	12.3983	3.75124	0.842471	4.45266	8.48121e-06	2.49143e-05					0	0	1	8	0	0	0	0	0	0	0	1	3	115	14	28	42	77	0	239	302	240	0	211	350	12	546	0	0	0	0	1	2	0	7	2	0	0	4
ADGRB2	1475.64	3.74085	0.267182	14.0011	1.53435e-44	8.17813e-43					169	2369	1562	1585	145	160	145	860	211	697	283	500	1762	19614	7043	16949	4736	17325	1160	1218	6575	5818	935	13523	4519	6992	4336	2025	3898	392	7699	1746	6038	550	1943	3069	1264	5003	599
BRSK1	1355.7	3.73756	0.216194	17.288	5.79301e-67	1.04158e-64					551	717	1648	2877	1067	204	249	178	869	1104	419	418	962	8409	8984	21799	11377	25457	14061	5917	7891	7590	1248	7842	2809	6687	17992	2243	378	266	2450	1156	1727	425	279	1703	428	811	1855
DGCR5	187.906	3.73642	0.314588	11.8772	1.55476e-32	4.23554e-31					9	35	181	47	36	36	27	241	14	137	22	223	227	1288	38	1187	875	1185	1411	809	2964	633	143	2054	405	256	1520	103	140	22	402	462	575	191	492	655	81	116	279
CHD5	550.07	3.73577	0.378829	9.86136	6.12134e-23	8.45327e-22					48	10	665	155	31	47	39	82	25	191	169	111	15	6769	1453	1422	12341	9425	1773	2955	2126	1441	205	743	310	1270	10756	124	84	27	364	854	39	13	356	2661	75	286	1077
LOC124903615	2.82754	3.73548	0.781975	4.77697	1.77953e-06	5.68647e-06					0	0	0	0	0	0	0	2	0	1	0	1	1	1	0	4	5	24	3	4	1	18	0	9	0	0	5	0	0	0	2	25	21	2	1	3	11	11	0
PKMYT1	1091.82	3.73139	0.225531	16.545	1.74101e-61	2.30172e-59					1232	1114	1964	1498	968	285	178	927	694	748	1291	652	435	2485	3350	3047	3502	8981	2265	2106	4916	3925	416	1721	1285	7399	2228	679	2460	363	1188	4469	1685	387	931	2740	381	1102	2803
NEFM	96.0833	3.73036	0.851697	4.37992	NA	NA					0	705	0	0	0	8	5	38	1383	8	0	0	0	15552	0	7277	0	22	0	17	866	3	0	0	0	0	3	0	126	3	0	2	77	2	208	0	20	2847	7693
SLC35F1	3177.12	3.72797	0.377525	9.87476	5.35611e-23	7.41552e-22					22	123	2073	29	1128	21	30	111	17	60	94	102	162	244352	1600	69622	17793	60309	3901	92593	11321	61772	3447	52662	6436	1747	8602	46	355	9	696	324	2033	73	186	8164	36	750	336
LGALS7	140.222	3.7273	0.576806	6.46196	1.03358e-10	5.16502e-10					851	374	0	263	22	0	14	39	0	41	13	0	18	38	41	4326	169	4248	61	56	121	39	11	67	330	70	0	8	3	376	24	3	6	50	8	8	190	403	472
GSC2	3.09372	3.72322	0.82095	4.53526	5.75322e-06	1.72424e-05					0	1	15	3	0	0	0	4	0	0	0	4	13	8	0	0	0	0	12	0	0	0	0	4	7	0	3	0	0	6	21	4	6	3	2	10	0	1	36
KRT40	30.7265	3.72312	0.782244	4.75953	1.9404e-06	6.17202e-06					26	7	41	4	23	0	5	0	334	0	12	21	2	896	9	0	9	61	0	25	17	9	50	2276	0	0	0	158	38	2	0	0	0	19	154	203	5	2	2
KIF20A	1352.15	3.72274	0.249179	14.94	1.80923e-50	1.25437e-48					1085	1337	1958	2323	1008	270	322	923	459	1088	1296	330	962	6963	3610	4488	5707	7027	8314	1438	5605	2381	391	3347	1447	2828	1306	1921	3414	2234	2871	1566	1982	854	976	4073	1492	4341	3544
SLC38A11	294.861	3.7157	0.513829	7.2314	4.78046e-13	2.99765e-12					1595	6	1	46	1851	32	1656	5	37	40	47	2	0	267	3	110	217	88	467	4686	39	39	87	58	9	12060	609	1406	39	3	11	197	220	4	345	48	7	74	25
FRMD1	52.0989	3.71409	0.476499	7.79455	6.46405e-15	4.78549e-14					28	0	15	3	12	2	2	0	2	111	3	127	33	10	1445	11	114	1602	584	45	41	1685	17	205	20	11	123	17	25	53	0	10	0	18	42	75	117	4	26
CDC25A	867.899	3.71363	0.215119	17.2632	8.90917e-67	1.58079e-64					496	319	413	732	296	177	205	471	271	584	267	177	284	12577	15150	5731	8828	6671	11472	4632	9947	3875	866	8352	1878	15945	4258	544	695	569	931	1223	1148	259	384	687	847	721	1919
POLQ	1641.96	3.71361	0.243297	15.2637	1.33442e-52	1.07431e-50					98	286	612	288	690	163	193	272	264	267	157	313	462	12262	14772	24802	29151	27881	17166	19842	15144	19087	1509	30315	13707	16774	11663	232	1923	331	2374	1224	691	578	790	1095	756	3566	506
SSTR2	1565.33	3.71278	0.464486	7.99331	1.31366e-15	1.03172e-14					14	163	1722	100	20	113	72	1085	46	125	49	672	3416	2363	260	2380	1571	8372	300	929	16419	1472	0	10400	2430	212	99	291	53	108	11337	2218	13484	360	104	1782	32	39912	4581
LINC00887	19.2596	3.71	0.558084	6.64774	2.97624e-11	1.57083e-10					21	0	0	2	7	0	2	0	46	4	1	2	2	24	0	38	61	75	0	125	67	65	29	49	36	77	53	33	117	122	3	19	2	0	73	42	19	9	28
EN1	11.5796	3.70979	0.722376	5.13554	2.81335e-07	9.87584e-07					0	0	72	1	11	32	8	9	7	6	1	4	0	0	0	0	8	4	0	4	42	40	16	0	7	48	0	0	43	2	34	4	8	0	23	172	0	109	0
LOC100652833	6.84185	3.70794	0.987014	3.75672	0.000172152	0.000426311					0	0	13	1	0	0	0	0	0	0	0	0	0	632	0	10	13	0	73	0	0	40	0	0	0	9	0	14	15	2	1	4	0	3	4	2	58	2	12
CENPU	1440.15	3.70746	0.217609	17.0373	4.34519e-65	6.97558e-63					683	2100	2269	3190	2455	166	464	1575	550	1016	869	336	548	1626	6611	11801	9486	10689	7482	6588	6075	8229	503	12646	5326	5222	4425	351	3855	2844	2131	2022	1536	370	419	2591	730	1724	1594
LINC01152	32.257	3.70692	0.474721	7.80863	5.78142e-15	4.29901e-14					0	17	56	23	29	7	3	0	1	65	3	10	48	15	58	683	0	471	94	53	20	394	20	352	30	162	0	56	8	3	164	16	22	11	17	156	38	90	110
IGSF1	428.569	3.70566	0.496048	7.47037	7.997e-14	5.36783e-13					0	0	15	23	0	39	9	707	37	376	1	5	7	165	289	1368	4817	4846	236	4071	24380	2172	409	2309	1971	0	2901	47	7	313	6	450	11	3345	1262	261	618	1180	328
SH3GL2	9892.62	3.70501	0.291797	12.6972	6.12707e-37	2.21214e-35					3	2011	1388	1921	2653	30	141	3319	413	1088	364	521	1223	206814	39990	185958	339101	375098	105218	48355	125565	122308	8578	274385	27590	89952	65307	1791	280	289	3597	1681	2232	282	1512	4182	189	369	3341
HCN4	440.732	3.70253	0.428728	8.63607	5.81807e-18	5.54072e-17					4	17	250	289	676	1	8	16	50	392	591	51	0	1470	8758	973	1093	11133	454	748	7350	9606	807	544	43	1035	6262	58	28	14	61	499	75	110	782	2087	19	33	3168
C2CD4C	555.978	3.70162	0.33713	10.9798	4.77981e-28	9.62745e-27					229	381	446	414	18	11	126	174	602	375	418	413	318	480	41	115	1225	1779	173	696	1967	752	56	152	383	1369	1021	327	8459	42	453	682	632	273	621	2079	45	822	1060
SPP1	9031.53	3.70077	0.424187	8.72438	2.67635e-18	2.61242e-17					1455	2893	5091	1536	2793	464	7674	1392	7199	5262	883	12245	935	135542	41488	265426	5057	11531	35016	188970	34292	3829	36130	3105	38878	221104	2541	21459	2664	20990	2680	720	80	18759	10785	16519	5889	4926	1166
MCM10	857.319	3.70045	0.24457	15.1304	1.02012e-51	7.64239e-50					354	435	579	499	760	122	176	489	441	456	257	128	399	15120	5946	8189	5011	11941	6253	3696	7955	5991	817	8738	5140	5928	2235	419	698	2164	1201	785	630	422	304	1468	537	623	2166
ESCO2	692.517	3.69873	0.249158	14.8449	7.50232e-50	5.10953e-48					292	576	615	807	512	81	140	659	354	419	80	263	616	3402	6080	4006	4107	5516	3683	3052	4071	4502	422	3875	1891	3429	1721	618	437	1250	2802	860	503	159	297	1536	440	709	1892
IGDCC3	148.784	3.69641	0.537407	6.87824	6.05979e-12	3.42124e-11					2	230	138	153	0	3	7	1	2	41	3	21	47	401	144	3288	790	2680	158	98	1267	402	102	770	30	723	193	15	131	43	2844	42	157	22	20	291	163	107	398
ZNF556	23.8708	3.6952	0.788683	4.68528	2.79582e-06	8.74139e-06					0	0	1	1	14	71	2	0	129	15	0	0	1	667	7	56	5	20	59	10	10	10	0	5	25	2	0	1	1	55	343	0	16	0	0	10	0	130	30
POU4F2	4.39696	3.68882	1.01591	3.63106	0.000282258	0.000676066					0	0	0	0	0	2	28	0	11	0	0	0	1	445	5	3	0	21	50	10	0	0	0	0	5	0	11	0	0	0	66	0	2	0	2	0	0	13	6
DEFA6	2.52115	3.68759	1.75853	2.09698	0.0359954	0.0599739					0	0	0	4	0	0	7092	0	0	0	0	0	0	0	259571	0	6	6	0	664	6	0	0	0	0	0	0	0	0	0	1	0	1	0	0	0	0	10	0
ZWINT	2068.84	3.68754	0.196771	18.7402	2.32564e-78	8.96036e-76					1843	4126	4844	3716	3473	440	777	1970	1816	2181	1839	997	1532	4893	2055	3208	1799	4865	2126	1057	4919	2554	322	3873	1017	2507	501	1952	2645	4032	3656	5089	3212	1665	1771	7019	953	4207	4374
LINC01592	11.6214	3.68675	0.944289	3.90427	9.45116e-05	0.000242183					0	0	0	0	0	12	6	0	28	0	0	0	1	277	0	0	0	0	36	0	0	23	126	12	737	12	0	4	33	4	1	0	4	2	14	6	0	1	3
C10orf82	88.8356	3.68465	0.694202	5.30776	1.10984e-07	4.08409e-07					1	242	0	420	0	7	1	0	85	112	3	5	0	0	635	1508	0	438	140	106	0	9	10	336	11	1028	0	0	305	19	0	1	614	2	20	0	535	0	146
HGFAC	177.244	3.68396	0.320953	11.4782	1.69819e-30	4.02461e-29					96	33	184	126	140	16	6	59	38	211	105	589	75	391	15	157	837	926	255	637	556	2089	160	429	4	113	368	195	36	27	312	994	250	34	615	247	215	374	184
STRC	66.5444	3.68337	0.399663	9.2162	3.0782e-20	3.50883e-19					56	0	3	3	9	13	19	10	4	2	14	8	8	203	31	72	184	94	31	58	178	102	10	10	77	55	137	174	573	46	57	82	115	54	230	239	479	119	92
FAM83C	1.91025	3.68278	1.21755	3.02475	0.00248837	0.00516401					0	27	0	0	1	0	0	0	2	0	0	0	0	0	0	5	35	4	5	5	0	0	0	0	0	0	0	2	0	16	0	4	0	0	0	4	4	0	7
ROPN1	9.72871	3.68246	0.655954	5.6139	1.97822e-08	7.90407e-08					0	4	0	12	3	4	0	1	0	1	0	0	2	0	0	243	0	18	0	16	11	21	0	16	30	0	0	8	2	9	16	17	10	9	27	81	25	29	14
TNNT1	1273.65	3.6819	0.305416	12.0553	1.81767e-33	5.25429e-32					1248	1289	6772	2617	491	30	39	547	910	1103	1089	467	1324	2591	3515	5344	12818	13234	1838	6269	2419	826	189	8081	747	8750	6823	284	1418	1917	1273	351	2929	548	86	3403	1190	1561	3160
PAX7	16.784	3.67951	1.08878	3.37948	0.000726224	0.00163587					0	0	0	1	0	0	0	0	0	0	0	0	4	37	0	37	63	219	0	0	1784	955	0	37	0	0	73	1	1	4	1	0	0	2	0	4	10	335	5
LINC01873	16.6413	3.6794	0.64155	5.73518	9.74085e-09	3.99378e-08					1	1	1	0	3	0	0	0	0	0	0	4	1	64	3	259	0	3	276	176	6	209	3	136	312	146	474	0	51	42	25	7	0	3	3	9	74	4	45
LINC01904	3.3855	3.67367	1.03242	3.55832	0.000373238	0.00087746					2	0	14	0	4	0	0	8	0	0	0	1	2	0	0	0	1	26	0	0	0	14	0	0	0	0	0	13	0	0	2	46	2	0	5	6	0	0	6
SKA3	658.073	3.67365	0.244483	15.0262	4.94396e-51	3.53683e-49					415	601	526	1613	496	129	304	440	278	515	315	147	327	2171	2836	1328	3511	4489	2439	1157	1964	1541	557	3593	1224	2310	932	666	674	1817	1623	1538	506	305	592	854	390	1156	1688
TCP10L	86.9348	3.67294	0.341591	10.7524	5.77203e-27	1.07806e-25					1	123	81	43	8	4	3	35	15	38	27	73	102	76	47	4598	2401	2190	186	268	616	102	79	1194	40	459	168	11	53	9	19	86	417	6	40	79	19	52	80
UBE2S	6682.84	3.67213	0.202775	18.1093	2.68939e-73	6.90788e-71					7701	10369	13624	47696	7487	1597	1093	4203	8279	5443	9245	3356	4078	29727	10287	20788	17733	29744	33273	8946	18393	9731	2588	13829	7732	16533	10902	9526	5152	4541	7900	2697	3455	1492	2374	10471	1903	4516	12333
CARMIL3	606.645	3.66891	0.202221	18.143	1.45781e-73	3.7805e-71					347	207	690	445	604	115	98	484	440	444	402	366	539	2938	2712	1852	4859	5002	3547	1288	5954	2611	384	4142	1680	2099	1995	229	2004	222	1331	1256	846	165	319	1556	256	972	742
LOC100129175	57.9441	3.66876	0.461262	7.95374	1.80957e-15	1.40282e-14					17	9	79	93	64	0	37	0	51	51	24	25	68	1175	175	25	268	530	247	216	99	420	0	165	0	136	378	43	24	3	2	225	79	31	47	164	14	73	98
HERC2P5	38.9377	3.66777	0.916658	4.00125	6.30097e-05	0.000165164					0	0	1	10	64	0	0	0	0	0	29	6	0	1802	85	0	0	0	0	20	0	0	0	0	2437	0	0	46	55	52	40	25	63	32	72	108	42	27	91
BSN-DT	18.5792	3.66776	0.369444	9.92777	3.15218e-23	4.45334e-22					8	15	10	0	20	2	4	10	9	7	10	9	7	178	101	23	120	44	27	14	51	9	5	32	16	181	72	170	16	18	24	60	19	10	13	12	3	24	72
FGF6	2.20882	3.66665	0.97237	3.77084	0.000162697	0.00040453					0	0	1	0	0	0	0	1	0	1	0	1	0	0	177	3	0	21	0	29	0	9	0	60	0	0	40	1	0	4	0	1	2	4	0	19	0	0	1
CDKN2C	6920.51	3.6665	0.235329	15.5803	9.91014e-55	9.21643e-53					4114	3144	17923	21837	9570	286	523	5518	582	5639	4490	6138	3843	2503	16623	45205	99100	55818	26783	24525	39383	31186	2464	48634	3739	28131	9095	10314	1153	3896	8856	12665	15020	2311	3990	14498	1375	5433	21706
CRYAA	3.55761	3.66649	0.802304	4.56995	4.87831e-06	1.47465e-05					13	0	7	0	4	2	0	0	0	0	0	0	2	7	0	0	0	4	0	3	38	0	0	0	0	207	14	4	6	6	0	6	0	4	15	13	5	0	5
PCSK1N	2717	3.66368	0.29228	12.5348	4.81372e-36	1.65173e-34					860	5175	4538	12973	5763	315	639	2049	1177	7211	1775	3458	149	1007	2106	11453	8100	3623	5888	3391	3720	4316	369	5178	1721	1192	2037	4663	127	1776	2516	10262	1521	2059	3848	9882	20	4685	2717
NR5A1	11.6981	3.66068	0.517525	7.07343	1.51155e-12	9.0371e-12					8	30	8	14	0	1	0	7	3	5	2	5	15	29	10	48	29	114	0	24	374	48	37	57	38	10	0	10	0	4	23	27	20	5	5	3	36	4	69
FCRL4	24.9723	3.65927	0.806277	4.53847	5.66638e-06	1.69954e-05					13	0	0	0	0	55	33	2	10	3	6	8	0	0	281	13	33	0	38	386	0	538	0	0	863	13	98	1	2	53	7	0	0	47	47	19	3	41	23
AK5	292.538	3.65886	0.502317	7.28397	3.24138e-13	2.06325e-12					1	767	3	890	18	24	36	139	372	28	2	7	225	131	112	7018	4213	2565	77	526	79	29	24	566	31	862	8	27	31	349	380	96	6585	14	159	618	25	68	151
GACAT2	594.801	3.65778	0.380551	9.61179	7.12995e-22	9.04917e-21					0	2	10	6	2	23	1	2	3	4	3	3	21	6275	10249	10724	10115	17429	4552	3258	19612	11744	1034	27046	341	4513	4909	5	0	41	12	60	5	4	3	2	12	43	71
MIR3976HG	1.31494	3.65755	1.08048	3.38512	0.000711481	0.00160561					1	0	0	0	2	0	0	0	0	0	0	0	0	0	15	8	0	43	59	0	15	0	0	0	0	8	0	6	0	5	0	1	0	0	3	0	3	13	5
IGLV3-22	20.528	3.65715	1.14427	3.19607	0.00139314	0.00300487					0	0	1	0	2	54	1	0	0	0	0	64	0	0	13	0	0	0	6	1	0	11	0	0	0	0	0	0	0	2	0	0	1	260	10	0	0	386	0
SCML2	2066.04	3.65601	0.224213	16.3059	8.95438e-60	1.06387e-57					1	244	374	649	441	140	198	570	306	203	285	107	364	42595	43900	26271	21888	49012	45814	11483	31104	13544	2138	24228	10594	25418	18748	2559	842	634	1351	655	898	161	420	728	696	1147	1739
GCK	529.885	3.65346	0.379274	9.63276	5.81473e-22	7.42183e-21					1015	49	979	767	614	26	3	332	88	536	123	258	0	521	443	689	4785	448	104	6353	5613	11127	209	3312	724	4411	1901	1124	24	15	73	3878	14	95	1032	987	9	19	186
LINC02074	1.39885	3.65247	1.48184	2.46482	0.0137081	0.0249582					0	0	0	7	0	0	0	0	0	3	2	0	0	8	0	0	7	23	0	0	0	0	0	27	0	0	0	0	1	3	0	2	0	0	2	0	14	0	19
LOC105376654	3.74187	3.65105	1.52985	2.38655	0.0170075	0.0303769					0	0	0	2	0	0	0	0	0	1	0	0	0	0	0	796	0	5283	0	66	53	0	0	15	0	53	0	0	0	0	1	3	0	0	0	8	0	2	2
NEIL3	576.158	3.65055	0.284138	12.8478	8.84805e-38	3.34687e-36					131	190	413	517	403	35	78	134	158	198	80	73	116	6040	5216	13946	5053	6679	5522	5984	3793	7460	525	7861	4517	4624	3876	393	968	46	754	286	353	109	89	744	92	354	532
RRM2	2921.78	3.64987	0.271542	13.4413	3.46435e-41	1.57031e-39					3814	2641	4456	6747	3487	596	922	1815	1212	1676	1898	608	1099	17193	5848	7464	5777	10182	7184	6275	9462	4491	681	6268	2330	5379	2559	6253	2241	7328	13465	5332	4180	880	2568	6277	2924	2883	11094
LINC00391	10.1997	3.64858	0.664746	5.48868	4.04959e-08	1.56248e-07					9	25	0	1	0	4	0	3	3	0	0	1	0	0	0	503	88	0	36	29	216	3	11	189	3	74	5	4	0	1	0	37	101	5	0	0	15	20	2
FAM240C	18.5839	3.64849	0.441321	8.2672	1.37141e-16	1.169e-15					1	79	23	14	0	3	2	2	5	10	3	9	9	18	217	227	0	41	7	22	215	362	2	33	3	68	185	10	84	6	20	33	2	43	8	22	12	12	30
KRT3	3.75914	3.6481	0.84912	4.29632	1.73654e-05	4.89542e-05					0	8	6	1	0	1	1	1	9	4	0	3	0	0	17	0	0	0	0	0	39	0	0	0	0	0	27	2	3	44	1	0	8	0	23	19	2	0	21
LINC00237	24.7846	3.64736	0.623997	5.84515	5.06125e-09	2.13317e-08					0	26	10	239	0	0	9	0	0	4	0	0	0	15	348	305	10	339	91	24	5	43	0	15	73	12	10	0	6	0	5	3	230	0	5	77	73	4	4
ALX1	41.6058	3.64734	0.795607	4.58434	4.55416e-06	1.38317e-05					0	6	0	20	72	3	3	0	0	0	2	0	3	8928	0	585	0	0	2679	290	0	49	48	0	1186	231	287	0	2	73	292	21	87	5	2	0	0	4309	135
FOXL2NB	13.6489	3.64324	0.700326	5.2022	1.96944e-07	7.04334e-07					0	0	1	0	0	0	0	4	1	0	0	5	29	5	0	26	9	5	7	5	9	9	0	21	32	0	2	0	25	6	12	1	2	67	3	2	143	109	24
OR7E116P	2.40545	3.6416	0.94787	3.84188	0.000122095	0.000308932					0	0	0	1	3	0	0	0	0	0	3	0	0	0	0	0	14	102	115	8	0	18	8	0	0	15	29	11	0	6	0	2	0	2	2	10	2	0	1
KIF11	5557.8	3.64057	0.226179	16.096	2.72222e-58	3.04641e-56					1768	1716	3113	2037	3376	645	834	2651	698	2066	1228	674	1886	73974	57352	99202	54697	140776	101773	27798	69298	55934	5257	102397	20049	42979	19981	2095	1999	2542	5601	2813	4918	1010	903	5944	1471	3585	9197
SCGB2A1	365.538	3.63764	0.531709	6.8414	7.84207e-12	4.37346e-11					263	119	184	18	30	1	151	2976	0	25	141	1036	65	874	206	840	3738	3837	61	1438	11882	3148	294	910	21	2289	364	83	305	399	0	35	16	125	427	158	111	45	162
LINC02744	1.61778	3.63713	1.17873	3.08565	0.00203111	0.00426793					0	0	0	1	4	0	6	0	0	1	3	0	0	0	11	2	3	0	0	0	0	5	0	0	0	37	0	0	0	1	1	12	0	9	20	0	3	0	0
LOC100631258	6.77962	3.63685	0.758557	4.79443	1.63138e-06	5.2435e-06					0	0	0	0	0	0	0	0	0	0	0	0	0	0	14	14	25	18	81	23	45	43	0	114	22	112	0	3	4	4	4	38	0	16	11	2	112	0	1
TP73	2214.96	3.63555	0.297657	12.2139	2.62077e-34	7.97767e-33					488	2101	1776	3735	2172	147	128	732	477	2381	649	1182	1873	1597	2421	21574	25126	23430	9072	4561	14342	16440	2340	18766	3018	1902	4514	1791	2039	318	7696	5730	5667	788	1588	3094	1793	2637	7870
RPS24P10	3.58854	3.63484	0.679318	5.35072	8.76071e-08	3.25719e-07					13	0	0	2	16	1	11	1	8	0	2	2	0	13	5	0	0	0	1	4	0	0	0	0	6	2	3	22	10	4	0	8	7	0	0	2	2	1	16
EMILIN3	347.902	3.63436	0.339142	10.7164	8.52971e-27	1.57782e-25					17	1185	267	303	53	51	19	320	24	129	21	229	539	236	443	2456	450	3611	263	344	984	754	49	1701	95	8	102	62	387	111	3615	689	959	97	219	1179	630	567	1165
ANK1	1240.64	3.63215	0.226182	16.0585	4.98282e-58	5.50765e-56					253	330	814	476	304	125	144	729	78	678	43	423	572	11831	11176	17885	10795	37462	9262	5434	15915	8803	1111	7854	695	36824	8229	935	161	245	1892	890	856	155	1233	2643	404	2439	1378
KCNJ3	320.734	3.63007	0.639284	5.67834	1.36008e-08	5.51184e-08					11	312	8	0	24	3	123	1	22	3	26	0	10	15069	0	18186	374	6618	0	947	0	1329	1197	174	250	12992	626	152	46	9	849	0	224	8	18	4	0	97	2109
CNPY1	37.9556	3.62785	1.13977	3.18298	0.00145768	0.00313331					0	0	29	24	0	0	0	0	0	0	0	0	0	0	0	139	215	233	45	0	0	74	0	0	0	0	1552	394	47	2	173	0	0	0	0	343	2	15	420
NKPD1	68.7311	3.62588	0.329968	10.9886	4.33753e-28	8.77593e-27					4	28	22	33	25	38	50	15	41	73	18	46	44	698	77	50	224	29	112	86	54	68	9	53	132	15	665	27	103	53	17	300	61	114	14	205	375	104	55
GCGR	8.75255	3.62554	0.548816	6.60611	3.94555e-11	2.05785e-10					7	6	8	11	0	7	1	4	7	3	1	2	6	3	13	8	6	0	10	10	6	0	8	0	26	3	47	10	9	6	19	47	6	3	17	179	12	30	28
CBX2	2942.03	3.61189	0.208991	17.2825	6.37307e-67	1.13829e-64					1655	3264	3917	2782	766	198	414	952	1502	1647	1460	1660	3302	7825	5094	11765	9210	19123	17037	4984	8146	6113	1025	12180	1592	8847	3756	847	10237	2797	7788	5460	14568	3089	2479	9666	3315	3899	9722
VWDE	510.733	3.61182	0.322695	11.1927	4.42722e-29	9.62144e-28					294	41	153	192	374	36	194	21	480	255	211	25	123	10635	16	2354	8367	21221	8338	4069	276	4439	89	1788	3440	7487	2208	370	692	54	96	312	124	159	201	211	616	369	78
LINC01514	1.91669	3.60932	1.47666	2.44425	0.0145156	0.0262812					1	0	0	0	0	0	1	1	0	0	0	2	0	0	59	0	0	38	0	0	0	0	0	0	36	0	0	0	0	0	0	37	0	0	0	13	7	0	3
SLC22A7	7.25641	3.60901	0.590886	6.1078	1.01013e-09	4.58718e-09					0	1	5	16	13	2	0	0	2	2	3	0	3	0	0	11	0	6	0	21	0	8	0	9	6	0	27	3	19	10	15	47	14	1	19	40	8	9	46
HS3ST4	52.3539	3.60831	0.709966	5.08237	3.72757e-07	1.29153e-06					0	282	323	0	0	0	0	3	0	10	0	3	0	0	295	1193	0	725	48	6	18	234	7	1923	0	0	71	1	2	100	2	0	7	2	0	66	2	308	506
APC2	1221.91	3.60613	0.399157	9.03437	1.64946e-19	1.77306e-18					294	334	261	1862	67	50	69	72	126	1560	102	246	1013	1218	29	10344	272	6803	782	2298	367	11601	142	8226	102	596	11770	172	105	66	5074	5108	4961	310	321	4908	161	313	5117
WDR72	2623.8	3.60309	0.369483	9.75169	1.81414e-22	2.41141e-21					901	549	599	0	0	88	1777	260	850	23	73	701	180	52850	30991	38357	53992	24722	7823	2958	19520	24647	4123	34503	44690	54518	20688	569	2846	3830	1138	436	3890	511	601	920	1917	2179	65
ADAMTS16-DT	16.2324	3.60278	0.646239	5.575	2.47536e-08	9.78605e-08					0	7	17	0	6	0	0	35	0	1	0	17	4	0	29	31	0	821	28	77	16	105	0	587	8	8	30	0	14	14	0	79	2	3	50	80	1	0	14
LINC01976	1.76507	3.59906	1.18818	3.02907	0.0024531	0.00509511					0	1	9	4	0	4	0	0	0	0	0	0	0	11	0	0	0	0	3	0	0	0	0	0	20	0	2	0	2	10	9	0	2	0	0	0	13	2	3
PRDM12	14.2241	3.5984	0.599808	5.99926	1.98223e-09	8.73112e-09					2	1	10	4	0	4	0	2	0	0	8	7	389	77	8	4320	38	83	60	68	254	19	0	337	0	30	15	2	6	10	0	128	4	0	0	4	8	57	230
CDK1	2383.27	3.59652	0.19776	18.1863	6.6308e-74	1.80639e-71					2388	3039	2534	5686	3459	686	1649	3029	1045	2200	1885	580	1656	11893	10239	14442	9449	20383	14618	5995	15078	6930	1024	14604	6679	9313	3484	2853	1808	3416	2720	1584	2976	1216	648	4006	1150	2536	5991
EBF3	1909.14	3.59561	0.475985	7.55403	4.21995e-14	2.90411e-13					0	1082	274	1180	74	221	52	32	47	457	5	70	545	230	1355	101121	60	164802	4854	1274	21274	4482	1738	44707	446	3279	2523	167	51	88	66	1027	2208	27	250	929	428	223	15052
TRIM49	1.713	3.5954	1.71255	2.09945	0.0357776	0.059633					0	0	0	0	0	0	0	0	0	1	1	0	0	72	0	0	0	0	0	0	0	0	0	0	11	0	0	20	15	4	0	0	0	4	4	0	14	0	2
SLC25A48	74.7189	3.59467	0.50387	7.13412	9.74104e-13	5.93038e-12					27	14	22	12	49	9	0	181	12	19	53	47	31	297	31	1566	714	634	111	611	2663	204	165	250	244	0	456	0	0	36	3	27	71	54	226	124	9	224	3
MYBPC1	33.92	3.59296	0.614012	5.85161	4.86849e-09	2.05901e-08					0	0	248	0	24	2	0	1	0	7	51	11	1	331	0	41	1781	1643	5	58	181	61	0	155	8410	3	36	3	53	1	3	12	3	10	67	1	2	5	10
TENT5D	4.46741	3.58874	1.03254	3.47563	0.000509659	0.00117604					3	0	0	0	0	0	0	1	0	3	0	14	0	151	78	0	42	70	21	84	11	0	0	312	0	0	0	0	0	0	0	0	2	2	8	2	0	2	2
H2AC25	882.121	3.58835	0.304764	11.7742	5.30262e-32	1.38981e-30					38	719	3516	2540	853	141	65	827	387	472	351	9	520	2700	1654	2390	604	4094	2739	1260	1415	2007	131	2483	1410	383	667	858	15	3919	896	2292	3456	33	148	4955	318	81	4408
HELLS	2813.28	3.58764	0.204057	17.5816	3.41014e-69	6.91515e-67					840	1428	1933	1176	1392	459	535	2763	492	1234	1086	554	1227	17644	17557	29088	17099	41447	16572	15902	17344	35150	2407	47335	17422	11477	13400	802	2474	1122	2999	7439	5667	1545	1560	4970	2402	2361	2572
C1QL3	344.568	3.5874	0.44804	8.00688	1.17657e-15	9.29471e-15					1039	138	40	430	2130	20	35	186	84	1106	41	121	532	28	288	1746	10	948	912	887	58	463	0	1960	1069	2302	196	306	9	71	150	1110	142	96	113	1582	26	120	502
CLEC2L	36.1551	3.58603	0.55998	6.40385	1.51503e-10	7.43319e-10					2	11	11	99	81	29	1	19	2	10	2	23	1	39	0	438	19	154	21	20	41	52	44	50	641	0	20	1	46	0	70	7	72	18	33	22	276	14	110
GABRB3	1957.86	3.58051	0.408966	8.75504	2.04025e-18	2.01707e-17					973	574	2068	3149	3411	92	670	3212	139	1322	1407	832	23	4004	66	8195	125	13291	1822	10866	131	7960	153	16995	54	0	4253	3753	2253	22	12654	2780	7411	12	5995	14267	20	4622	2585
LINC01048	2.35663	3.58005	1.09833	3.25953	0.00111595	0.00244414					0	0	0	0	0	0	0	5	0	1	0	1	1	0	0	0	0	13	120	81	0	26	0	0	0	204	0	1	0	2	0	1	1	1	0	0	1	2	0
PRC1	3184.4	3.57714	0.230706	15.5052	3.20103e-54	2.87773e-52					5784	1455	2257	7344	2215	5	8	9	18	32	21	28	42	13551	14317	24400	18208	42286	14562	5116	24298	12034	1240	10923	4865	32867	7348	2215	8474	3043	11538	6852	5581	1884	2941	10562	2835	4657	9895
IL36RN	4.38201	3.57609	1.03069	3.46959	0.000521245	0.00120082					0	3	0	0	2	0	0	0	19	7	0	4	0	0	0	0	20	0	4	24	94	0	0	4	0	0	0	0	0	13	0	0	0	32	10	0	35	3	3
GRIN2C	265.42	3.57569	0.326528	10.9506	6.59876e-28	1.32122e-26					171	58	162	32	500	137	507	34	364	377	41	104	25	2598	124	269	3309	172	2253	158	99	198	57	150	26	2349	696	38	94	19	454	387	69	214	352	547	844	205	1661
C10orf88B	136.351	3.57535	0.266173	13.4324	3.90388e-41	1.76361e-39					64	38	153	103	79	32	40	167	77	84	81	27	21	2917	477	786	657	1076	24	868	710	648	138	1962	316	2527	457	209	172	121	12	221	155	79	96	334	87	106	97
GNAO1	2052.62	3.57257	0.239087	14.9426	1.74101e-50	1.21331e-48					1342	1602	5208	1684	4357	229	591	553	481	1789	1489	1538	897	4504	2116	7517	2846	6819	2993	982	7368	5041	539	3931	34	2212	1809	2070	937	52	10214	8515	7847	1408	2269	12704	1094	3471	2855
PIANP	371.938	3.57009	0.410416	8.69872	3.35654e-18	3.25281e-17					10	97	445	828	2	39	2	24	16	108	4	58	593	72	101	1509	11	879	905	111	109	244	11	1139	24	18	33	132	37	115	3836	608	3340	139	77	3754	164	151	3454
EYA1	729.575	3.56789	0.436768	8.16884	3.11377e-16	2.58157e-15					372	226	198	3298	286	24	49	317	1	858	45	80	4	1606	900	1321	3901	3058	8086	2567	763	850	642	1553	419	199	493	18	10155	2190	194	581	360	493	130	446	1030	3191	714
TCF24	27.2889	3.5678	0.54946	6.49329	8.39842e-11	4.23295e-10					3	6	0	23	5	6	20	0	29	1	6	9	5	1320	62	31	0	104	477	127	113	16	74	16	170	185	49	12	120	54	10	56	2	3	0	3	59	49	21
CCNE2	2620.72	3.56266	0.181943	19.5812	2.23864e-85	1.67711e-82					444	551	539	996	964	58	250	639	356	723	592	259	412	16503	19465	44971	54187	54464	24030	22129	51011	27183	4031	64063	10913	53834	12737	1134	803	1270	1682	1527	2190	304	631	1609	501	1223	1185
LOC100506405	1.29977	3.56255	0.86176	4.13404	3.56438e-05	9.64883e-05					0	0	0	4	0	0	1	0	2	1	0	0	2	10	0	0	0	4	0	4	39	9	0	0	902	0	13	0	2	0	2	0	1	0	0	4	0	4	6
ELFN1-AS1	13.6658	3.56172	0.717168	4.96637	6.82191e-07	2.29238e-06					7	0	7	0	19	0	21	3	17	4	4	2	3	340	0	0	0	0	0	0	9	62	0	0	17	483	27	0	4	77	8	7	0	38	96	5	17	0	8
PRSS37	8.38799	3.5616	0.821366	4.3362	1.4497e-05	4.13347e-05					0	0	86	0	0	1	0	1	1	1	1	1	1	0	0	0	0	0	0	2	140	0	0	0	0	0	6	1	20	2	4	34	3	1	21	18	95	6	9
DDX11	3584.83	3.55855	0.22431	15.8644	1.11711e-56	1.15435e-54					25233	1938	5206	1783	3825	552	1049	1813	2289	1695	3374	1799	2020	9945	7644	4542	8705	8232	18039	6005	8021	5343	1843	8261	2846	15416	8332	1592	4665	1179	3492	7345	3323	2700	4933	9314	4466	6327	3031
MAD2L1	1201.32	3.55777	0.202022	17.6109	2.03358e-69	4.15498e-67					1286	913	2264	2924	1601	557	794	976	1291	1312	1068	414	743	4320	3913	4794	2570	2791	3356	1732	2665	1298	282	3123	1377	3625	1652	1690	3935	2862	1261	1128	1001	487	507	2463	739	1715	2466
UCHL1-DT	236.014	3.55701	0.541766	6.56558	5.18297e-11	2.6707e-10					0	0	0	6	0	0	0	0	1	3	0	4	0	16711	495	4451	53	2218	2954	3741	151	3359	110	2963	1795	7426	4270	3	0	0	0	7	0	1	1	0	0	0	4
MNX1-AS2	17.6172	3.55693	0.473999	7.50409	6.18568e-14	4.19376e-13					21	1	43	2	2	1	13	7	2	6	20	4	7	75	27	5	12	73	13	4	92	35	0	14	36	30	37	18	87	3	1	100	20	1	6	76	67	8	13
SRPK3	424.899	3.55689	0.269165	13.2145	7.23242e-40	3.07178e-38					729	377	503	1584	593	76	99	33	434	235	263	309	471	632	21	578	886	687	527	271	86	312	24	142	1097	523	505	1567	951	111	620	381	79	360	1512	1106	715	1186	329
RGS8	68.4994	3.55404	0.43693	8.13413	4.14919e-16	3.41273e-15					4	5	18	52	8	3	3	67	5	71	12	103	206	89	6	332	145	3151	68	341	99	1079	12	1563	18	113	599	14	1	1	66	74	327	3	4	66	16	10	133
CITED1	98.4914	3.55072	0.474447	7.48392	7.2138e-14	4.85783e-13					66	55	73	225	46	4	7	28	0	17	23	76	1	98	474	61	71	964	135	142	1363	304	42	20	0	13	5	123	6	18	20	1309	37	13	79	133	21	15	349
TYMS	2305.43	3.54913	0.206038	17.2256	1.70747e-66	2.99029e-64					1351	2389	3348	3838	2560	149	141	510	514	719	410	686	1128	9116	18241	17223	29734	35934	19313	5010	16555	10014	1884	32461	5470	15376	13089	2300	2076	2096	3911	5288	2335	682	1347	2385	1475	1988	3456
TUBBP6	10.3472	3.54768	0.758431	4.67766	2.90174e-06	9.04739e-06					1	1	0	0	1	0	0	2	0	1	0	0	2	0	1058	0	0	0	0	0	0	0	0	0	0	228	0	58	20	14	59	44	29	12	42	14	20	40	38
LINC02261	28.2759	3.54703	0.802271	4.42123	9.81409e-06	2.86426e-05					4	0	0	24	6	3	0	0	3	1	21	0	0	147	0	0	0	1451	114	1310	0	25	43	0	12	376	147	19	0	0	0	14	14	0	13	0	12	0	14
SPATA46	44.2024	3.54384	0.444939	7.96477	1.65525e-15	1.2888e-14					31	2	30	3	29	0	19	26	42	15	3	28	22	0	4	9	4	18	2	0	53	6	0	8	0	0	11	80	183	2	112	132	27	31	109	268	42	25	29
GSX2	5.82339	3.5424	1.04347	3.39482	0.000686738	0.00155445					0	0	0	2	1	43	3	0	24	1	0	3	1	0	0	0	11	0	2	0	0	1	0	0	0	0	0	0	0	0	4	104	0	1	0	6	4	0	2
MYCL-AS1	36.5944	3.53864	0.430463	8.22053	2.02612e-16	1.70391e-15					0	1	1	0	1	1	1	5	1	4	6	5	13	130	373	222	1152	137	1689	312	267	144	57	1543	64	160	119	2	5	0	0	2	22	28	8	36	96	11	2
KCNG1	237.25	3.53858	0.455567	7.76743	8.00966e-15	5.88612e-14					14	479	34	47	0	148	13	3	8	11	13	15	8	80	169	1569	22	1363	29	380	504	93	40	3328	60	235	57	18	45	195	164	21	5482	18	91	466	2838	239	1846
NGEF	395.975	3.53673	0.435363	8.12362	4.52493e-16	3.70259e-15					10	749	424	1	57	46	33	929	61	51	166	1113	380	0	218	11481	3738	7642	8	1796	9301	1221	416	4267	212	110	400	116	50	26	59	337	1835	171	229	74	33	231	438
KCNK2	283.345	3.53424	0.570212	6.19811	5.71447e-10	2.65585e-09					14	399	169	0	0	23	4	17	4	35	1	74	0	2712	320	6423	826	117	980	16891	175	7654	222	0	175	0	472	0	143	526	1039	719	292	409	11	10	480	123	127
SNORD13D	8.73151	3.53209	0.792382	4.45756	8.28986e-06	2.43947e-05					0	0	3	1	0	2	2	0	0	0	0	0	0	73	72	0	63	0	57	218	0	0	0	27	42	121	374	0	21	0	4	8	0	2	19	70	28	6	0
FBXL16	1455.83	3.5304	0.239993	14.7104	5.52427e-49	3.63389e-47					3152	747	3327	1857	1766	146	238	580	1192	1649	2379	1177	1064	2832	5402	6512	13220	7666	4138	4310	2093	3183	400	3715	325	12430	2011	3012	833	148	724	3725	4662	633	543	5048	140	428	1657
AKR7A3	215.481	3.53037	0.319857	11.0374	2.52358e-28	5.21083e-27					893	7	169	48	78	39	322	69	68	76	700	68	95	7159	108	310	733	393	368	245	380	735	134	276	349	2057	900	784	113	166	34	257	91	26	152	293	170	167	58
LINC03019	20.6981	3.52987	0.838719	4.20864	2.56912e-05	7.07466e-05					0	0	0	0	0	0	0	26	0	0	6	23	0	13	0	0	670	32	63	112	109	986	9	532	509	18	9	0	0	6	0	0	0	2	0	0	0	0	20
MAP6D1	512.274	3.52952	0.298891	11.8087	3.51929e-32	9.29629e-31					143	550	431	383	428	17	6	9	33	59	48	53	66	1004	280	1029	1792	674	279	256	1581	854	112	2424	131	903	666	427	192	337	6188	3721	515	101	327	772	294	6361	370
PIN1P1	592.728	3.5287	0.58468	6.03526	1.58704e-09	7.06193e-09					0	0	0	0	0	0	0	0	2	0	4	0	0	18	0	12	8	53	3	126	0	28	1	128	35	0	817	1219	1068	3098	2740	1706	1948	653	1142	2469	593	2208	3587
CNIH2	693.696	3.52814	0.27043	13.0464	6.66068e-39	2.73007e-37					488	1341	1028	3746	607	61	41	967	181	1075	202	529	332	917	593	3342	687	2713	718	867	2120	1723	235	1721	436	1363	1040	674	280	352	1865	887	2216	382	432	2514	310	219	2879
NALF2	450.064	3.52754	0.267487	13.1877	1.03225e-39	4.32969e-38					268	163	325	148	1	121	101	252	280	115	149	384	376	2467	1584	4456	2791	5908	3319	671	11351	1090	422	3990	430	3208	597	465	793	106	1119	361	1515	144	177	900	127	1331	708
PCLAF	666.492	3.52731	0.249664	14.1282	2.54391e-45	1.40019e-43					1091	760	579	1800	527	84	163	649	118	155	216	85	164	2768	1891	2504	2552	6912	1161	1132	2349	2554	326	2871	2173	5083	1620	519	780	4353	1852	693	1160	288	388	971	623	661	1338
MIR548XHG	3.72808	3.52696	1.16693	3.02242	0.0025076	0.00520231					0	0	0	1	0	3	0	0	4	0	44	0	0	367	0	0	0	0	20	0	0	0	0	0	0	0	0	263	0	5	0	1	1	0	33	0	257	3	1
RPS6P9	692.582	3.52515	0.45176	7.80315	6.03823e-15	4.48009e-14					1	3	0	1	6	0	2	2	4	2	3	0	2	104	29	35	52	62	57	50	56	140	0	151	41	193	138	2275	735	6271	985	839	2998	1051	1814	2105	1082	1328	3408
UBL4B	17.1395	3.5231	0.48535	7.25889	3.90269e-13	2.46731e-12					0	0	7	32	33	4	1	0	0	8	4	7	2	2	11	26	76	7	37	6	8	9	8	45	8	4	8	2	2	3	11	8	16	12	186	85	148	4	20
ADD2	3791.23	3.51865	0.279146	12.605	1.98118e-36	6.99378e-35					310	3173	3549	3085	4132	369	346	961	1935	3407	1223	1095	1211	2313	7156	38699	3668	31810	27273	15751	25272	14047	459	25689	2363	11729	14942	3090	7490	772	15053	8964	10970	646	2336	13784	3426	2705	16225
FRMPD1	404.017	3.51839	0.334807	10.5087	7.87712e-26	1.35058e-24					11	214	29	144	223	19	33	3	65	155	3	291	197	5888	2115	703	2382	4482	1417	915	4672	2096	253	10078	331	1108	9066	892	21	44	14	860	126	124	676	1017	220	762	845
PPP1R3A	2.10396	3.51734	1.63409	2.15248	0.0313594	0.0529148					1	0	0	0	0	0	0	1	0	2	5	0	0	0	0	0	266	0	0	0	0	0	0	426	0	57	0	0	0	0	0	10	0	0	2	0	0	4	2
PROKR2	7.69263	3.51719	1.07616	3.26827	0.00108208	0.00237594					0	11	0	0	0	1	0	0	0	14	0	2	0	0	0	182	0	25	0	448	0	65	0	153	0	0	0	0	0	2	0	155	1204	2	2	2	2	4	1
PCDH19	2404.78	3.5135	0.40011	8.78133	1.61546e-18	1.61009e-17					93	1199	401	148	4	52	42	379	25	26	213	1380	1782	0	3959	52469	64136	35909	101224	26920	18392	15481	1207	52413	27288	3677	3739	20	528	1252	1103	233	1811	777	517	254	2786	10495	1413
CCDC150	350.471	3.51108	0.243282	14.4321	3.24927e-47	1.97371e-45					61	105	227	82	154	40	179	84	81	170	129	71	188	3393	1228	1216	2639	3294	3362	1902	2834	2131	309	2571	2378	2124	2061	93	953	97	345	1108	266	146	175	407	625	562	377
LINC01918	17.4758	3.51025	0.569526	6.16346	7.11723e-10	3.28011e-09					1	22	65	59	3	4	0	0	0	5	0	10	5	0	0	37	26	58	5	54	6	68	1	43	7	0	7	1	30	12	22	24	73	0	28	64	20	26	39
LINC02043	33.4256	3.50972	0.431662	8.1307	4.26803e-16	3.50087e-15					1	0	20	3	1	9	1	4	3	16	0	20	2	58	56	97	882	358	22	456	222	194	18	362	374	369	533	5	15	7	0	128	35	12	24	35	74	7	11
DRAXIN	589.119	3.50763	0.358888	9.7736	1.46163e-22	1.9544e-21					5	319	716	784	6	8	71	225	31	185	1	213	306	305	1454	14304	1130	11387	1697	978	2828	1834	434	5603	281	859	1311	19	254	411	1817	742	1524	129	262	2420	620	1572	6471
JPH3	256.146	3.50621	0.45153	7.76517	8.15382e-15	5.9839e-14					62	861	315	94	2	18	4	13	8	28	19	219	208	369	84	3341	6	525	58	759	513	89	35	27	4	11	572	15	124	21	199	934	3810	73	20	2251	22	2278	855
DEFB134	1.02841	3.50529	1.18007	2.97042	0.00297396	0.00609712					0	0	0	1	0	0	1	0	0	4	0	0	0	0	0	25	0	20	0	6	0	27	0	21	0	0	12	0	0	0	2	0	0	0	1	0	2	6	4
RNFT2	944.405	3.50261	0.186717	18.759	1.63481e-78	6.78321e-76					245	301	681	503	716	102	106	211	327	341	284	233	624	13827	3195	8494	1629	6094	6903	2674	4122	3379	321	3881	2703	3585	2165	797	1173	610	2893	1922	2040	738	1289	3384	1229	3477	2778
MND1	186.251	3.5001	0.254053	13.7771	3.50257e-43	1.75911e-41					169	115	438	268	324	34	124	70	151	116	146	21	60	2216	2788	2287	1536	1080	1797	896	1615	768	143	716	865	1858	324	63	311	302	79	112	59	18	33	357	87	130	92
KIF23	1694.49	3.49976	0.192852	18.1474	1.34699e-73	3.52703e-71					1804	503	856	1909	1274	367	626	1411	625	602	810	504	947	13805	5857	10167	10118	16728	9078	3445	13561	6211	1296	7091	5433	10355	7018	1222	3293	2418	4675	2615	1862	1081	1007	3221	2320	2472	4026
LINC01397	20.5182	3.49963	0.646092	5.4166	6.07415e-08	2.29923e-07					1	0	2	17	24	4	0	3	0	1	13	4	6	87	278	293	711	167	167	103	52	177	0	513	40	31	100	0	0	2	4	0	2	5	72	37	45	11	14
LINC01014	50.2842	3.49827	0.881707	3.96761	7.25956e-05	0.000188604					45	0	0	222	66	0	29	1	53	3	10	4	0	129	0	105	0	246	782	2225	447	0	399	0	0	1393	978	28	1	0	0	2	12	0	44	55	0	5	7
NPSR1	6.23517	3.49807	1.19172	2.93531	0.00333214	0.00677226					0	4	5	0	0	11	0	0	4	4	0	0	0	0	0	679	0	0	0	0	0	0	0	0	0	0	0	1	0	6	8	8	6	4	6	3	26	4	79
DMP1	4.74476	3.49728	0.938668	3.72579	0.000194704	0.000477814					6	0	0	0	1	1	1	2	5	0	1	2	0	11	0	0	0	0	0	0	53	0	0	0	21	32	11	0	142	6	0	0	0	0	8	2	139	4	2
SNAP25	1524.69	3.49665	0.242353	14.4279	3.4519e-47	2.08739e-45					2022	1508	2596	2126	2626	69	515	2952	478	684	993	316	1186	4076	6279	5713	4377	6954	7636	1820	5563	2103	65	5165	556	3344	1099	3872	1685	2291	7973	2511	2249	562	1429	4430	633	3030	3025
CEP55	1939.49	3.49647	0.245834	14.2229	6.60445e-46	3.75785e-44					631	992	1712	1235	2160	357	465	1335	509	897	757	378	711	31669	11617	15008	12613	32713	25340	9732	15947	10865	1948	27308	6982	16549	3599	1034	1292	912	2214	1459	1440	708	921	3554	817	1820	7087
GOLGA6L7	41.4373	3.49448	0.44397	7.87099	3.5185e-15	2.6581e-14					17	4	28	5	13	7	5	27	1	24	2	23	68	28	22	68	10	43	10	13	101	31	0	83	30	10	0	125	3	11	119	198	83	8	108	355	4	4	80
LOC124907763	5.99967	3.49404	0.586037	5.96215	2.48942e-09	1.08535e-08					2	1	0	0	36	0	0	0	1	3	7	2	0	6	3	3	5	113	5	14	11	6	0	5	0	10	11	58	2	0	31	8	0	0	29	5	3	36	4
LINC01994	12.0465	3.49383	0.871875	4.00726	6.14262e-05	0.000161222					1	0	1	0	0	0	4	0	9	1	1	0	0	23	301	238	278	85	0	105	0	0	0	69	0	530	275	7	0	12	0	3	17	4	4	0	4	84	0
NKX1-2	2.79687	3.49372	0.760077	4.59654	4.29564e-06	1.30937e-05					1	16	0	0	3	0	4	0	0	0	2	4	0	728	3	0	12	12	3	3	54	6	0	12	15	33	3	17	0	2	0	0	10	0	6	8	2	2	11
GNG13	53.0912	3.49213	0.405552	8.61082	7.25388e-18	6.84285e-17					2	65	11	3	2	5	0	3	7	11	9	3	9	590	261	375	844	709	344	216	523	323	110	567	133	683	697	16	352	7	3	184	7	15	25	41	19	12	10
FBN2	2332.57	3.49123	0.475765	7.33813	2.16603e-13	1.39957e-12					21	3626	10	35	23	87	328	8	60	101	37	123	2	3058	23666	184977	733	613	2401	73413	1749	5901	2364	111526	20979	7263	6629	22	48	73	266	35	14645	1657	166	65	10	1259	71
STMN1	25560.6	3.49026	0.201433	17.3272	2.93332e-67	5.38175e-65					11644	29699	57246	89423	29738	2662	3640	34133	6721	20292	12603	9907	20460	9996	16495	30241	48847	47338	42024	17727	21782	25194	3603	50718	12618	29154	13213	35208	22057	94165	27682	46278	48470	21190	15433	60323	19792	43246	117030
AIRE	22.7466	3.48972	0.48128	7.25091	4.13996e-13	2.6118e-12					8	8	9	1	6	70	13	0	2	16	0	6	8	108	69	0	10	0	72	12	12	22	11	4	1892	712	33	0	10	29	34	30	6	2534	20	52	42	22	39
HTR5A-AS1	1.19522	3.48962	2.33123	1.49691	0.134418	0.194603					2	0	0	0	0	0	13	0	0	0	0	0	0	0	29	35	0	22	0	43	0	0	0	0	0	0	0	356	0	0	0	0	0	0	8	0	0	0	0
LOC105371967	18.4152	3.48905	0.650192	5.36619	8.04187e-08	3.00276e-07					5	0	14	0	1	0	1	0	34	2	0	3	0	25	21	6	1	13	5	23	5	25	0	3	15	386	6	0	41	0	7	0	69	4	44	27	107	10	5
LOC124902045	1.35418	3.48399	1.53562	2.26878	0.0232817	0.0403617					0	0	26	0	2	0	0	0	3	0	1	0	0	0	0	0	0	0	26	22	0	11	0	0	0	0	0	0	0	0	0	0	0	0	1	10	0	0	3
DRD5	63.1974	3.48287	0.62635	5.56058	2.68874e-08	1.05723e-07					0	51	122	0	0	0	0	7	0	336	0	400	0	0	6	13	0	594	40	49	2	567	2	34	0	2	0	3	0	8	4	13	266	4	70	450	2	2	162
ELOVL4	704.809	3.48141	0.244477	14.2402	5.15584e-46	2.96488e-44					9	140	464	387	599	53	110	74	520	185	446	83	275	19233	760	5501	9946	10259	11724	6769	3133	4052	624	10561	8414	5048	4335	232	139	92	515	617	566	93	235	649	229	1035	848
LOC643348	37.6526	3.47939	0.74799	4.65165	3.29285e-06	1.01985e-05					2	0	0	0	0	0	2	0	0	0	0	0	1	47	47788	29	22	7	97	81	29	22	0	125	44	7835	116	115	4	8	0	8	0	0	38	10	4	5	4
LOC100129367	62.4037	3.47928	0.720091	4.83172	1.3536e-06	4.39466e-06					0	0	2	0	0	0	0	0	0	0	0	0	0	37	66	4	0	4	145	101	0	2057	0	541	5	0	0	157	104	141	111	53	210	106	106	306	103	228	286
CDK5R1	1385.85	3.47729	0.213543	16.2838	1.28637e-59	1.49541e-57					1028	709	2763	2540	2731	327	176	479	712	2049	431	792	2722	625	695	1774	502	1547	1098	1148	935	1004	173	1633	1206	838	429	574	1409	539	5996	4473	2913	1148	1516	6341	1582	2226	2610
RNU6-642P	12.5376	3.47669	0.813675	4.27283	1.93007e-05	5.40709e-05					0	6	2	0	0	0	2	0	1	0	0	0	0	292	363	63	295	330	98	184	38	254	0	193	130	402	165	0	1	0	0	2	0	0	0	0	0	0	0
KCNH3	1161.78	3.47569	0.300264	11.5754	5.48874e-31	1.34696e-29					292	1786	595	1831	1249	118	75	1245	548	1293	205	739	343	3156	831	2331	3165	2169	6346	1450	24011	1652	1236	2083	4945	2423	2039	837	1155	659	3471	3269	866	1565	1709	5592	2985	1049	1307
DLGAP5	2890.79	3.47514	0.251802	13.801	2.51191e-43	1.27103e-41					844	1331	1635	2426	2415	291	509	1216	796	1146	939	528	1120	31491	21390	26587	26993	48220	57617	18152	34742	15831	7593	26894	8506	25618	10683	1199	1550	3197	2467	1674	1593	352	360	2437	1052	2360	3504
LINC00928	10.733	3.47422	0.83387	4.16637	3.09482e-05	8.4464e-05					0	0	15	12	3	0	1	0	0	0	0	3	0	0	0	0	0	0	0	0	0	0	0	17	0	0	0	0	14	0	32	131	8	7	23	70	7	13	19
TEX48	5.43361	3.4731	0.951704	3.64935	0.000262907	0.000633033					5	0	0	0	20	2	1	0	3	0	3	1	4	0	0	0	388	0	0	45	0	0	0	162	0	0	0	3	1	12	2	0	0	0	4	0	9	15	10
CYP4F8	2.74852	3.47259	0.813905	4.26658	1.98492e-05	5.54979e-05					0	0	0	0	0	0	0	0	30	1	0	0	1	0	0	0	196	7	0	0	18	5	0	0	0	0	5	2	16	12	2	3	4	1	4	6	0	2	2
OR7E161P	3.24709	3.47256	1.14185	3.04116	0.00235669	0.00490545					0	0	0	9	0	0	0	0	0	2	0	0	0	8	0	0	0	7	0	0	0	35	0	0	0	0	103	0	7	0	2	4	0	7	0	0	16	4	10
CDHR1	469.213	3.47228	0.377298	9.20301	3.48059e-20	3.94253e-19					18	89	1437	20	6	123	36	544	138	362	655	477	72	1052	228	2018	31611	4912	818	294	733	2959	130	1493	71	77	866	52	12	30	1502	257	568	269	490	841	41	288	90
LINC03069	53.9914	3.47196	0.723054	4.8018	1.57249e-06	5.0657e-06					7	0	4	2	0	20	16	0	50	0	25	22	0	0	0	0	0	0	4	0	0	0	0	0	8	3	7	3	306	789	1	4	15	1	3	67	1109	5	13
LINC02490	1.14348	3.47191	1.60007	2.16985	0.0300184	0.0508546					3	0	0	0	0	0	0	0	1	0	0	0	0	0	0	0	0	0	0	0	0	0	89	0	117	0	17	1	11	1	0	0	0	6	0	0	6	0	4
LINC01775	21.4065	3.46922	0.385763	8.99315	2.4024e-19	2.54789e-18					6	2	7	1	7	4	2	10	12	7	2	11	14	8	55	170	529	581	236	259	401	177	15	147	34	180	32	1	36	8	80	3	33	7	18	20	3	29	42
AKR1B10	27.0649	3.46846	0.700595	4.95074	NA	NA					1	128	2	1	9	2	12	77	2851	0	0	11	0	203	47	376	92	109	23	148	2354	67	0	30	0	9206	16	2	66	46	1	1	10	57	3	0	66	26	0
PMCHL2	13.0759	3.4672	0.880031	3.93986	8.153e-05	0.000210418					4	0	0	0	0	0	2	0	20	7	2	1	0	26	0	0	3	7	0	0	25	2	0	5	0	11	41	4	0	0	0	178	0	2	78	0	18	0	0
ZNF711	2227.71	3.46665	0.227909	15.2107	3.00382e-52	2.35503e-50					962	906	1024	2506	942	188	180	2118	558	1610	450	1232	1103	4000	1890	11565	70541	24087	22311	9589	7189	8221	2306	14380	9864	4549	6255	2044	3398	930	4911	4794	4514	1294	2406	2153	1369	6510	672
OR7E110P	2.04929	3.46649	0.93514	3.70692	0.000209795	0.000511726					0	6	0	8	0	0	1	0	0	0	0	2	0	2	1	4	0	10	6	1	0	24	0	0	5	0	0	0	4	26	0	7	5	5	0	14	4	0	0
FAM83D	2534.47	3.46622	0.200431	17.2938	5.23564e-67	9.47685e-65					967	1576	1011	1616	1588	271	610	1582	725	952	699	795	1249	30918	11472	19926	41820	25607	32029	10455	31215	9204	4261	37215	7468	24366	4310	1762	2912	2176	6422	1298	2092	1011	927	3742	1869	4391	5336
COL19A1	611.641	3.46496	0.489403	7.07997	1.44184e-12	8.64017e-12					3	0	32	3	30	110	6	5	3	4	127	8	10	20579	171	183	67796	10576	114	2070	2672	2775	379	600	15925	0	1345	2	6	11	7	0	4	11	24	14	38	29	91
RSL24D1P3	19.781	3.4649	0.767871	4.51235	6.41138e-06	1.91262e-05					0	0	0	0	0	0	0	8	0	1	0	1	0	164	0	118	0	420	273	146	37	118	0	210	59	665	1278	4	11	8	5	15	3	1	2	2	4	7	12
ORC1	957.374	3.45986	0.206827	16.7283	8.15755e-63	1.15188e-60					546	462	678	693	507	156	188	804	274	336	168	315	600	8329	4967	7028	13023	11577	12482	5945	6990	6396	616	8356	4815	13754	4353	641	675	1336	1062	707	543	436	553	1239	1039	556	1444
OTX1	106.326	3.45945	0.382802	9.03717	1.60775e-19	1.7296e-18					72	419	24	6	124	16	11	37	6	10	78	35	175	128	13	149	133	59	286	115	349	51	83	53	836	80	124	90	279	288	149	104	1020	127	29	12	689	86	84
SOX14	8.25152	3.4568	0.834911	4.14032	3.46822e-05	9.40458e-05					0	0	3	0	0	3	23	0	0	0	0	5	8	6	31	616	14	0	4	44	10	42	0	202	41	0	0	0	0	6	0	0	14	52	0	2	9	46	4
TTLL8	5.13966	3.45386	0.760519	4.54145	5.58691e-06	1.67775e-05					1	0	0	0	4	0	0	1	4	0	0	2	4	182	0	20	0	0	29	0	14	10	19	95	39	0	70	1	2	2	3	16	1	4	8	17	20	0	22
MELTF	2299.83	3.45308	0.248691	13.885	7.8081e-44	4.01879e-42					1555	3917	1384	508	3468	564	197	2071	1734	982	871	2020	1058	1754	3825	23162	29705	28762	3658	7576	13985	18684	1073	10947	5854	5536	10993	1536	1828	673	9569	1627	8618	403	2265	3609	291	16171	749
HMGA2	69.8607	3.45253	0.516808	6.6805	2.38128e-11	1.27074e-10					247	356	2	0	7	77	62	2	5	7	1	4	2	709	438	316	5	61	149	221	92	24	42	5	138	24	14	6	83	6	0	15	280	8	39	18	1202	138	13
MYCL	3057.55	3.45192	0.309384	11.1574	6.58972e-29	1.41388e-27					1407	595	4293	618	6300	477	508	1940	418	1278	1617	3022	7777	1799	5389	2789	18469	2670	25364	3597	3892	1947	470	19607	901	2445	999	2130	215	1353	551	500	7756	9222	2262	9400	19688	3383	1573
BRINP1	563.707	3.45141	0.431899	7.99125	1.33577e-15	1.04787e-14					762	160	46	384	419	2	97	203	370	332	259	142	27	3946	4566	559	175	17854	2252	5291	5165	1330	57	2691	0	19239	209	1241	129	14	620	844	359	5	454	1874	184	385	1204
MEST	11462.6	3.45059	0.281978	12.2371	1.97027e-34	6.08685e-33					4699	18904	40701	9629	17305	382	1124	18432	2945	8586	2600	13617	33593	11508	24485	38514	11934	183132	10413	71489	14557	44421	5992	69382	2494	83871	21508	4600	3616	4198	16743	28865	43170	2448	6002	12200	2249	2978	8807
GLRA3	111.177	3.44943	0.669475	5.15244	2.57117e-07	9.06821e-07					114	0	1	33	134	8	8	3	6	1	150	0	0	7203	44	0	2167	0	4065	2429	44	66	22	0	264	2836	420	4	144	3	0	0	0	12	4	0	0	2	4
NCAPH	1199.46	3.44936	0.246884	13.9716	2.32324e-44	1.22379e-42					357	997	1052	1294	1516	291	332	498	508	662	616	463	1006	13233	8547	8963	11770	12605	12847	5221	9476	5304	977	8219	2762	6196	3569	653	1256	1239	2228	1157	1120	362	789	1747	934	1463	2261
CUX2	246.882	3.44882	0.515109	6.69532	2.15195e-11	1.15292e-10					1	162	16	14	1	55	7	2	2	14	1	4	568	0	15276	2526	7	2714	0	400	301	422	692	35	16	635	297	6	555	44	51	28	83	27	17	27	1997	788	1930
SIM2	222.827	3.44553	0.460767	7.4778	7.55786e-14	5.08318e-13					40	201	127	39	51	134	74	83	36	50	19	146	821	263	133	47	2943	0	13	27	647	27	30	0	1563	14	1177	43	630	325	860	257	402	68	113	127	709	1778	149
KNL1	1195.61	3.44485	0.236042	14.5942	3.05831e-48	1.95456e-46					1277	250	688	1265	955	269	321	804	419	528	532	319	523	3382	4574	9298	2373	9619	4812	2855	8934	4834	591	5376	1259	8426	1334	1255	1750	2141	7518	1031	3066	383	1029	3051	703	1871	3641
LOC105375614	133.211	3.44218	0.484081	7.11075	1.15414e-12	6.99174e-12					52	21	131	17	22	0	2	2	0	86	5	57	38	1889	72	1176	29	4957	1001	696	110	3243	137	2394	0	1411	1257	69	2	0	34	336	32	20	57	117	20	50	125
KCNH1	184.675	3.44008	0.435327	7.90229	2.73815e-15	2.08964e-14					32	38	22	7	18	0	4	45	143	28	4	19	20	123	0	5470	321	6043	1560	3130	8557	147	32	6734	0	1391	1645	2	10	14	311	42	78	20	48	181	66	12	120
SIX4	1263.14	3.43973	0.273772	12.5642	3.32197e-36	1.15757e-34					840	789	895	227	1933	116	182	906	697	955	660	831	2067	2169	2194	2632	4707	3536	7202	6000	10901	4386	1522	18343	1186	5652	2586	840	460	1877	156	2898	673	1657	410	2107	3532	5428	2157
LRRC9	126.837	3.43957	0.429453	8.00919	1.15469e-15	9.12448e-15					0	24	0	13	60	3	23	4	6	16	0	40	0	5046	947	2629	29	2069	1998	1509	183	2342	213	2419	727	1044	660	0	69	12	10	548	21	9	6	126	32	85	62
LOC101929551	1.68734	3.43734	1.15264	2.98214	0.00286239	0.00588638					0	0	0	1	0	10	0	1	5	0	0	0	0	0	0	0	0	0	17	30	0	0	0	0	0	0	0	2	0	10	0	2	0	1	2	0	0	2	4
STIL	2554.06	3.4365	0.172315	19.9431	1.72079e-88	1.85639e-85					1190	1548	1469	1236	1742	293	346	1208	693	787	770	515	939	15837	20268	20496	30142	41298	35588	17103	26611	19255	3750	28294	10541	29854	10738	1824	1807	2093	2716	2411	3374	1308	1433	2691	1597	2510	3571
TMEM61	480.839	3.43606	0.343542	10.0019	1.49554e-23	2.1662e-22					761	94	222	88	268	12	111	345	168	190	414	380	23	6804	24351	384	3579	3980	38	3460	11109	3904	296	5162	69	7907	2156	848	9	30	0	249	231	200	161	382	14	3	133
TLX2	26.6042	3.43573	0.45998	7.4693	8.06218e-14	5.41023e-13					3	4	1	1	4	5	1	7	0	13	5	7	67	120	60	29	32	11	8	126	20	23	6	113	6	6	6	134	4	30	13	50	3	7	4	53	343	4	328
ZNF705G	4.82307	3.43489	1.01608	3.38054	0.000723445	0.00163002					0	2	1	1	0	0	0	1	0	5	0	0	0	0	0	29	30	0	0	54	0	33	0	0	17	0	66	119	1	0	0	5	9	0	0	0	17	13	0
CA8	1444.7	3.43482	0.282642	12.1525	5.56178e-34	1.65931e-32					1179	1249	801	2378	1543	49	504	1378	872	847	2099	840	6120	6566	6153	3277	500	4017	7867	4340	8450	2971	328	6227	506	11735	2059	4633	98	40	15	2383	1825	632	1065	1274	720	2810	2453
SLC45A2	87.5799	3.43244	0.398416	8.61521	6.9816e-18	6.59985e-17					131	0	18	30	151	1	23	33	44	35	158	35	66	824	306	293	645	1345	623	550	689	532	74	374	674	1171	652	9	7	0	5	458	2	18	201	51	20	2	15
FAM230H	2.51708	3.43213	1.00859	3.40289	0.00066676	0.00151228					0	0	0	1	0	0	0	0	0	0	0	0	1	18	3	0	0	0	49	0	15	0	0	0	0	0	0	0	3	0	0	21	1	6	10	24	4	0	12
CENPI	825.728	3.43128	0.188333	18.2192	3.6359e-74	1.00062e-71					370	353	352	432	693	91	144	501	281	303	164	267	373	2789	4742	6695	19522	7579	8001	6194	5801	4594	619	8399	3470	6641	5686	666	1345	672	1669	1140	524	249	614	848	423	1932	1195
ASTN2	10325.3	3.4288	0.296341	11.5704	5.818e-31	1.42647e-29					1304	2489	98	529	1192	78	287	118	1967	910	1043	579	1508	69535	298033	511218	114898	260706	291918	86176	105400	42215	32574	211659	6054	99031	11591	371	732	2260	375	624	18442	878	704	1407	1535	5975	613
RAP2CP1	3.1986	3.42605	0.984114	3.48135	0.000498891	0.00115306					0	0	3	7	0	2	0	0	0	0	0	0	0	46	0	14	5	9	0	2	0	1	0	0	101	0	7	8	0	8	12	0	27	0	2	0	0	0	13
FTLP16	6.02075	3.42566	1.15526	2.96526	0.00302428	0.00619323					0	0	25	0	0	0	0	0	0	0	1	0	0	110	0	0	513	34	293	8	15	31	0	0	32	40	0	0	0	6	0	0	0	11	16	0	0	0	0
LINC01603	2.22743	3.42393	1.1181	3.06226	0.00219673	0.00459554					5	0	0	0	0	0	1	0	1	0	0	0	1	0	29	0	0	0	0	0	0	0	58	0	0	0	0	0	17	1	0	29	6	0	5	0	12	12	0
ARPP21	92.6646	3.4214	0.507613	6.74018	1.58194e-11	8.56555e-11					0	56	33	11	2	4	0	92	1	25	0	21	4	1327	14	206	105	350	273	310	7638	714	315	404	43	17	15604	2	40	5	102	789	27	4	3	90	21	106	615
RNA5SP271	1.2085	3.42006	1.14013	2.9997	0.00270247	0.00558083					0	0	0	4	0	0	0	0	0	0	0	0	0	44	0	2	0	4	2	3	0	0	0	0	5	15	4	0	16	0	0	6	4	1	4	0	0	0	3
LPO	35.3842	3.4195	0.507284	6.7408	1.57517e-11	8.53231e-11					1	22	9	0	3	147	1	0	0	7	1	6	65	2080	0	115	229	76	104	139	38	30	30	40	183	178	16	7	32	23	6	41	25	15	4	8	29	94	78
ANKRD30BL	143.216	3.41948	0.505744	6.76129	1.3677e-11	7.4534e-11					0	13	0	7	0	0	1	0	0	7	0	9	0	26	1	1306	7	751	18	646	15	981	6	2013	608	4	14	154	696	376	291	455	245	172	560	700	244	716	578
MARCHF10-DT	7.81208	3.41287	0.846238	4.03299	5.50727e-05	0.000145448					0	1	1	4	0	0	0	0	0	2	0	0	0	0	0	179	0	188	0	112	31	195	0	144	0	205	62	2	2	18	4	16	0	0	6	17	9	0	18
LINC00554	3.25129	3.41171	1.11695	3.0545	0.00225438	0.00470811					0	0	4	4	0	0	0	0	0	2	0	0	0	0	0	0	0	20	0	2	4	4	0	4	0	2	0	0	0	6	0	24	0	2	0	0	0	0	2
MAGED4B	931.4	3.41041	0.313548	10.8768	1.48615e-27	2.89188e-26					0	45	24	69	14	53	31	25	35	48	11	33	31	66	306	2426	2845	3116	2532	1978	1083	1864	269	2057	161	693	1702	461	116	2057	2762	7649	4240	771	2928	4827	1052	3483	3431
CHAF1B	1374.18	3.40938	0.14557	23.4209	2.61791e-121	1.76513e-117					1020	1368	1163	1295	1704	210	296	628	640	811	799	604	1375	6527	5980	14591	17526	18451	7690	7982	16217	8750	1404	12547	4673	16081	7635	661	1130	1062	1566	1052	1639	491	717	1645	584	1800	1412
RPSAP13	13.583	3.40897	0.411826	8.2777	1.25577e-16	1.07415e-15					1	0	1	4	0	0	0	0	4	0	1	0	3	28	11	32	61	49	28	50	35	27	3	49	22	33	50	6	93	9	27	121	20	7	15	28	45	23	10
FAM222A-AS1	85.8436	3.40551	0.388761	8.75989	1.95435e-18	1.93427e-17					6	0	10	1	31	20	4	2	9	6	0	22	8	5282	2097	568	247	1222	535	465	1256	478	78	840	432	949	403	33	200	18	0	57	8	8	33	7	36	13	14
LOC124904553	44.6217	3.40455	0.631869	5.38807	7.12179e-08	2.67662e-07					1	0	17	8	4	0	2	5	0	24	3	2	1	0	107	148	345	878	1604	443	3680	995	0	332	0	406	148	4	2	0	0	50	0	8	2	19	8	0	20
PLA2G4D	67.977	3.40454	0.412736	8.24871	1.60119e-16	1.35713e-15					154	4	13	23	322	1	68	3	14	49	66	17	20	179	255	0	1506	413	0	201	488	196	11	157	454	209	621	201	33	39	2	88	5	42	347	83	17	2	40
ELOVL2-AS1	47.7876	3.40368	0.438335	7.76502	8.16347e-15	5.98773e-14					0	39	26	41	24	0	0	5	0	7	1	5	4	42	527	2155	889	1409	160	197	562	508	82	837	478	827	41	31	9	2	35	53	37	6	9	40	6	26	11
DIRAS1	782.144	3.40355	0.392292	8.67605	4.09743e-18	3.94812e-17					65	908	862	1203	69	113	34	220	815	592	3	340	1125	314	14	1050	1475	2681	2713	1271	410	442	92	2628	541	25	898	17	856	47	4306	1824	6744	438	166	2155	429	3022	3077
DSCAM	1441.69	3.40191	0.478871	7.10403	1.21172e-12	7.32243e-12					6	101	117	182	75	1	40	0	2	138	13	21	0	410	717	18726	64991	47696	142701	10288	12170	3483	82	1179	2072	676	2218	5	10	18	134	787	830	64	583	580	39	103	101
ECEL1	125.196	3.40025	0.391721	8.6803	3.94718e-18	3.80879e-17					2	345	244	48	46	135	26	51	19	54	41	58	30	2512	1714	196	421	356	55	374	0	311	18	32	914	40	2410	31	19	16	45	88	156	176	49	305	216	108	195
SMIM28	2.72531	3.39983	1.05614	3.2191	0.00128593	0.00279038					0	0	7	0	2	0	0	0	32	0	5	0	0	0	0	0	0	0	0	18	0	0	0	0	0	12	13	1	0	0	0	9	0	1	5	6	7	2	5
MCIDAS	97.7846	3.398	0.460793	7.37423	1.65298e-13	1.07787e-12					35	151	92	171	40	5	2	141	2	98	259	29	43	620	403	1056	289	1504	173	71	1355	447	105	331	196	51	46	44	67	45	336	243	157	31	64	158	97	87	83
RPL34P17	116.942	3.39714	0.593564	5.72329	1.04481e-08	4.27658e-08					0	0	0	0	7	6	0	1	0	2	0	0	3	195	163	233	185	69	171	1111	102	180	173	1094	12667	1155	196	0	19	0	0	0	0	1	6	22	0	4	0
IL17REL	76.6757	3.39592	0.394205	8.6146	7.01842e-18	6.63233e-17					2	0	47	0	102	47	8	6	46	12	60	73	13	492	26	45	1757	20	75	265	189	507	93	620	1471	101	410	6	7	29	6	146	6	126	60	800	164	39	27
ANKRD20A18P	11.1187	3.39499	0.606724	5.59561	2.19845e-08	8.73404e-08					0	1	5	3	0	1	0	0	0	1	0	0	3	7	0	52	234	64	60	51	29	51	0	68	57	15	153	0	84	8	11	29	11	4	16	15	26	50	3
TTC9B	139.216	3.39349	0.488477	6.94708	3.72926e-12	2.15371e-11					0	0	86	2114	5	5	7	30	12	27	11	17	28	16	2	73	7	48	16	21	23	16	4	9	5	0	30	51	17	36	967	71	39	16	37	671	56	34	988
HPDL	116.482	3.39102	0.27806	12.1953	3.29405e-34	9.95971e-33					49	29	140	265	95	162	20	102	46	131	45	99	59	89	60	116	264	29	389	66	37	52	14	116	101	10	40	260	396	573	109	126	113	178	92	547	161	87	335
LOC101929626	10.2824	3.39016	0.423185	8.01107	1.13711e-15	8.9935e-15					16	11	6	3	12	0	0	10	2	0	22	8	2	95	41	145	56	154	85	73	49	29	29	39	35	94	191	13	2	1	3	10	1	3	3	25	4	0	21
MAGED4	936.769	3.38981	0.370136	9.15826	5.27398e-20	5.88983e-19					2	50	324	188	39	0	2	16	31	58	0	76	73	26	330	1819	3050	3236	2576	1715	1156	1957	265	2536	109	766	1544	433	163	2286	2743	7543	4213	768	3131	4886	1023	3590	3338
GINS2	1459.04	3.38709	0.2233	15.1683	5.73458e-52	4.38135e-50					1671	1981	890	4824	1423	245	410	1139	545	1592	715	505	368	8289	4970	11813	10182	18558	7498	5581	9721	7984	2959	5291	1962	7123	4553	1938	607	1552	1064	1781	1506	416	536	2346	456	828	1749
HERC2P8	34.0854	3.38684	0.864088	3.91955	8.87137e-05	0.000227998					0	1	0	29	11	0	0	0	0	0	30	17	0	1872	0	0	0	0	0	8	0	12	0	0	2985	0	0	22	45	33	16	17	28	4	35	76	34	30	84
DNMT3L	4.51809	3.38586	0.828844	4.08504	4.40685e-05	0.000117956					0	1	5	0	0	0	0	0	0	0	1	1	0	0	0	0	0	0	0	0	0	0	0	0	42	0	9	3	12	6	9	29	2	48	19	23	10	7	33
SEC11C	11313.4	3.3848	0.24567	13.7778	3.46503e-43	1.7435e-41					21538	2508	29594	20332	30122	1198	5345	12711	12037	9843	15453	5804	10915	16277	40256	8186	56554	30829	17806	26998	19988	24712	3759	91122	5798	79543	49227	31036	1171	7981	772	15631	1857	2627	24740	24135	2179	2053	4910
TMEM132B	375.139	3.3845	0.398561	8.49179	2.03471e-17	1.84706e-16					7	58	207	36	13	22	39	531	15	19	9	596	94	128	1684	4281	7387	5177	331	1303	18643	3577	435	15069	298	251	6275	3	14	25	187	41	209	16	39	358	11	1354	45
BVES-AS1	108.114	3.38374	0.349919	9.67007	4.04084e-22	5.23194e-21					23	104	201	3	43	3	7	20	23	7	0	38	110	618	0	1395	926	1793	66	343	588	683	81	4362	2204	295	201	1	28	104	48	99	110	66	73	118	142	7	210
ZNF648	6.87158	3.38316	0.59822	5.65538	1.555e-08	6.26789e-08					0	8	6	0	1	1	0	8	0	15	6	11	0	0	0	43	166	38	12	117	65	12	25	24	2	0	15	0	14	19	4	0	5	2	16	2	8	42	6
SCG5-AS1	4.5751	3.38141	0.638833	5.2931	1.2026e-07	4.408e-07					1	0	0	4	0	6	4	3	0	0	0	1	2	41	28	32	15	115	0	9	14	51	5	50	0	0	5	1	23	2	4	5	2	4	3	14	0	9	10
BIK	980.534	3.38087	0.262667	12.8713	6.52766e-38	2.49364e-36					587	728	520	789	219	142	295	217	235	125	538	66	152	14629	8906	2993	5601	10896	3817	2793	12413	4203	1139	3222	21696	43308	6062	48	802	1408	10	362	360	199	349	1564	364	188	765
SGO1	792.767	3.38047	0.22967	14.7188	4.88085e-49	3.22638e-47					146	124	272	407	379	79	123	249	186	254	348	125	246	11831	10491	6001	9092	7466	13649	4833	8898	5165	2121	6264	3154	9582	6088	440	444	773	613	811	595	225	206	507	249	645	1604
MGAT5B	928.495	3.37929	0.280405	12.0515	1.90513e-33	5.49532e-32					955	1187	1109	684	887	88	15	364	215	253	370	887	1097	1422	1521	1550	3408	6967	2526	2115	9744	2947	508	4845	652	483	3671	112	4190	619	1323	2405	1204	18	511	2197	519	328	2647
CCNF	2142.94	3.37875	0.161557	20.9137	4.01626e-97	6.37167e-94					1372	981	1794	1121	1825	327	311	1355	882	1213	1440	855	820	13978	16615	14735	18427	24627	15121	7411	27622	13469	1719	7748	4751	39544	6833	1804	3872	985	1967	3971	2817	952	1762	4943	1111	2032	2873
MEIOC	166.959	3.37784	0.322902	10.4609	1.30645e-25	2.21603e-24					28	3	43	16	62	71	23	19	25	29	13	80	26	9707	184	1916	51	1187	68	1440	152	135	167	666	1691	472	726	47	358	275	322	138	58	25	147	212	145	158	84
OR2B2	52.6906	3.37713	0.59938	5.63437	1.75696e-08	7.05557e-08					0	0	1	0	1	0	0	3	0	0	1	0	1	584	1140	1332	1102	1334	1361	448	1515	562	67	768	226	734	218	6	22	0	0	147	0	0	0	4	2	24	7
HMGB3	4383.38	3.37648	0.224117	15.0657	2.72425e-51	1.9804e-49					4955	4494	5443	7082	6834	592	1690	5029	3270	2400	9688	3817	3744	63102	3938	7733	36147	7796	12564	7438	19824	4598	2332	8632	824	10603	2829	3095	6681	6965	3617	4129	4079	2127	3646	4880	2906	12469	5821
KCNV1	17.6179	3.37185	0.91462	3.68661	NA	NA					0	175	0	0	8	3	0	0	0	0	0	0	0	2734	0	714	0	0	7	64	0	4	0	0	148	11	8	4	116	2	46	0	154	0	2	0	146	1033	2
VCX3A	5.37188	3.37128	0.856548	3.93589	8.28879e-05	0.000213779					1	0	1	0	0	3	0	2	0	0	9	1	1	73	0	0	0	0	4	0	2	0	0	0	3	0	0	11	12	5	2	95	1	1	3	1	40	9	2
IRX4	11.0787	3.3704	0.956859	3.52236	NA	NA					0	64	7	4	1	0	0	0	0	3	0	0	48	1223	20	7	0	20	111	7	0	0	0	0	7	7	20	0	416	7	8	0	9	0	2	78	165	46	0
IQCM	1.67502	3.36955	1.69672	1.98592	0.047042	0.0763371					0	0	0	0	2	0	3	0	18	0	0	0	0	1387	0	0	0	0	43	0	0	0	0	0	1226	0	0	0	5	4	0	0	1	0	0	6	12	0	0
LOC124901859	2.51847	3.36677	0.736267	4.57276	4.81333e-06	1.45566e-05					0	0	0	0	3	6	0	19	1	5	0	3	0	0	3	0	4	15	1	4	1	7	0	4	0	9	15	0	9	0	0	0	0	1	0	0	5	11	4
TIGD3	263.758	3.36673	0.205304	16.3987	1.95229e-60	2.37177e-58					191	406	369	299	340	46	19	327	129	196	178	205	204	121	195	448	222	580	195	301	523	466	28	345	96	575	243	659	159	406	381	362	1034	223	247	1006	298	341	1329
FRG2B	1.15968	3.36652	1.33205	2.52732	0.0114936	0.0212769					0	0	0	0	0	0	0	0	3	0	3	0	0	87	2	0	0	0	0	0	0	0	0	0	2	0	0	2	2	5	0	0	0	0	5	0	2	0	3
EXOC1L	0.971547	3.36637	1.58267	2.12702	0.0334181	0.0560432					1	0	3	1	0	0	0	0	0	0	0	0	1	41	0	41	0	0	41	0	0	0	0	0	0	0	0	0	4	3	0	0	8	0	0	1	0	0	0
GOLGA8DP	4.37449	3.36542	0.761487	4.41954	9.89125e-06	2.8849e-05					31	0	0	0	0	0	0	0	0	0	17	1	0	42	0	0	101	30	0	15	23	4	2	0	0	11	5	22	1	19	10	0	3	7	6	6	0	16	12
OR7E99P	4.87899	3.36423	0.923418	3.64324	0.00026923	0.000646986					5	9	0	0	26	0	3	0	0	4	0	3	0	0	0	0	2	0	7	15	0	0	0	0	0	0	0	0	28	12	0	10	46	0	0	0	7	28	0
FAM222A	1213.6	3.36377	0.242594	13.8658	1.02067e-43	5.21355e-42					881	615	1711	1305	1362	106	140	244	196	581	266	638	425	31382	15656	3780	2762	8986	4121	3657	7115	2867	999	4424	2656	8462	2877	839	3042	903	140	1447	1958	623	1763	2298	1158	2110	824
RNASEH2A	2100.7	3.36326	0.184487	18.2303	2.96724e-74	8.33608e-72					2122	5959	6079	7912	3005	22	12	70	38	52	51	33	60	3897	2924	5675	14295	16738	6207	3565	6034	3973	683	7140	2698	10180	2395	3198	2122	7083	3440	3725	4894	889	1822	5001	1132	4544	4838
CDHR2	146.898	3.36063	0.286139	11.7447	7.51553e-32	1.94898e-30					41	40	133	40	115	30	32	38	72	59	27	25	81	141	363	1051	862	1209	243	129	985	72	107	630	45	618	58	72	1217	23	272	597	529	88	464	617	93	170	54
ARSH	12.3452	3.35994	0.986471	3.40602	0.000659178	0.00149621					0	62	0	0	0	0	2	0	0	0	2	0	9	44	0	117	0	0	29	84	87	0	0	97	0	0	0	8	1	55	100	0	90	4	4	15	10	114	138
RAC3	699.2	3.35901	0.19746	17.0111	6.80033e-65	1.07885e-62					974	1242	1414	3808	454	156	225	254	776	423	606	318	508	1798	358	985	782	1039	1134	438	1161	626	89	884	917	1326	239	413	474	1163	1019	782	1617	381	845	1083	335	455	4278
MYT1L-AS1	5.00249	3.35643	1.11443	3.01179	0.00259713	0.00537606					0	0	1	1	0	0	0	0	0	5	0	0	0	0	0	0	0	68	20	5	0	0	0	0	0	0	4	26	11	0	71	0	0	1	3	13	2	0	63
RGS20	174.126	3.35628	0.406695	8.25256	1.55036e-16	1.31571e-15					21	1326	59	222	34	7	20	129	1	24	29	36	314	310	230	3716	938	1912	33	159	1757	131	82	1592	45	96	140	15	235	27	265	387	1355	20	16	27	45	456	197
TDH	85.713	3.3556	0.355909	9.42826	4.16964e-21	4.99801e-20					4	183	11	57	25	1	15	26	25	69	6	14	125	313	32	754	975	1165	776	434	89	1142	27	856	0	245	1155	82	5	27	64	91	186	31	16	135	173	428	59
CDC6	1109.18	3.35534	0.218369	15.3654	2.79173e-53	2.32386e-51					1262	1650	1154	2249	1513	307	386	1470	888	787	827	513	742	3533	1937	2459	2589	4815	2939	1863	2375	1865	646	3580	1729	2845	1148	963	980	1465	3708	1501	2448	975	1096	2435	1013	2102	1346
PAX9	722.913	3.35493	0.365851	9.17019	4.72174e-20	5.30385e-19					490	90	3806	104	1512	66	110	491	139	1462	868	180	250	2672	90	3819	1859	803	3565	1251	2078	4373	988	882	2133	1649	405	54	94	2693	159	537	1010	43	376	4787	292	262	1769
DISP2	527.599	3.35298	0.274359	12.2211	2.39729e-34	7.3139e-33					493	491	253	212	455	44	45	448	313	184	239	336	544	3879	2459	4222	717	6581	479	608	5378	1908	229	2198	10	1743	1277	927	434	90	3015	341	2222	60	677	2281	81	742	2004
LOC102724511	1.75692	3.35113	2.15197	1.55724	0.119414	0.175462					0	0	0	0	0	0	0	0	22	0	0	0	0	22	0	0	0	0	0	0	0	0	0	0	0	0	11	16	9	0	0	0	0	0	0	0	2	0	0
GUCY1B2	225.173	3.35015	0.483675	6.92646	4.31514e-12	2.46985e-11					20	0	67	44	13	15	18	0	244	48	9	9	57	1700	51	650	4085	23	3848	4847	229	1559	926	6721	558	477	1074	102	84	130	68	31	4	61	277	369	10	621	138
LNCNEF	1.23958	3.35004	1.55293	2.15723	0.0309877	0.0523383					0	0	0	0	4	0	0	0	2	0	0	0	1	464	314	0	0	0	0	0	0	0	0	0	0	149	0	3	2	1	0	0	0	0	11	5	2	2	0
LOC101927948	1.87827	3.34878	2.0028	1.67204	0.0945155	0.142686					6	0	2	0	0	0	1	0	0	0	0	0	0	0	0	0	0	0	129	0	0	0	0	0	0	49	0	0	71	12	0	0	0	0	0	0	55	0	1
LINC02774	6.38394	3.34765	0.737182	4.54114	5.59505e-06	1.68001e-05					0	14	7	1	1	0	2	1	0	1	1	2	11	369	0	197	0	61	16	0	0	10	0	19	0	5	0	1	4	8	17	9	4	2	4	26	8	5	14
PCDHA1	190.763	3.34764	0.493993	6.77669	1.22958e-11	6.73747e-11					246	44	61	147	6	0	9	0	6	61	34	21	16	14377	1061	3881	6998	162	567	1859	489	567	162	81	81	2928	0	6	51	18	142	65	155	0	6	172	3	4	72
ANKRD33	8.72634	3.34559	0.711098	4.70482	2.54089e-06	7.98319e-06					0	11	4	0	0	6	1	7	0	0	0	7	9	257	4	2	0	8	17	2	14	0	2	4	0	4	0	0	26	8	1	1	4	2	2	0	39	192	11
CYP2W1	65.695	3.344	0.602099	5.55391	NA	NA					0	869	20	9	2	1	7	5	4	2	0	19	26	283	0	613	13	89	26	11	196	41	17	24	5	93	41	11	17	0	461	79	955	0	2	10	34	542	21
NKX3-2	31.6968	3.34355	0.468714	7.13346	9.78733e-13	5.95722e-12					18	13	1	53	166	22	48	6	6	46	13	11	0	0	137	181	4	18	24	21	115	439	7	0	103	40	7	6	79	12	66	18	50	37	66	118	59	83	4
KRT74	1.61766	3.34003	0.896819	3.7243	0.000195855	0.000480332					0	0	0	4	0	0	1	0	0	3	0	0	2	0	60	0	0	24	0	1	0	0	0	6	0	0	6	1	2	4	0	2	0	0	8	4	5	0	3
MIR3616	7.36118	3.33993	0.581524	5.74341	9.27911e-09	3.8149e-08					3	0	3	0	1	0	0	0	1	1	0	4	3	2	0	9	1	8	6	2	11	7	1	2	0	0	6	0	0	3	1	48	26	16	11	51	46	66	9
ADGRB1	2613.05	3.33721	0.379997	8.78218	1.60333e-18	1.59859e-17					99	335	4035	144	1283	111	86	94	80	458	62	1709	514	145697	697	4017	10327	28473	1025	22062	76643	24231	4695	17774	401	407	72825	167	146	2	6318	591	55	1098	2539	5412	544	737	2575
UGT2B28	1.79062	3.3358	1.40687	2.37109	0.0177359	0.0315629					4	0	0	0	0	0	0	0	1	4	1	0	1	4	0	0	31	0	0	0	0	0	0	0	0	0	0	0	346	7	0	0	0	46	2	0	2	0	4
ANK2-AS1	8.12117	3.33503	0.80291	4.15367	3.27182e-05	8.90335e-05					1	1	1	0	2	1	0	0	1	0	53	0	0	4	21	24	128	0	42	24	9	0	0	22	47	46	151	0	36	0	1	34	5	0	2	46	14	0	0
PCA3	30.2844	3.33472	0.397275	8.394	4.69873e-17	4.13998e-16					0	0	2	13	7	1	8	26	21	23	5	8	2	160	245	33	262	114	251	176	149	116	85	125	7	274	158	5	61	2	17	224	5	35	21	32	53	29	19
IZUMO2	21.3057	3.33376	0.749128	4.45019	8.57944e-06	2.51809e-05					9	0	0	0	0	0	123	26	0	0	3	4	0	134	6	0	20	0	51	97	0	0	0	0	56	12	0	0	1	17	2	15	1	41	11	14	70	2	4
PGLYRP4	34.4532	3.33296	0.674529	4.94117	7.76547e-07	2.58817e-06					2	5	12	17	0	2	0	2	5	35	39	1	0	0	10	0	503	475	15	282	480	164	281	0	324	0	112	201	2	63	2	0	0	121	220	34	91	13	21
LINC01707	15.0605	3.33054	1.32785	2.50821	0.0121343	0.0223463					0	0	0	0	0	0	0	0	0	0	0	0	0	63	0	12	41	0	12	23	0	654	8	166	814	0	788	4	0	0	0	14	0	0	0	0	8	0	0
LRRTM1	56.0836	3.32766	0.662001	5.02667	4.99069e-07	1.70681e-06					0	35	180	4	0	16	0	7	0	6	0	1	0	32	177	97	365	3422	13	81	0	5	6	62	10	0	16	0	36	4	484	43	0	3	44	154	12	136	949
ACTE1P	1.78153	3.32743	0.789134	4.21656	2.48055e-05	6.84614e-05					0	1	1	2	0	0	0	0	0	2	0	0	0	22	0	0	0	8	7	0	15	0	0	0	0	0	0	2	3	3	3	7	1	2	11	0	2	3	11
CEACAM7	91.1453	3.32723	0.488014	6.8179	9.23822e-12	5.11821e-11					8	45	56	5	106	1	0	50	32	43	19	102	32	328	0	63	7824	156	171	1379	1806	950	0	152	0	0	372	4	6	7	2	96	3	11	126	26	8	3	32
PPIAP45	3.4955	3.32667	0.742842	4.4783	7.52407e-06	2.22602e-05					0	0	1	0	0	2	0	2	12	0	2	2	0	0	15	0	0	0	0	0	0	7	0	0	25	6	0	7	11	26	2	0	2	6	2	6	7	5	4
LINC01391	2.02093	3.32628	0.948344	3.50746	0.000452405	0.00105148					0	1	1	0	0	1	0	1	0	0	0	0	2	0	0	16	15	8	0	0	0	0	0	0	4	0	0	0	4	6	2	0	2	12	3	0	3	6	4
CCNA2	1282.31	3.32497	0.218077	15.2468	1.73022e-52	1.38059e-50					1406	603	1512	1898	2219	497	666	584	1197	1059	765	359	777	2751	3381	3020	1880	2341	2453	1328	2470	1368	260	1574	922	3106	1091	2455	4470	4884	3160	1597	2210	765	550	3988	843	2630	3261
ZNF367	2017.66	3.32178	0.195971	16.9503	1.91399e-64	2.91641e-62					942	1861	2686	2174	1859	191	303	1138	1010	1253	667	967	933	4310	14135	23664	24726	28701	16479	10586	12103	13195	2138	29822	4528	13914	6136	1553	1268	917	4706	2674	3923	500	741	3920	609	2064	2576
SOX21-AS1	240.405	3.32086	0.385904	8.6054	7.60487e-18	7.15893e-17					704	361	1	362	502	122	23	197	89	54	448	33	8	49	4	1630	1587	64	929	211	2527	36	142	594	30	1132	131	695	4	88	0	437	1548	95	41	163	993	899	46
SEPTIN14	1.04933	3.31934	2.02154	1.64198	0.100594	0.15084					0	0	0	0	0	0	1	0	0	0	0	0	0	128977	107	0	0	0	0	0	0	0	0	0	0	36	0	0	0	9	0	1	0	0	0	0	0	1	10
LOC100422398	23.0473	3.31922	0.46205	7.18369	6.78569e-13	4.19459e-12					175	21	26	1	25	4	0	20	6	5	9	55	0	0	3	4	2	4	2	5	2	2	0	2	3	6	1	15	14	2	45	5	137	47	41	57	2	30	0
DRAIC	429.141	3.31674	0.430896	7.69732	1.38954e-14	9.97497e-14					280	0	53	255	1872	36	85	5	576	86	745	43	96	941	160	225	1255	397	766	1805	270	2146	493	280	230	4105	11712	2721	15	22	8	56	28	20	1250	798	33	855	216
RTP1	7.73136	3.31611	0.712847	4.65192	3.28854e-06	1.01863e-05					0	5	1	4	0	2	0	1	0	9	0	12	0	0	0	99	84	42	0	17	22	34	0	95	7	0	4	0	0	4	0	14	112	16	40	4	6	2	44
RPL26P3	1.82212	3.3157	1.96557	1.68689	0.0916242	0.138748					0	0	0	0	0	0	0	0	0	0	0	0	0	9	8	0	0	0	0	0	0	0	0	0	15	0	28	0	86	1	0	0	0	0	0	0	32	0	8
MIR7-2	33.9727	3.3138	0.513119	6.45814	1.05996e-10	5.28413e-10					0	0	0	0	0	0	0	0	0	0	0	0	0	274	2928	61	173	1351	34	218	2285	379	16	262	14	555	103	0	0	1	1	7	0	1	1	7	2	0	4
H2BC13	225.386	3.31336	0.370905	8.93318	4.13932e-19	4.31533e-18					18	26	31	185	9	3	4	7	4	4	19	6	0	3104	5404	4548	115	6929	5428	2486	4621	2681	189	5554	1310	3452	1078	20	60	0	22	141	16	0	8	36	6	6	93
PSD	846.888	3.31298	0.213796	15.496	3.69428e-54	3.28827e-52					566	633	2412	1222	490	192	173	265	224	1046	540	238	642	7708	4641	3328	2598	3653	2511	1827	3751	3133	338	2996	531	3006	2774	1942	1908	163	862	2318	1139	404	772	5665	385	541	1397
MELTF-AS1	447.374	3.30968	0.224349	14.7523	2.97192e-49	1.9742e-47					97	433	305	897	156	102	76	144	138	271	69	135	159	319	689	3210	4832	4317	905	1051	2086	2991	141	1790	1349	1017	2080	913	602	523	733	1604	1683	155	777	1128	332	1047	572
CNGA3	113.37	3.30898	0.480365	6.88847	5.6397e-12	3.19208e-11					0	79	11	134	13	3	2	14	0	181	0	17	179	76	773	96	4391	246	258	84	371	718	333	426	19	0	328	134	2	8	58	1240	1	66	62	42	15	12	211
CDH4	696.671	3.30774	0.377104	8.77142	1.76427e-18	1.75129e-17					44	104	1102	25	51	22	12	1658	24	124	24	1005	342	622	56	2423	5330	3487	725	5756	12236	3217	576	15130	86	397	1339	46	1220	48	94	3011	492	111	839	1927	161	40	444
CEND1	123.844	3.30722	0.369646	8.94699	3.65296e-19	3.82158e-18					61	40	129	682	2	181	21	6	25	56	29	7	32	98	100	505	22	129	36	83	51	38	11	37	19	16	216	7472	34	24	844	158	237	122	34	892	57	66	1476
DGAT2L6	1.77145	3.30643	0.997248	3.31555	0.000914628	0.00202975					0	0	1	0	0	0	0	0	0	0	1	1	0	0	0	0	27	0	0	0	54	0	17	0	0	37	0	2	2	4	0	7	0	0	4	0	3	8	5
PRL	25.7044	3.30519	0.78713	4.19904	2.68051e-05	7.36786e-05					17	6	34	77	11	0	0	0	3	5	0	0	0	282	0	22	0	553	0	53	87	0	0	0	0	235	0	0	1	4	150	26	0	25	2	424	34	0	288
SPRR2A	31.1762	3.30192	0.938002	3.52016	NA	NA					1	63	0	16	0	1	1	0	9	4	0	0	1	0	0	0	0	661	98	0	1534	0	147	0	0	0	39	13	8	8391	1	0	2	13	2	0	1039	0	0
RAB26	585.945	3.30031	0.309579	10.6606	1.55525e-26	2.81321e-25					345	1947	2199	330	222	40	47	193	48	445	360	136	40	1777	409	960	811	1619	177	331	1604	2009	290	556	449	2851	381	2271	252	38	90	3109	5139	143	515	2766	141	1576	1062
CNTN4-AS2	5.3231	3.30019	0.762288	4.32932	1.49572e-05	4.25793e-05					1	0	0	0	0	0	0	5	0	21	0	1	0	0	5	5	320	16	27	6	33	14	10	65	0	0	0	0	18	0	0	14	5	2	3	18	8	3	3
LOC283731	210.133	3.29972	0.442267	7.46093	8.59122e-14	5.74809e-13					6	378	11	31	157	15	13	186	0	109	14	193	50	7	38	99	19	1666	115	241	1235	1166	23	41	29	10	73	14	12	23	1729	891	17	41	116	17	57	20	1777
KRT17P6	6.4916	3.2974	0.82796	3.98256	6.81758e-05	0.00017779					7	0	0	21	0	1	0	1	0	1	1	0	0	0	123	16	0	9	0	0	0	2	0	0	6	2	50	0	0	0	29	3	10	9	6	0	30	117	37
HOXA9	232.409	3.29639	0.569147	5.7918	6.96346e-09	2.89866e-08					4	2764	32	176	10	7	5	2	0	39	4	8	85	0	376	16676	0	154	392	112	49	10	7	588	3720	12	93	3	134	53	474	348	17	12	39	374	27	512	408
VCX3B	7.57415	3.29608	0.737895	4.46687	7.93731e-06	2.34186e-05					1	2	0	0	0	12	2	7	1	3	2	2	4	0	0	3	3	3	0	0	0	5	0	0	0	0	16	8	2	6	0	86	0	6	3	0	141	4	3
ECT2	6072.08	3.29511	0.16988	19.3967	8.23485e-84	5.41692e-81					1803	2763	4001	4876	7776	741	1460	1773	3823	2052	2016	1606	2664	48486	30895	61751	96011	92155	75043	45392	44735	30695	9070	60288	18748	91294	36914	1907	4073	7882	7828	4001	8115	1291	1889	3668	2934	12124	5913
ZNF280A	4.41197	3.29464	1.24267	2.65126	0.00801914	0.0152662					0	0	0	0	0	0	1	0	0	0	0	0	0	69	6	0	0	0	7	0	0	7	0	0	89	25	0	0	0	26	0	0	0	18	15	0	63	0	3
CCDC162P	368.615	3.29439	0.374763	8.79058	1.48787e-18	1.48842e-17					191	0	10	49	59	88	274	14	1003	45	122	137	48	8361	7945	105	421	1058	5160	1122	1706	519	539	249	11780	4264	2422	76	46	29	64	115	5	3	126	11	251	51	11
TAFA5	1574.69	3.29434	0.336177	9.79941	1.13247e-22	1.52791e-21					28	1810	3621	689	1165	27	218	1238	612	319	45	1238	1092	16762	15112	14265	1480	12994	4710	10832	34646	33400	799	12023	313	97	26216	23	249	48	1108	1208	3517	239	1321	3940	264	1996	3763
TRIP13	1112.91	3.29101	0.225023	14.6252	1.93963e-48	1.24849e-46					2164	881	836	1029	2525	285	405	782	998	347	1159	489	1038	11438	3327	2042	2491	7895	10990	3547	3776	1321	925	3772	3255	5912	1268	678	1285	2010	2584	1225	635	470	702	1741	690	1408	2446
LINC00698	5.83686	3.28979	1.00892	3.26072	0.00111129	0.00243434					1	0	1	0	0	0	2	0	12	0	12	0	1	282	0	0	0	0	79	0	0	0	0	0	18	167	0	0	0	10	0	18	0	6	6	0	41	2	4
H1-3	727.475	3.28892	0.333575	9.85962	6.22873e-23	8.59718e-22					64	80	14	281	4	14	1	18	2	6	6	11	51	4332	9303	18419	20840	27734	12577	6727	6074	4126	1482	10980	3634	3358	2222	184	606	76	493	154	209	205	302	171	106	151	343
LINC02994	12.848	3.2881	0.829175	3.9655	7.32412e-05	0.000190245					0	0	0	0	1	7	0	0	38	0	1	0	0	6136	0	176	0	6	14	10	4	7	11	4	10572	169	1109	0	149	14	0	0	3	0	1	0	44	3	0
MAFA	117.272	3.28808	0.464814	7.07395	1.50581e-12	9.0068e-12					14	36	309	51	279	5	2	0	21	27	10	35	6	9518	328	13	565	203	410	196	119	221	123	45	39	20	1483	20	4	44	484	60	0	302	98	316	29	50	84
PCDHB1	58.5358	3.2875	0.388471	8.46267	2.61331e-17	2.35486e-16					0	3	79	14	10	0	7	112	4	77	30	35	74	4	1052	199	85	852	264	171	220	490	42	127	75	93	0	183	27	124	35	41	92	0	45	256	76	121	20
RNA5SP73	379.582	3.27968	1.26011	2.60269	0.00924947	0.017402					0	0	0	0	0	0	0	0	0	0	0	0	0	38619	0	0	0	3374	965	868	576	0	0	0	18710	2188	386	0	0	0	0	0	0	0	0	0	0	0	1
GRM7	209.637	3.27017	0.461672	7.08333	1.40731e-12	8.45328e-12					5	44	89	57	0	8	25	1	8	6	2	40	0	82	4146	3088	227	6491	3547	799	942	4171	427	5010	916	7	6758	2	31	4	33	725	4	25	55	45	138	100	26
MANEAL	1446.17	3.26729	0.176805	18.4796	3.01446e-76	9.79519e-74					1962	1266	2207	2549	2642	183	372	883	1630	1497	1031	1105	1210	4297	3286	4484	9638	6979	5292	4655	5048	2570	252	5544	981	9094	2958	2340	2068	510	1378	1075	3067	1212	3062	3127	975	932	2338
LOC105372068	2.30308	3.26598	0.960004	3.40205	0.000668834	0.00151647					0	0	0	0	1	0	0	0	0	0	0	0	0	0	3	7	5	11	7	9	5	0	0	11	0	5	2	0	0	2	4	18	0	0	0	0	1	74	0
RNU2-62P	27.3895	3.26578	0.544345	5.99946	1.97976e-09	8.72166e-09					1	0	0	1	1	0	0	1	0	1	0	0	1	677	320	179	1601	487	81	132	383	697	8	368	90	428	312	4	7	0	0	44	0	0	2	0	4	3	0
LCN8	22.6065	3.2644	0.60542	5.39195	6.96957e-08	2.62344e-07					38	4	111	0	9	2	0	8	16	32	1	6	1	13	111	16	0	0	2	14	2	73	0	0	3	30	27	60	0	8	0	62	2	2	109	44	90	172	9
MTCL1	3012.37	3.26233	0.240056	13.5898	4.60046e-42	2.19213e-40					462	1054	2407	1064	4276	355	230	634	1042	1338	206	2121	3656	13499	24526	23747	24089	37368	11806	7261	37355	27739	1900	56213	708	9958	8766	1027	771	781	7873	14594	6199	1529	1650	2939	2054	4810	2437
PIF1	626.78	3.26217	0.213274	15.2957	8.17346e-53	6.61977e-51					363	256	426	1292	164	269	239	163	329	198	315	190	472	1869	943	1044	1102	1692	1030	440	1475	822	134	553	1261	2248	1255	341	3228	838	1478	1353	885	665	667	2130	1659	1289	1772
GPR19	395.274	3.26164	0.256134	12.7341	3.82213e-37	1.39301e-35					28	388	127	290	271	44	36	150	96	164	66	165	34	2231	1284	5475	2772	2963	1831	3982	4473	3169	1302	4688	1692	1313	1541	757	495	259	715	427	578	292	318	1069	514	470	326
CFHR4	3.3374	3.25962	0.882097	3.69531	0.000219618	0.000534623					4	0	3	0	2	0	7	0	4	0	0	0	0	82	0	0	16	52	0	0	0	0	0	18	38	16	1866	0	16	4	3	2	0	3	0	4	29	0	0
GJB6	17.4194	3.25898	0.624319	5.22005	1.78878e-07	6.42904e-07					1	11	85	0	0	17	0	0	0	1	1	7	0	0	11	7	57	196	11	175	30	695	3	185	6	0	43	2	11	103	0	6	9	4	31	34	14	11	14
TCL1B	1.94005	3.25726	1.09926	2.96314	0.00304514	0.00623311					0	0	5	0	1	0	0	1	4	0	0	0	0	4	160	0	14	0	0	0	4	0	0	0	2	0	3	0	0	2	0	8	0	4	3	10	1	0	3
PDIA2	168.951	3.25602	0.402695	8.08557	6.18734e-16	4.99469e-15					1098	24	95	16	147	15	5	11	1	52	43	275	101	150	10	701	342	340	45	15	323	83	14	84	7	101	452	13	116	11	485	885	15	122	2519	485	79	22	635
OPN4	5.42718	3.25439	0.740565	4.39447	1.11041e-05	3.22123e-05					0	0	1	0	5	3	5	10	0	1	0	0	0	0	0	124	0	117	9	0	33	24	10	10	0	0	0	8	62	3	3	9	0	4	23	5	7	17	2
TFR2	260.553	3.25418	0.264459	12.305	8.50875e-35	2.70614e-33					822	84	256	650	95	63	40	184	88	100	109	137	55	1651	189	708	308	1660	374	443	778	808	87	411	333	2966	601	559	1317	128	1020	526	263	78	154	686	143	90	517
C12orf42	86.4958	3.25161	0.316059	10.288	7.98432e-25	1.28024e-23					21	15	12	34	29	107	33	16	249	90	159	10	11	702	232	147	1574	243	312	314	110	316	106	517	107	575	261	56	29	33	25	162	9	133	161	25	56	49	22
LOC283194	205.491	3.25118	0.3211	10.1251	4.27413e-24	6.46514e-23					316	55	58	4	67	12	11	145	28	17	62	92	2	193	611	4337	2600	3138	73	4995	800	4125	264	1668	598	4607	1842	193	70	11	25	90	201	100	184	86	16	40	26
DEFA9P	3.2054	3.25035	1.11665	2.9108	0.00360501	0.00727694					0	0	0	36	0	0	20	3	0	0	0	1	0	0	467	0	0	0	0	5	6	13	0	0	0	0	3	0	0	0	0	1	8	2	0	0	9	0	1
LOC101927383	1.09488	3.24931	1.31486	2.47121	0.0134655	0.0245648					0	0	0	15	0	0	0	0	0	2	0	0	0	0	0	12	0	4	16	4	0	4	0	15	0	0	0	0	0	1	0	3	0	0	3	0	0	0	8
C16orf82	1.01705	3.24792	1.35545	2.3962	0.0165661	0.0296515					0	0	0	0	0	0	0	0	0	3	0	0	0	0	78	4	0	4	0	4	0	4	0	2	0	0	0	2	0	2	0	0	10	3	0	17	0	0	3
SPINK8	1.02883	3.24727	1.14776	2.82922	0.00466612	0.00925606					0	1	0	1	0	1	0	0	0	3	2	0	0	0	0	0	68	0	0	0	0	0	0	0	0	0	0	0	2	2	1	1	1	0	0	0	2	1	9
RECQL4	1919.6	3.24612	0.171296	18.9504	4.38333e-80	2.14943e-77					1671	1689	2311	2295	1584	544	582	1905	1159	1695	2816	1285	1909	7769	2867	2390	3136	3669	2989	1861	4219	3715	566	2923	1333	6228	2504	1417	6702	1374	4682	4461	2887	1485	3342	4431	1959	6083	3535
PGBD5	2853.01	3.24556	0.19771	16.4158	1.47515e-60	1.82499e-58					1516	2091	2462	1716	2122	215	156	1419	1620	1280	768	1691	1518	1684	23674	14944	61471	30828	29478	14681	71805	14582	2624	33141	4570	24166	8185	1710	1245	494	5087	2589	2615	3348	3618	3558	1334	3013	4102
ZNF560	21.4734	3.24513	0.739101	4.39065	1.13014e-05	3.2767e-05					12	0	2	0	0	0	7	0	0	2	15	2	5	3061	0	0	60	23	0	112	134	78	46	25	2519	171	0	3	0	4	0	9	5	0	2	2	0	4	18
LOC124903372	114.37	3.24382	0.438667	7.39472	1.41706e-13	9.32148e-13					10	13	147	139	204	79	23	6	117	175	52	17	0	36	336	86	417	38	54	141	101	126	9	27	12	38	870	57	60	53	0	535	1	271	299	494	10	12	329
C2orf78	1.22251	3.24199	1.16917	2.7729	0.00555589	0.0108873					0	0	1	0	0	0	0	0	4	0	0	0	2	44	356	0	0	0	0	22	0	0	0	0	0	0	0	2	0	2	0	4	4	0	0	6	2	0	12
RMI2	857.555	3.24024	0.186002	17.4205	5.76988e-68	1.10364e-65					1379	1445	1220	1516	1451	223	426	606	666	751	1265	656	312	818	2571	1505	3267	2262	1273	1447	982	1118	123	962	952	1005	744	1274	1611	755	658	1589	2623	513	951	2050	778	737	796
LINC02953	1.22705	3.24003	1.34577	2.40756	0.0160594	0.0288171					0	0	4	0	6	0	0	0	0	0	0	1	0	66	17	4	0	0	0	0	0	0	0	0	24	0	0	0	0	3	0	8	0	0	2	2	0	0	0
GRM7-AS2	101.879	3.23931	0.770175	4.20593	2.60006e-05	7.15767e-05					0	0	0	0	0	0	1	0	0	0	0	0	0	222	626	321	28	1231	7505	1053	2437	887	60	4889	1352	0	1397	0	0	0	1	27	0	0	0	0	9	3	0
GRIP1	2025.12	3.23924	0.306256	10.5769	3.81301e-26	6.6951e-25					673	423	206	569	706	37	32	46	260	214	141	267	398	408	255	33147	18667	20784	81932	10645	22487	23590	1029	59212	1166	38042	48777	65	164	21	275	666	1541	431	761	685	917	546	317
PROX1	3786.62	3.23708	0.215255	15.0384	4.115e-51	2.95951e-49					4443	434	2185	2902	9649	829	2398	1136	2674	5727	1411	1509	2765	9888	36471	17856	22640	9474	34067	8512	18895	9575	4380	12271	13433	17237	5457	6310	5256	4558	1263	3548	4982	3160	3561	21958	2823	2082	1447
LINC01905	30.6055	3.23537	0.803815	4.02503	5.69692e-05	0.000150148					0	0	0	0	0	4	0	0	18	0	0	4	0	0	356	15	32	5	4838	18	9	25	85	61	12026	35	10740	0	18	49	0	0	0	0	0	7	27	1	4
MIR9-3HG	193.318	3.23497	0.312529	10.351	4.14328e-25	6.83033e-24					26	8	116	323	46	115	33	16	4	46	149	69	8	2618	114	765	172	566	626	200	2207	1220	75	747	796	123	2084	132	685	31	252	326	219	140	271	629	181	122	339
MCM4	13799.8	3.23189	0.15457	20.9089	4.44759e-97	6.66397e-94					7535	6271	6405	7869	8959	1470	2986	7219	3240	6090	7745	4018	11503	167844	95612	121992	134120	143032	114640	82324	175318	100468	15981	169508	49929	186342	70223	5515	16273	7632	17982	15913	16392	7690	6443	14588	13121	6741	14603
USH2A	496.441	3.2318	0.443529	7.28657	3.17952e-13	2.02627e-12					0	4	30	10	6	0	11	0	8	65	3	13	7	6394	17448	6184	18391	3597	10076	2383	7001	7348	0	25102	2782	250	2140	85	21	31	5	58	45	54	42	8	71	7	143
MIR381HG	111.949	3.22977	0.475283	6.79546	1.07965e-11	5.94249e-11					26	14	41	116	26	67	16	454	9	84	5	90	44	83	1997	3	82	405	201	1131	2977	96	23	108	66	11	1032	0	18	0	21	844	19	55	70	78	4	7	129
PEG10	24768.7	3.22915	0.339851	9.50167	2.0655e-21	2.52522e-20					3767	24797	30445	21794	41227	736	5245	39330	5491	15990	6868	17695	65886	29775	10979	16855	625	188836	3696	20708	3621	42758	3232	25533	3251	44856	11073	47079	5680	2369	29299	133086	35953	8142	9929	64078	9007	228	23661
HMMR	1023.9	3.22866	0.229507	14.0678	5.98936e-45	3.24364e-43					939	787	880	1615	635	435	349	750	480	847	865	192	368	3407	6772	7010	6223	7234	10025	3583	7781	1898	1114	5470	1805	9705	1140	2990	1096	1425	332	1110	845	531	496	1911	375	1731	1430
MED12L	413.057	3.22855	0.292559	11.0355	2.57484e-28	5.30102e-27					29	352	25	121	197	267	35	46	280	219	30	313	258	1028	1718	11183	4063	5882	3147	2639	3940	3076	88	9183	1439	1864	1771	203	69	103	332	425	1519	108	245	433	150	1794	276
PARPBP	499.329	3.22589	0.18994	16.9838	1.08276e-64	1.66869e-62					152	431	189	626	453	475	297	275	308	228	201	124	393	3001	3360	1654	2500	3193	2750	3341	1035	668	397	1902	1700	2621	3160	357	733	1699	1277	414	452	116	263	594	449	985	907
LEMD1	86.1542	3.22484	0.455459	7.08043	1.43707e-12	8.61473e-12					374	203	41	63	18	0	0	120	4	5	25	52	83	28	18	636	239	931	76	1032	2142	1737	54	3292	235	52	69	29	3	66	1	8	50	35	218	2	34	4	57
LRFN5	1554.31	3.22467	0.432522	7.45551	8.95224e-14	5.98073e-13					2	1015	2244	122	369	3	1	920	12	410	4	381	1233	6096	1793	25570	57264	9872	26446	15362	2592	7512	572	82346	5798	928	3001	24	13	17	688	193	8203	30	104	1414	9	67	1664
GAPDHP54	4.76661	3.22316	0.635612	5.07096	3.95813e-07	1.3679e-06					0	4	0	0	0	0	0	0	0	1	0	1	6	2	0	125	6	130	24	15	93	53	0	53	0	2	39	0	0	0	2	18	8	0	0	0	10	20	3
RNA5SP323	15.2469	3.22062	0.414648	7.76712	8.02936e-15	5.89899e-14					1	1	6	0	4	3	1	8	2	1	0	3	1	222	113	106	65	165	279	45	180	163	5	173	52	104	18	6	23	1	20	55	11	14	9	17	28	38	27
F2	6.16628	3.22054	0.867257	3.71348	0.000204427	0.000499582					29	0	0	0	0	0	77	0	1	0	7	0	0	16	33	0	0	0	16	0	0	0	0	0	0	404	32	8	3	17	6	5	7	6	7	12	58	7	18
PHC2-AS1	172.607	3.22051	0.312577	10.3031	6.82399e-25	1.10271e-23					4	23	10	14	0	2	2	5	2	8	3	8	4	2177	841	3217	3358	3464	2776	2516	632	2135	213	2603	943	3969	5099	31	8	5	1	31	21	14	11	17	16	6	20
RPL12P37	2.11718	3.21852	0.721122	4.46321	8.07395e-06	2.38061e-05					0	0	1	0	4	6	0	2	0	8	2	4	0	3	11	0	3	4	0	3	1	4	0	0	0	0	11	0	4	3	0	0	0	0	16	15	0	0	7
H3C15	677.088	3.21803	0.340051	9.46339	2.98123e-21	3.61203e-20					2	1	0	4	0	0	0	0	0	0	0	3	0	18791	7420	9974	20126	7965	18790	4875	20670	4634	697	10754	4337	10080	3702	108	138	66	32	280	152	10	40	244	56	138	287
BRS3	15.898	3.21767	0.735911	4.37236	1.22912e-05	3.54272e-05					1	0	1	0	0	14	0	36	11	3	0	0	1	9	0	9	3605	107	9	13	884	0	0	0	0	0	0	6	2	0	0	23	2	6	4	15	12	57	10
CACNA2D3-AS1	2.64855	3.21715	0.994758	3.2341	0.00122026	0.00265771					0	0	0	3	0	17	0	0	1	3	0	0	0	0	0	0	285	0	62	0	0	50	0	0	0	0	0	0	12	3	1	9	2	0	0	2	4	1	0
SLC7A11	1397.27	3.21618	0.326138	9.86141	6.11871e-23	8.45327e-22					3430	65	2417	94	450	98	216	303	4529	319	883	510	43	17763	1887	2056	6073	9846	583	7670	3760	10448	1441	11917	9393	19831	9839	1245	3185	127	987	700	7931	235	833	819	378	188	135
LOC101929420	3.714	3.21607	1.09106	2.94767	0.00320178	0.00652798					0	0	1	0	15	0	9	0	0	1	3	8	3	0	0	60	110	0	0	15	0	10	0	177	0	0	0	1	0	2	0	0	0	0	9	0	0	22	0
ZP1	19.872	3.21511	0.435242	7.38695	1.50237e-13	9.85382e-13					54	1	15	10	5	2	8	8	8	15	51	18	2	199	108	10	57	7	0	71	40	254	14	31	18	31	178	52	12	6	11	24	4	8	154	16	39	5	12
CYP2AB1P	1.28455	3.21303	1.26156	2.54688	0.0108692	0.0201888					0	0	0	0	0	0	0	0	0	0	0	2	0	0	17	0	0	0	0	0	0	0	0	0	0	0	53	1	9	12	1	0	4	1	1	0	2	0	7
KSR2	1962.49	3.21195	0.25472	12.6097	1.86666e-36	6.59816e-35					118	103	413	255	877	29	78	110	315	1284	177	386	491	12480	40310	16932	20709	21243	43033	13707	22042	31955	3295	22496	3780	13602	27563	1186	410	287	20	5283	833	327	1026	3885	1656	612	604
LOC728485	35.2749	3.21182	0.367908	8.72996	2.54754e-18	2.49482e-17					41	13	41	43	15	3	6	29	1	15	2	13	10	208	93	49	42	17	77	53	93	63	14	97	51	194	19	1	276	36	163	42	20	4	7	18	113	133	111
RPSAP55	1.16624	3.21148	1.68915	1.90124	0.0572704	0.0910237					0	0	0	0	0	0	0	0	0	0	0	0	0	0	4	8	0	0	0	0	0	8	0	0	52	0	47	7	7	3	0	0	0	0	2	0	0	0	0
RAD51AP1	827.333	3.21051	0.201689	15.9181	4.7449e-57	4.99883e-55					437	778	1233	1196	952	220	319	1084	657	732	506	574	833	1083	1089	906	1426	2836	3203	1160	1046	876	309	3330	1165	2068	647	823	725	2994	2145	1234	708	784	520	1415	1571	1563	1826
CXCL13	1992.86	3.21025	0.508309	6.31555	2.69208e-10	1.28939e-09					144	211	217	194	556	1804	659	266	85	288	465	332	27	116	9540	7938	9825	192	3869	38282	997	51566	2596	2268	78976	1311	7008	534	26	4548	1286	6	490	3603	1590	478	77	7609	1628
TLX1NB	1.06502	3.20835	1.58891	2.01921	0.0434653	0.0711452					0	2	0	0	0	0	0	0	0	6	0	0	0	0	0	0	45	0	0	0	0	45	0	0	0	0	0	4	0	3	0	0	0	0	0	6	0	0	3
MAPT	1761.5	3.20826	0.284326	11.2837	1.57928e-29	3.52884e-28					622	105	3321	749	643	58	21	857	771	1515	79	854	167	16118	2498	4285	7965	16123	4052	4126	8632	1327	474	6993	547	20263	10947	3140	1073	332	13480	1805	2322	715	1598	8727	1257	2281	8138
SPTBN2	3677.07	3.20694	0.209593	15.3008	7.5503e-53	6.13348e-51					2042	2383	2966	970	3759	595	318	1799	1310	2510	371	2827	2137	31655	22119	67282	5142	49902	15633	13636	38883	24433	3601	22825	4745	21020	10052	3330	4406	929	6235	6118	18104	2629	1843	9238	4349	2389	7665
MAGEC1	10.2783	3.20693	1.25346	2.55846	0.0105136	0.019585					24	0	0	1	12	0	0	0	810	0	91	0	0	11	0	0	0	0	433	0	0	0	0	0	0	344	0	0	73	0	0	0	0	0	203	0	4	0	2
C1orf127	430.659	3.20489	0.355239	9.02177	1.8507e-19	1.98227e-18					139	27	1223	36	169	49	160	542	327	38	968	241	230	4072	1411	143	4193	664	252	544	946	699	325	1169	0	3446	1175	463	28	48	9	384	6178	330	1253	803	228	129	368
GPR149	31.902	3.20474	0.992872	3.22774	0.0012477	0.00271288					0	0	0	41	0	0	0	0	0	0	0	0	0	138	0	21	0	1566	1316	972	0	138	0	14	104	0	69	5	0	6	191	3	0	2	2	0	12	6	21
HCN3	1158.14	3.20412	0.179482	17.852	2.78716e-71	6.21236e-69					605	722	1332	1138	910	141	228	727	468	804	602	357	805	1718	1538	1706	2621	3920	2475	752	4307	2061	238	1734	672	1873	1650	3909	2718	435	2124	3280	3218	1022	2225	5491	826	1789	4585
COL9A3	542.263	3.20382	0.347837	9.2107	3.24008e-20	3.67936e-19					142	750	1105	3120	47	205	70	20	31	147	22	123	1724	223	1348	1156	75	2318	959	450	10661	375	198	2885	2515	233	198	465	46	127	1823	158	292	220	118	215	697	366	2625
UGT3A2	67.4444	3.20161	0.607379	5.27119	1.35539e-07	4.9432e-07					0	142	0	2	2	0	4	53	4	4	2	12	0	956	45	109	5453	797	28	282	44	242	0	217	216	0	27	1	2	20	11	2	29	18	19	0	134	1070	15
SLC7A11-AS1	13.8168	3.20138	0.720112	4.44566	8.76215e-06	2.5692e-05					37	0	16	0	2	6	11	2	56	5	9	8	0	225	0	9	0	0	0	0	0	0	0	0	0	1566	0	28	96	4	7	17	97	5	24	8	12	20	8
LINC01572	260.906	3.20007	0.28926	11.0629	1.89782e-28	3.95244e-27					13	9	17	24	23	16	11	8	17	56	7	26	15	1419	6778	3684	3354	4962	4454	2708	2298	4448	378	2533	5072	1940	3029	31	117	18	27	257	10	15	17	87	80	50	46
IRS4	36.7444	3.19947	0.600949	5.32402	1.01497e-07	3.74265e-07					0	12	0	21	0	4	0	44	97	5	0	154	51	0	121	319	602	110	2	26	0	31	6	154	75	0	0	2	9	4	12	0	843	2	7	9	4	14323	34
FANCB	383.557	3.19897	0.188817	16.9422	2.19641e-64	3.30934e-62					37	90	91	100	161	71	91	170	124	97	59	52	165	1883	2057	2948	4566	5168	11159	4230	2722	2166	470	7200	2348	3118	3922	287	221	329	428	230	139	112	205	188	189	274	318
LOC647132	284.429	3.1986	0.91563	3.49333	0.00047704	0.0011055					0	0	0	0	0	0	0	0	0	0	0	0	0	304	0	0	0	6	0	6	0	0	0	0	6	0	0	533	516	645	911	571	869	565	1011	961	417	1312	725
CPA1	45.1538	3.19639	0.496255	6.44102	1.18672e-10	5.88776e-10					1	28	475	9	77	4	73	49	4	4	2	36	8	5	9	30	80	125	7	85	670	46	24	20	0	431	109	1	2	25	0	156	10	8	145	41	46	243	1
NEURL1	3465.68	3.19564	0.237626	13.4482	3.1541e-41	1.43209e-39					892	495	956	629	720	52	705	1408	191	2090	480	840	1164	89988	16521	14894	43855	156227	44538	9647	41360	59979	9317	40158	3724	12539	11201	2301	1119	894	134	1013	386	1184	505	3894	3703	1721	3008
GPHB5	2.54779	3.19501	0.933697	3.42189	0.000621871	0.00141583					2	0	0	0	1	0	0	0	0	3	0	1	0	0	21	0	48	23	21	18	0	0	0	22	0	0	13	0	0	3	0	7	0	2	2	2	11	0	6
CCDC185	2.04847	3.19426	0.933789	3.42075	0.000624493	0.00142156					0	0	1	0	2	0	0	0	0	0	0	7	0	29	0	6	4	2	0	5	23	22	0	0	0	0	0	1	0	2	0	9	4	0	34	0	6	8	0
LINC00511	845.947	3.19316	0.276116	11.5646	6.2294e-31	1.5218e-29					1169	341	514	1057	1291	28	136	299	234	402	469	327	345	5752	1061	2668	1327	1602	3416	3514	4557	996	690	2695	7278	2708	5168	1778	70	1169	258	2250	362	609	1119	2686	233	2858	917
H3C14	10352.2	3.19258	0.34304	9.30672	1.31843e-20	1.53664e-19					4	0	0	6	0	1	0	0	0	1	0	1	0	307084	117061	162142	353858	126970	319892	76534	327518	72778	6561	169535	69137	160051	58512	115	137	79	46	306	166	19	38	272	60	129	263
FAM135B	181.493	3.19223	0.543085	5.87794	4.15392e-09	1.76957e-08					11	0	813	84	13	3	11	13	0	96	0	11	0	285	71	10358	152	11566	46	1358	1504	1538	59	1390	24	32	0	15	37	21	935	0	31	9	62	558	1	32	31
RIBC2	386.89	3.19213	0.308164	10.3585	3.82747e-25	6.34072e-24					236	811	379	670	512	57	35	494	243	165	291	352	123	734	554	2284	1015	2126	435	440	3803	1188	234	1423	778	493	1259	293	732	215	369	951	1015	245	438	1032	496	9	287
PAK5	178.465	3.19176	0.366291	8.71371	2.94089e-18	2.86029e-17					133	115	179	196	158	3	3	0	0	90	86	23	81	94	776	1582	39	2012	1221	1021	27	813	54	2136	0	638	845	26	39	77	842	695	424	73	40	491	456	116	954
EN2	30.0217	3.19096	0.475582	6.70958	1.95183e-11	1.04904e-10					0	5	29	12	7	15	3	6	15	2	4	19	1	8	7	79	8	157	69	67	66	32	0	8	0	4	77	0	297	10	318	80	2	39	8	194	23	48	147
MUC6	905.601	3.19093	0.473176	6.74365	1.54454e-11	8.37142e-11					1175	7	1833	108	43	27	26	193	2	1118	7	56	12	414	3909	255	99	385	243	657	314	8955	413	55	53	310	11393	51	123	409	169	2976	561	5221	186	2548	6637	285	379
LOC100420746	62.782	3.1898	0.869168	3.66995	0.000242599	0.000587069					0	0	0	0	0	0	0	0	4	0	0	0	0	14269	0	0	3	0	450	11	0	0	0	0	2390	314	9	118	84	153	117	88	158	99	145	134	83	111	128
LINC01529	60.3533	3.1885	0.337327	9.45227	3.31552e-21	4.00805e-20					6	2	65	6	30	10	29	92	23	41	31	35	28	736	144	655	1161	1097	695	179	948	512	115	380	118	563	732	5	2	15	2	4	6	4	86	19	9	18	18
GREB1	1208.86	3.18843	0.328576	9.70379	2.90501e-22	3.79962e-21					862	197	7376	154	2698	95	187	842	247	1032	798	2665	378	2488	6210	1587	17831	4790	77	1333	7957	19351	660	25827	431	1830	2557	570	298	129	191	1752	410	196	927	1002	277	152	400
CENPE	1990.33	3.18762	0.201038	15.8558	1.28164e-56	1.31429e-54					647	272	1392	591	1489	395	516	820	809	1091	803	304	677	20588	16367	14379	10535	17495	23478	9790	21321	9366	1937	16571	7794	16198	8138	677	8789	1079	3275	3819	2158	1356	1341	4853	1469	3380	1925
GARIN5B	4.88391	3.18755	0.769215	4.1439	3.41446e-05	9.26533e-05					4	2	4	0	0	0	0	0	1	0	0	6	5	1	0	1	4	5	0	0	11	13	0	0	181	0	19	14	5	0	2	16	0	0	4	36	1	58	16
NUP62CL	1211.57	3.1875	0.265271	12.016	2.92794e-33	8.3386e-32					10	333	234	380	250	47	64	235	142	115	281	225	9	365	11176	21486	32431	29123	13613	18083	19419	13498	2380	34294	4915	14264	12703	30	262	474	237	501	126	125	295	498	126	446	304
CNBD1	29.2127	3.18621	1.06116	3.00256	0.00267718	0.00553242					0	0	0	0	0	0	0	0	0	0	4	0	0	1242	0	0	1310	26	1578	0	9	9	0	0	839	85	495	0	25	3	0	0	0	0	0	0	1	0	3
EEF1A1P26	1.67191	3.18585	1.02338	3.11308	0.00185148	0.00391551					0	0	0	0	0	0	0	0	0	0	0	1	0	7	0	0	0	15	16	12	11	8	0	3	0	9	18	0	0	10	0	31	0	0	2	0	0	0	0
MIR613	3.62284	3.18483	0.620034	5.13654	2.79837e-07	9.8271e-07					0	0	0	0	0	0	0	0	0	3	0	0	2	1	1	22	9	14	16	5	0	2	0	14	6	1	8	1	13	0	8	30	13	5	5	20	10	14	5
OR7E22P	36.2902	3.18408	0.550008	5.78916	7.07407e-09	2.94335e-08					130	18	3	26	36	0	55	3	1	92	53	8	0	39	162	5	108	47	123	104	48	80	6	32	139	287	80	297	2	42	0	133	17	83	2	18	23	12	14
KRTAP10-2	2.52456	3.18373	0.948806	3.35551	0.000792179	0.00177436					6	4	3	0	0	0	1	0	5	0	0	0	0	3	0	2	1	0	1	0	0	8	0	0	0	2	34	9	0	6	0	46	0	0	3	0	0	13	2
SPRR1B	32.3493	3.18204	1.01103	3.14732	0.00164772	0.00351019					7	625	0	14	0	6	0	13	3	9	0	0	9	0	0	6	0	0	9	0	1245	0	0	0	0	0	0	6	0	290	0	0	0	54	6	0	199	20	8
KIF19	2116.19	3.18134	0.349441	9.1041	8.69869e-20	9.53674e-19					216	199	4928	1263	5547	113	506	832	75	1559	1529	2564	2498	15032	4595	5938	27986	31784	14068	4567	43161	18239	4335	35889	252	4525	5305	55	24	266	56	1868	881	2891	1552	6072	849	2631	1864
KRTAP12-2	7.09705	3.1785	1.3275	2.39435	0.0166498	0.0297855					0	0	4	0	0	0	0	0	0	0	0	0	0	168	0	0	87	0	88	0	44	219	0	0	0	57	498	0	0	0	0	35	0	0	2	4	0	0	0
LGALS13	1.33026	3.17619	1.56697	2.02696	0.0426667	0.0699526					2	0	0	0	0	0	0	2	0	0	0	0	0	0	0	0	27	29	0	0	0	0	0	0	0	0	0	4	0	4	0	2	0	0	2	0	0	0	2
MSL3P1	658.837	3.17571	0.466537	6.80698	9.96669e-12	5.50372e-11					399	390	197	228	610	1	3	1	6	4	4	5	1	263	1	627	1	793	0	745	217	244	0	522	6	100	179	1022	1823	2597	2432	846	2387	1449	1621	2259	2336	1905	2392
RNU1-58P	36.5784	3.17524	0.48297	6.5744	4.88505e-11	2.52346e-10					6	0	0	1	0	0	0	6	0	0	0	0	2	131	157	1147	850	700	102	482	989	70	21	1432	33	1700	129	4	0	0	0	24	12	8	12	0	10	21	0
ADCY1	5187.22	3.17284	0.275094	11.5337	8.92515e-31	2.15498e-29					4753	192	1717	3837	4969	333	498	959	949	4424	359	1667	353	3946	59782	62870	19307	69481	104769	38583	70927	60729	8545	82773	320	76053	44321	3293	3419	49	1233	6108	7016	1998	3813	15448	2131	754	1328
LINC01609	22.8175	3.17082	2.29123	1.38389	0.166391	0.234265					0	0	0	0	0	0	0	0	0	0	0	0	0	22679	0	0	0	0	363	0	0	0	0	0	1620	2390	0	0	0	1	2	0	0	0	1	0	0	0	6
OPCML	98.2452	3.17043	0.48288	6.56566	5.18019e-11	2.66978e-10					2	22	673	72	0	0	13	12	257	92	7	4	4	51	482	697	0	880	116	411	422	207	191	122	355	50	27	14	145	8	19	24	1178	11	170	555	81	25	47
ADAMTS20	47.8173	3.17005	0.646246	4.90533	9.32687e-07	3.08418e-06					0	0	0	0	0	9	1	0	92	0	1	0	0	4956	0	272	31	0	848	68	0	49	47	16	62975	41	1352	3	2	23	123	0	0	2	2	4	188	13	0
SALL4	106.77	3.16909	0.393104	8.06172	7.5226e-16	6.04543e-15					1	475	4	8	13	38	75	16	7	13	10	81	52	0	70	422	10	505	189	427	302	96	28	37	184	123	137	5	69	32	479	7	287	142	54	81	254	1193	73
PPFIA4	972.907	3.1686	0.272919	11.61	3.6643e-31	9.1168e-30					279	75	616	123	422	88	154	486	56	333	303	434	361	7550	315	2862	5857	2226	8101	1517	10749	1429	352	2177	2082	2011	3696	436	2427	309	726	3844	191	893	2051	1775	5945	4495	669
POLE2	363.019	3.16789	0.172776	18.3352	4.33184e-75	1.28384e-72					417	456	353	562	391	76	178	656	163	224	293	158	258	1449	1083	1104	1788	2067	1205	853	1438	707	129	1537	645	1577	664	266	490	492	394	825	294	132	145	645	605	449	481
PAFAH1B3	2072.82	3.16781	0.177167	17.8804	1.67701e-71	3.80075e-69					1620	2569	2002	5309	1458	187	354	3165	832	1283	2772	812	1209	5382	4090	8531	14166	12673	4562	3238	9298	3761	1065	7131	8516	5658	3132	2809	3248	2617	3127	3052	5533	1074	1396	3537	1376	2545	6231
ANLN	1998.37	3.16666	0.221511	14.2958	2.32541e-46	1.36044e-44					1857	873	1318	1324	2265	327	720	1209	997	942	1130	674	745	14002	8674	12928	12002	21160	17696	9153	14173	7259	2589	20200	10469	14872	7586	2440	3997	2359	4443	2463	1551	707	1013	2333	1670	1672	3772
DSP	21082.6	3.16523	0.247544	12.7865	1.94952e-37	7.18287e-36					18518	5011	23791	3739	35326	1082	8947	4743	10078	14610	17255	9475	6056	149030	300925	125279	398275	134803	49797	69494	108462	113443	14663	8412	68330	257349	45990	7766	11195	10553	204	34640	33016	30909	15884	33573	26048	55379	13613
LINC00351	59.0604	3.16463	0.955304	3.3127	0.000924015	0.00204974					0	0	0	0	0	0	0	0	0	2	5	0	0	4578	70	0	122917	315	6642	241	1065	71	7	5	14	25	12	0	0	1	0	1	0	0	0	0	0	48	9
LINC01307	1.51391	3.16432	1.34845	2.34663	0.0189439	0.0334984					0	0	0	18	0	0	0	0	0	1	0	0	0	0	3	23	0	0	0	8	0	0	0	0	0	5	0	0	0	1	1	20	5	0	0	13	0	0	5
RPL7AP26	33.0934	3.16385	0.455221	6.95013	3.64962e-12	2.10997e-11					4	0	7	13	4	0	1	4	8	11	4	1	10	13	0	16	9	31	13	27	85	48	0	20	11	3	26	12	30	0	12	191	30	23	120	46	58	52	24
CCDC34	1770.82	3.16289	0.200362	15.7859	3.89193e-56	3.83085e-54					613	2687	2882	4360	2132	173	177	1624	629	1281	847	879	480	6208	3044	12091	8891	23352	10845	9383	7606	11780	1444	7679	1181	11070	1810	1339	1668	4560	1003	2795	2415	758	1652	3568	1427	1208	2231
SPRR2E	1.00717	3.1612	1.70049	1.859	0.0630275	0.0992034					0	11	0	0	0	0	0	0	3	3	0	0	0	0	0	0	0	0	0	0	80	0	0	0	0	0	36	5	0	39	0	0	1	0	0	0	3	0	1
OR51L1	1.58217	3.161	1.82489	1.73216	0.0832453	0.127282					0	0	0	0	0	0	2	0	2	9	0	0	0	0	238	0	0	0	0	0	0	5	0	0	0	9	0	0	0	0	0	0	0	0	0	4	0	0	0
ARPC1AP1	2.5052	3.16044	0.638761	4.94777	7.50703e-07	2.5073e-06					0	0	0	0	0	0	0	0	0	0	0	0	0	5	15	31	33	27	7	36	6	19	0	35	8	24	17	0	7	0	3	9	8	2	5	0	2	8	0
HJV	3.5778	3.15989	0.916615	3.44735	0.000566116	0.00129754					8	6	0	0	1	0	1	0	0	1	0	1	1	0	0	0	38	16	0	12	0	0	0	0	0	0	0	0	4	75	0	16	0	3	8	2	2	0	9
GPR148	1.71604	3.15865	0.904616	3.4917	0.00047996	0.00111169					0	0	1	0	0	0	0	0	1	7	0	0	0	0	3	0	9	0	0	2	2	4	0	2	0	8	12	0	0	0	2	24	0	2	18	0	0	2	4
EZH2	2781.59	3.15763	0.233847	13.503	1.50183e-41	7.00766e-40					3705	2475	3114	4990	2796	752	776	2719	1309	2066	1316	1266	1499	2800	4143	10414	7499	14280	8315	4213	7616	7243	1289	9435	5584	7574	8579	2474	4492	4411	7342	8063	5138	1586	1429	5555	3825	2530	7195
CLEC3A	5.39671	3.15491	1.21506	2.59651	0.00941766	0.0177012					2	0	0	0	0	24	1	0	0	7	13	1	0	86	21	82	0	0	0	0	0	0	21	0	0	0	0	0	3	2	0	6	0	4	112	6	12	0	1
TMEM132D-AS1	3.68401	3.1545	1.18789	2.65555	0.00791793	0.0150852					0	0	0	0	0	0	0	0	45	0	1	0	0	0	0	0	4	4	0	0	0	0	0	2	0	0	0	0	15	17	0	13	0	25	0	4	2	0	2
TSPEAR	924.263	3.15446	0.419252	7.52403	5.31132e-14	3.62465e-13					32	2	554	51	4	40	158	44	104	280	64	19	1	26885	1604	93	17577	1746	16725	1254	11105	29253	1310	470	606	4712	41442	217	15	1	15	1329	140	45	188	1191	9	204	125
LINC01432	0.838702	3.15446	3.06185	1.03024	0.302896	0.391578					0	0	0	0	0	0	3	0	0	0	0	0	0	0	630	0	0	0	0	0	0	0	0	26	0	89	0	0	0	0	0	0	0	0	0	0	0	19	0
CNTNAP2-AS1	392.481	3.15422	0.619378	5.09255	3.53273e-07	1.22717e-06					0	0	0	0	0	0	0	0	0	0	0	0	0	316	14088	987	6143	12014	9021	6976	7037	5732	181	8391	361	17593	6152	0	0	0	1	4	0	0	2	0	0	2	0
DPPA2	1.12179	3.15325	3.05922	1.03074	0.302663	0.391362					0	0	0	0	0	4	0	0	0	0	0	0	0	406	0	0	0	0	0	0	0	0	0	0	118	0	0	0	0	1	0	0	0	0	0	0	0	0	1
LOC124903590	2.84267	3.15312	0.554595	5.68545	1.30467e-08	5.29845e-08					1	0	0	8	2	0	2	0	3	4	0	0	0	13	8	25	20	13	4	2	16	22	0	21	5	12	28	1	7	4	7	9	2	0	1	3	1	3	0
KLF1	34.3714	3.15238	0.339912	9.27412	1.79092e-20	2.0739e-19					5	64	52	129	35	0	2	27	7	43	16	17	31	32	35	131	123	141	28	28	22	25	7	96	22	74	28	60	9	23	70	41	207	24	21	130	29	54	121
GOLGA7B-DT	21.0135	3.15055	0.426406	7.38862	1.48366e-13	9.74056e-13					19	29	13	2	0	1	0	10	5	19	29	20	17	572	9	120	139	264	32	145	340	181	23	418	6	61	116	5	4	9	0	15	12	0	11	13	1	2	18
RASGEF1C	63.7031	3.14781	0.559133	5.62981	1.80413e-08	7.23853e-08					0	85	382	3	1	8	0	0	0	4	0	16	10	1187	35	591	862	2702	0	183	2127	567	35	119	35	0	556	5	4	10	78	11	126	4	4	122	2	34	310
H3C4	571.244	3.14739	0.366654	8.58411	9.15447e-18	8.54903e-17					61	79	97	373	58	0	0	0	0	0	0	0	0	263	10826	14236	17353	19151	17790	5369	253	3323	566	8363	4748	6538	2745	63	158	58	32	330	35	23	35	54	13	121	282
ATP10B	211.44	3.1464	0.488924	6.43536	1.23179e-10	6.10128e-10					19	120	47	11	6	4	7	3	202	21	169	5	0	749	461	456	11704	629	966	8835	3981	101	809	0	196	3138	3844	10	10	33	2	4	4	150	859	12	92	8	14
KNTC1	4393.22	3.14631	0.14369	21.8966	2.79904e-106	7.549e-103					1417	1362	1915	1177	4172	951	1413	3216	1891	1678	1276	1945	2810	26717	31646	35666	44289	54404	42040	36622	33364	23228	4365	57591	34706	39538	33758	2192	3586	2420	5158	5666	3551	1410	1639	3261	4169	4614	2516
LINC01899	0.97241	3.14436	3.06005	1.02755	0.304161	0.392931					0	0	9	0	2	2	0	0	0	0	0	0	0	132	0	0	0	0	0	0	0	0	0	0	0	0	0	0	0	0	0	0	0	0	0	0	0	0	1
RN7SL508P	4.60181	3.14403	0.635117	4.95031	7.40943e-07	2.47808e-06					0	0	0	0	0	0	2	0	0	0	0	5	5	1	3	3	1	2	2	2	2	2	0	2	0	2	2	6	0	4	30	80	1	0	8	26	0	7	9
VXN	267.361	3.14371	0.485103	6.4805	9.14207e-11	4.58804e-10					3	1841	150	3212	165	1	17	4	2	3	5	2	25	138	1225	7393	246	418	128	400	461	44	51	294	0	2743	1	3	20	33	879	422	160	19	58	67	41	477	43
GPR158	1781.76	3.14231	0.368633	8.52422	1.53845e-17	1.41177e-16					93	20	324	203	296	3	82	441	42	183	316	70	5	0	17607	45874	57496	36676	35224	8878	67166	21253	2714	44185	8158	11513	9572	784	26	9	1652	152	230	103	404	665	4	56	61
FAM181B	101.927	3.14149	0.548985	5.72237	1.05051e-08	4.29929e-08					72	203	0	6	10	8	6	37	241	29	33	4	40	8	2	444	2	1037	0	30	0	3	38	31	53	17	12	2216	28	4	670	0	94	46	48	10	107	68	187
GREM1	1073.5	3.137	0.397899	7.88392	3.17258e-15	2.40417e-14					772	145	9	53	1093	735	1260	368	706	315	90	1181	21	373	940	910	76	2376	3210	13523	3974	2174	1213	545	6317	3555	2914	1403	673	2745	455	25	88	6895	2787	618	461	928	908
TAS2R1	0.969014	3.13444	0.970449	3.22989	0.00123839	0.00269459					1	0	2	0	5	0	1	0	0	0	2	0	0	4	16	0	7	4	4	0	0	0	0	0	0	7	4	0	4	2	0	0	0	6	5	6	0	0	2
DBH	372.981	3.13387	0.325821	9.61837	6.688e-22	8.50827e-21					396	21	553	306	910	113	44	26	193	488	57	314	75	319	64720	131	1502	663	962	2289	365	3762	237	940	19	876	5802	600	49	26	15	398	66	277	660	2914	516	160	459
H2BC16P	3.53776	3.13368	0.695195	4.50762	6.55577e-06	1.95283e-05					12	4	1	0	5	0	1	24	0	0	1	0	0	9	1	2	0	4	0	2	2	2	0	1	0	14	0	10	10	10	9	16	2	0	2	0	0	2	1
LINC01210	7.54725	3.12985	1.19066	2.62866	0.00857215	0.0162205					0	0	1	0	0	0	1	0	0	0	0	0	1	0	19	321	17	0	0	41	14	46	0	398	68	0	0	0	0	6	0	0	0	2	0	0	3	13	0
MTND2P8	128.425	3.1297	1.57592	1.98594	0.0470396	0.0763371					0	0	0	0	0	0	0	0	0	0	0	0	0	0	0	0	0	9316	7749	5942	0	3889	0	2140	0	1226	1379	1	0	1	0	4	1	0	0	4	6	0	0
IGSF11	136.355	3.12947	0.429121	7.29274	3.03709e-13	1.93733e-12					0	21	45	23	113	17	5	34	0	71	16	101	0	725	588	2319	361	1713	241	515	9	2005	80	4596	1631	0	1827	5	60	16	113	31	45	38	22	15	497	67	518
TCEAL6	116.764	3.12888	0.773384	4.04571	NA	NA					1	19	2	2202	0	0	0	0	4	234	1	7	0	0	0	337	6	30	62	94	0	0	14	4	0	0	0	0	3	1	12	125	136	0	24	15	1	802	13
EIF4E1B	2.00706	3.12863	1.14012	2.74413	0.00606723	0.0118121					0	5	7	4	0	0	0	0	0	3	1	0	0	8	0	0	0	0	0	0	30	0	0	0	0	0	0	13	0	2	0	0	3	0	2	43	0	0	13
SYP	2068.59	3.12737	0.191952	16.2924	1.11711e-59	1.30993e-57					5232	1212	2132	2898	2216	235	419	1860	1887	1229	2921	775	1290	6790	8040	4806	3968	7007	5947	1730	6466	2689	686	4914	117	10748	801	3075	2181	731	4617	4752	2956	1092	4626	5459	754	6024	3055
TP53TG3C	22.5886	3.12324	0.865496	3.60862	0.000307833	0.000733026					0	6	1	11	26	0	0	0	0	0	0	0	0	0	0	0	0	0	0	0	0	0	0	67	0	0	0	4	90	2	16	55	33	4	145	77	36	37	110
FTLP12	7.22672	3.12257	0.428838	7.28147	3.302e-13	2.09986e-12					5	1	4	1	1	0	0	15	1	4	1	6	0	19	0	10	5	11	9	7	15	15	3	1	7	17	3	3	45	7	12	9	31	10	5	41	23	3	28
KCNH2	2373.46	3.12047	0.219642	14.2071	8.27906e-46	4.66234e-44					6499	1174	1318	2880	4176	128	822	934	1466	1897	1328	854	355	21375	26818	6268	6545	23591	13049	4645	13600	6563	1114	13117	3083	39010	9265	3745	2593	1160	2063	2250	1834	1668	1947	5299	2811	748	2888
POTEF	5005.56	3.11941	0.677523	4.60414	4.14183e-06	1.26511e-05					0	0	0	0	0	1	0	3	6	9	19	0	0	849	70	0	855	167	544	6	40	3849	30	0	1020	266	1345	8509	6603	9969	16243	8324	19284	11421	16642	18158	4594	12988	21670
NF1P1	9.17805	3.11841	1.51404	2.05966	0.039431	0.0651666					0	0	0	0	0	0	0	0	0	0	0	0	0	17	0	0	0	0	0	0	0	0	0	0	0	0	0	2	0	3	5	0	0	0	1	0	0	0	7
GREP1	45.7904	3.11631	0.410909	7.58394	3.35217e-14	2.32471e-13					9	16	73	6	0	3	5	8	6	34	12	12	15	4	2	51	24	2269	118	12	110	170	4	8	4	46	480	41	29	28	11	217	28	59	98	99	21	108	168
LINC01664	27.7213	3.11614	0.33991	9.16753	4.83975e-20	5.42737e-19					23	29	17	17	21	1	11	12	4	18	12	20	5	121	380	178	109	254	65	96	141	162	30	234	6	174	158	62	8	14	22	86	34	8	17	87	5	3	152
LINC00616	16.959	3.11311	0.806575	3.85967	0.00011354	0.000288258					7	0	17	1	0	0	24	0	5	2	1	0	0	2233	92	11	3	93	3	24	14	7	0	6	6	258	6	14	1	6	0	4	0	0	0	0	0	6	2
NXPH2	258.585	3.11173	0.657377	4.73355	2.20626e-06	6.97816e-06					0	57	0	55	13	2	5	1	0	7	0	8	16	0	370	34412	1229	16995	247	1271	83	1965	82	2739	83	0	0	0	6	3	498	48	116	8	17	1	17	48	37
FAM72D	1041.24	3.11144	0.199688	15.5815	9.71736e-55	9.06842e-53					171	136	139	239	532	67	85	114	153	99	189	70	103	15212	8859	16485	8739	11194	33780	8041	14242	6805	2377	10379	5635	17942	5308	774	1170	453	360	473	363	191	301	581	308	636	1019
XKR4	304.675	3.11097	0.42146	7.38141	1.56628e-13	1.02406e-12					624	172	6	146	44	84	0	85	26	200	23	31	0	518	4746	5973	323	143	77	7469	5956	200	470	875	1632	0	7998	0	869	16	328	566	10	235	202	46	9	138	257
RAB3C	332.839	3.11095	0.359728	8.64807	5.23796e-18	5.00772e-17					289	12	120	419	12	126	126	39	30	424	265	26	498	5005	650	375	2381	4158	839	1024	3499	2603	136	1432	106	2738	374	0	97	13	30	952	635	213	357	75	63	2864	603
LINC01209	1.98827	3.10828	0.886516	3.50618	0.000454592	0.00105583					0	0	0	0	0	0	0	0	0	0	0	0	0	0	0	0	73	18	0	5	0	6	0	9	14	8	15	1	10	6	2	20	0	2	0	3	7	4	4
TIMELESS	5278.23	3.10121	0.143017	21.6841	2.89639e-104	6.0089e-101					3716	4774	5209	3508	9135	792	1072	2703	3363	3398	2454	3289	5785	24207	34654	30871	40901	64968	38971	13940	38274	18590	5243	40322	13747	42197	15350	2178	4512	3296	7210	6932	7460	1624	3405	7281	7361	11658	5477
RFX4	81.1202	3.09923	0.488439	6.34517	2.22179e-10	1.07271e-09					5	4	0	70	94	12	4	9	11	0	2	5	10	26	352	9653	279	18	155	152	886	13	18	130	620	240	26	57	26	89	12	48	651	4	30	20	17	98	20
FANCA	2870.9	3.09777	0.174369	17.7656	1.30485e-70	2.83804e-68					1312	1407	954	1084	1067	688	322	1518	961	1155	718	1060	1046	16593	15533	44965	65074	54444	29708	12448	32136	29306	4607	19322	17475	24500	19436	714	1584	679	1377	4477	2270	703	1082	3433	1622	1268	1446
LINC01749	5.03186	3.09388	1.1703	2.64367	0.00820135	0.0155878					0	0	11	1	0	3	0	0	2	3	0	1	11	77	0	0	39	0	0	0	538	0	0	0	0	0	0	0	1	1	2	9	0	0	0	0	7	0	8
UCN2	10.171	3.09284	0.467274	6.6189	3.6189e-11	1.89518e-10					15	1	4	2	0	0	25	6	0	11	10	1	2	18	0	20	23	16	13	16	59	37	0	12	11	23	71	0	2	4	3	61	7	22	33	6	21	4	6
TMEM132D	2192.24	3.09258	0.487422	6.34477	2.22758e-10	1.07512e-09					14	154	278	204	16	0	3	532	0	657	504	1340	478	721	12987	18887	6341	34545	16689	13049	78662	41479	1617	175406	58	0	928	338	62	293	19	608	37	81	774	7146	278	66	776
KLK14	143.912	3.09199	0.448411	6.89544	5.3697e-12	3.04758e-11					41	27	98	10	213	11	43	48	47	13	252	214	498	113	605	82	5219	506	180	450	1449	129	113	332	12	201	282	50	44	22	12	99	5	53	959	98	159	18	68
GRIN3A	674.577	3.08764	0.370062	8.34358	7.20732e-17	6.26431e-16					169	32	937	94	901	126	138	767	16	270	135	74	349	236	4674	1770	782	5757	9587	2677	21818	4624	247	1071	238	1225	661	103	4345	135	352	1782	50	203	182	4472	49	1589	565
LINC02944	18.8408	3.08674	0.779083	3.96202	7.43197e-05	0.000192861					5	1	0	1	0	0	1	0	0	1	10	0	3	0	0	52	22	1340	0	22	0	22	0	120	11	46	0	35	0	2	51	358	26	10	2	0	7	1	39
FAM166C	124.26	3.08458	0.370492	8.32565	8.3868e-17	7.25672e-16					258	31	122	105	144	7	6	96	207	191	108	34	96	197	6	113	237	243	160	72	281	109	49	32	6	29	159	525	17	83	91	250	41	2	272	796	183	77	109
FAM178B	187.821	3.08383	0.304847	10.116	4.69129e-24	7.05655e-23					200	38	74	31	264	10	130	17	248	24	88	34	0	2335	5787	860	1326	1542	480	1253	1089	1015	342	799	69	7999	2647	43	3	179	38	16	24	29	187	73	99	117	25
CALY	68.8811	3.08296	0.485207	6.35391	2.09914e-10	1.01677e-09					149	6	116	244	175	3	5	4	36	126	322	3	2	952	9	43	23	9	18	43	91	64	47	28	9	692	14	183	0	11	8	14	9	7	9	759	3	4	43
LINC00488	1.19622	3.08166	1.2112	2.5443	0.0109496	0.0203173					0	0	0	0	0	2	0	0	0	0	0	0	0	0	0	0	0	0	0	0	0	0	0	0	50	0	22	2	0	6	2	0	1	8	2	1	0	4	4
LINC02112	5.47744	3.08066	0.949025	3.24613	0.00116983	0.00255448					4	0	0	0	0	0	2	0	0	0	7	0	0	61	135	24	210	79	0	64	0	98	0	91	90	92	6	1	0	0	0	1	0	5	22	5	0	4	0
MOGAT2	14.3521	3.08022	0.773821	3.98054	6.87593e-05	0.000179173					2	12	22	1	1	4	0	2	3	3	0	4	2	0	0	15	332	34	0	28	680	30	29	0	8	0	0	4	2	8	0	4	0	42	42	4	4	9	14
ATP8A2	10706.1	3.07884	0.351386	8.76198	1.91848e-18	1.89946e-17					258	575	1427	542	744	22	31	1095	105	819	260	1507	1752	51098	132178	44716	71646	285133	12409	97952	115549	286745	4109	1017726	398	2794	68946	2573	42	52	1086	10113	1900	1851	2680	2080	797	1261	1101
ASPHD1	480.901	3.07883	0.245648	12.5335	4.89495e-36	1.67534e-34					1270	261	1210	272	739	82	72	354	443	311	374	309	238	3497	1830	1802	3171	2329	1285	1692	2365	1090	434	1720	220	3521	1148	1339	1401	62	630	528	691	107	828	1101	34	83	687
COX6CP13	1.68427	3.0785	0.703247	4.37755	1.20021e-05	3.46423e-05					1	4	0	1	1	0	1	3	1	0	0	0	4	3	0	2	6	3	0	0	3	3	0	9	0	0	4	8	9	0	4	4	0	0	0	1	0	0	1
LINC03060	56.333	3.07792	0.33198	9.27141	1.83701e-20	2.12454e-19					2	55	46	159	67	4	21	38	15	58	0	21	9	524	210	417	31	872	216	350	63	135	37	568	14	477	144	281	54	29	102	71	125	37	51	92	7	45	36
SRSF12	362.729	3.07782	0.262569	11.722	9.83576e-32	2.53362e-30					21	466	526	799	273	61	28	70	53	259	43	164	332	799	361	1908	1140	2995	1488	1215	971	1457	202	2449	688	459	1011	80	92	612	990	1067	880	166	382	1066	694	836	1058
NSG1	1272.91	3.07657	0.404854	7.59921	2.97948e-14	2.07855e-13					34	1393	926	3409	67	118	129	385	28	1278	15	877	398	0	1827	33478	8756	16292	10024	12659	652	14361	520	10470	5276	0	6334	35	1003	928	582	346	9090	88	640	1712	788	87	2256
COL20A1	13.5933	3.07519	0.58935	5.21794	1.80921e-07	6.49987e-07					1	2	21	0	0	2	0	0	0	5	1	3	4	54	8	8	42	84	52	20	4	17	8	8	0	4	352	0	1	4	186	53	0	3	5	32	3	49	10
RPSAP23	1.73565	3.07463	0.962688	3.19379	0.00140417	0.00302746					0	0	0	0	0	0	0	0	1	0	0	0	0	14	0	12	0	23	36	8	13	7	0	0	0	19	0	2	0	0	0	0	6	0	8	14	2	0	4
ABTB3	722.963	3.07425	0.316239	9.72128	2.4469e-22	3.22231e-21					15	175	2205	383	1519	268	112	1045	8	683	987	1100	567	43	3448	1581	14784	2282	4376	4396	4397	4033	409	3054	154	601	2275	19	138	81	78	511	333	92	1326	900	798	633	543
RAB39A	1604.31	3.07242	0.198864	15.4499	7.55691e-54	6.53237e-52					403	278	396	173	797	122	95	174	353	312	99	287	386	21499	24287	28568	18889	30148	15853	21069	29740	21060	3335	20561	2809	30711	8886	208	634	134	1710	394	895	250	314	743	218	384	1041
MAFA-AS1	1.99118	3.07137	0.874501	3.51214	0.000444522	0.00103387					0	0	3	0	0	0	0	0	1	0	1	0	1	27	0	0	10	0	0	7	0	0	0	0	23	0	13	6	18	2	5	0	1	3	6	12	9	1	8
KCNH4	197.333	3.0709	0.305618	10.0482	9.35719e-24	1.37828e-22					26	43	81	89	28	96	14	40	56	33	52	35	100	5245	1147	699	887	1185	1206	514	183	278	395	1416	88	1210	553	163	2359	47	353	161	73	58	31	753	44	78	459
OR51A9P	1.48242	3.06617	1.33434	2.29789	0.0215682	0.0376428					5	0	0	0	1	0	1	0	11	2	0	0	0	0	18	0	0	0	0	0	0	0	0	0	0	3	0	8	0	5	0	0	0	0	8	0	0	0	2
SV2A	2049.92	3.06616	0.156812	19.5531	3.8796e-85	2.82792e-82					327	1062	1752	1505	2419	276	483	897	1023	1289	798	763	987	6197	10277	8831	7278	12176	8106	5623	14937	4780	1183	9562	1013	10392	4109	3770	2081	1342	6248	3269	4354	1695	4084	7616	1505	10916	3013
FANCI	3259.11	3.06457	0.164072	18.6782	7.44339e-78	2.78817e-75					3368	1212	1312	2616	1883	573	967	2158	992	939	1018	996	967	29476	23697	31961	31208	52295	21963	12662	33630	19287	3716	19920	20008	32997	14327	2047	2504	2628	5573	5584	3490	1316	1818	4432	3587	2729	3584
NPTXR	4062.2	3.06433	0.242216	12.6512	1.10157e-36	3.93502e-35					1076	3078	4294	1493	3014	142	300	3263	1559	2623	1128	3082	1646	33966	20073	35987	19874	72924	7949	11307	34170	36202	3180	40717	680	2816	18523	1410	2422	175	9846	12089	4525	1902	3066	10533	2443	6459	6965
CHEK1	1833.04	3.06277	0.159519	19.2	3.70028e-82	2.12333e-79					1513	867	1271	1082	1982	305	326	1267	878	796	536	841	978	14638	11645	25712	12766	20910	10978	21640	11749	11709	1759	22958	10333	21031	10968	770	1775	1255	2173	987	2490	336	1022	1694	1703	1088	1344
DUSP26	1147.55	3.06104	0.367877	8.32082	8.73577e-17	7.53932e-16					36	405	904	5117	1552	27	17	617	27	1746	11	992	1960	261	223	2047	13303	9401	1574	2113	1356	5465	233	5540	80	18	1378	973	71	426	1041	1477	2064	375	431	4520	1286	325	9508
ARHGAP33	2478.39	3.06071	0.237966	12.862	7.36693e-38	2.80234e-36					1259	1918	3871	4335	1190	333	409	1317	542	1836	1864	1106	1851	1612	2035	4040	10596	10285	5541	1414	5633	3276	924	2393	1448	1388	3982	1245	4838	625	2682	10025	5543	853	2893	5741	1753	5048	5197
UGT1A10	1.2555	3.06051	2.43592	1.2564	0.208969	0.284804					0	0	0	0	0	0	0	0	1	0	0	0	0	0	0	0	0	0	0	87	0	0	198	0	0	0	0	0	0	6	0	1	0	0	4	6	0	0	0
TMEM121B	493.583	3.05799	0.24388	12.5389	4.57238e-36	1.57493e-34					332	397	496	223	414	42	196	230	248	259	360	308	339	491	1524	1019	728	1868	659	480	824	800	202	1265	59	972	731	276	505	201	1712	1961	2859	393	633	2460	250	715	1779
GPC5-AS1	121.39	3.05772	0.646282	4.73124	2.23154e-06	7.05565e-06					54	0	231	149	10	6	321	0	174	222	333	0	4	223	0	16	0	1618	745	268	217	333	178	0	2010	16	544	43	0	3	1	13	0	0	70	34	34	0	24
LMNB1-DT	186.278	3.0572	0.333572	9.16504	4.95302e-20	5.54746e-19					0	6	11	3	0	0	0	0	1	2	0	0	0	2083	2121	7780	3218	7945	1916	1104	4281	4748	306	2227	589	2799	481	3	11	3	9	18	6	6	5	9	4	11	15
BNIP3P37	6.37114	3.05692	0.744359	4.10678	4.01215e-05	0.000107916					0	8	2	1	3	0	0	0	0	3	2	2	5	2	0	0	0	0	2	0	0	2	0	0	0	4	2	0	0	3	0	48	2	0	24	31	24	44	0
COX4I1P2	1.23123	3.05601	1.0109	3.02304	0.00250247	0.00519247					4	0	0	0	0	0	0	0	0	0	0	0	0	6	4	0	2	1	11	0	0	0	0	0	9	2	8	0	3	8	0	18	0	1	0	0	0	8	0
GLDC	249.793	3.05524	0.278812	10.9581	6.07832e-28	1.21792e-26					206	395	50	91	126	112	152	1172	169	53	32	443	753	339	1452	437	1619	677	2351	1080	1638	819	107	1570	5	793	359	8	15	251	88	219	127	79	98	81	202	380	132
HS6ST3	1961.57	3.05461	0.496769	6.14896	7.79933e-10	3.58161e-09					102	44	0	0	0	4	8	3	0	104	0	0	0	31571	8234	49176	384	96563	6129	4027	1441	32929	859	1009	111327	7417	17388	41	2	37	11	2	0	0	13	10	8	10	21
LINC02999	3.85881	3.05395	0.855167	3.57117	0.000355386	0.000838269					0	0	1	0	0	11	2	0	1	0	0	0	3	122	60	0	0	0	0	0	60	0	0	0	0	89	1037	6	4	9	0	8	3	3	15	2	6	0	5
SYT2	304.171	3.05352	0.374381	8.15617	3.45818e-16	2.85707e-15					77	174	27	10	64	26	6	25	460	30	128	511	71	98	61	4901	304	177	99	1529	1649	200	75	1663	40	58	179	86	444	60	6185	167	1088	51	169	54	247	2037	52
UNC13C	386.18	3.05193	0.531197	5.74538	9.17172e-09	3.7719e-08					0	0	80	8	0	6	3	1	12	3	10	6	0	97	0	3203	19969	8303	17281	1497	194	19330	435	463	7487	49	119	3	10	16	209	0	6	64	214	120	4	2	14
ADAMDEC1	1322.72	3.05088	0.410811	7.42648	1.11527e-13	7.39403e-13					1031	116	419	951	1201	1855	1128	127	195	295	195	540	13	8866	28956	9468	5451	1121	6960	21619	1917	8168	8262	2069	4498	6614	3610	846	171	3412	385	68	118	2433	1480	840	169	616	892
RPL36P6	5.30506	3.05085	0.628288	4.85581	1.19895e-06	3.91899e-06					1	0	0	0	1	0	0	0	0	0	0	0	0	8	5	14	5	9	10	7	26	7	1	17	5	17	23	2	1	0	0	109	13	0	5	27	0	2	4
LINC01583	8.30791	3.04909	0.731374	4.16899	3.0595e-05	8.35424e-05					5	0	0	0	0	1	21	0	3	1	1	2	2	0	11	0	0	0	23	32	59	28	0	0	173	47	25	6	99	13	1	10	2	1	10	6	40	2	3
GRM8-AS1	45.8322	3.04889	0.832678	3.66154	0.000250699	0.000605597					4	0	0	0	0	0	0	0	0	0	0	0	0	0	360	1773	724	1498	358	501	155	2225	52	1115	0	383	769	0	11	1	0	77	0	0	2	13	0	0	2
LOC107984685	2.33353	3.04757	1.08498	2.80887	0.0049715	0.00981921					0	0	0	1	4	0	0	0	5	6	0	0	0	71	0	0	0	73	8	63	15	42	0	7	0	0	0	0	1	0	2	0	0	2	0	4	1	0	1
SPSB4	580.416	3.04672	0.378753	8.04409	8.68912e-16	6.9333e-15					50	4034	778	703	71	26	2	354	6	350	7	330	348	4	465	8768	960	4527	681	231	2482	1072	184	3760	309	166	139	193	200	416	1121	115	7217	56	300	752	404	4450	939
ZNF705D	1.74902	3.04591	1.66209	1.83257	0.066866	0.104598					0	0	0	0	0	0	0	0	0	0	0	0	0	0	33	0	0	0	0	0	0	0	0	28	0	0	0	2	0	0	0	2	25	2	2	1	14	58	0
RPL10P8	4.09176	3.04537	0.90199	3.37628	0.000734744	0.00165368					0	0	0	0	12	0	0	0	0	0	0	1	0	0	0	5	21	8	0	1	2	2	0	0	1	0	0	1	0	41	19	2	0	37	1	4	43	0	6
HOXB1	38.6057	3.04391	0.743153	4.09594	4.2046e-05	0.00011289					5	1	0	0	10	0	0	0	0	13	0	15	0	0	0	0	0	8	2	3	2	870	0	0	0	2	0	117	0	9	30	134	2	14	66	25	2	10	26
BPIFA1	616.351	3.04328	0.795954	3.82344	NA	NA					4	90	0	993	370	1628	56	173	12	169	965	12	10	60	1805	2406	206	180	0	1260	17075	3621	34863	27	146	0	0	91	0	36	1	125	14	0	150	5	15	1103	4
LINC02851	7.89219	3.04286	0.414148	7.34726	2.02306e-13	1.31088e-12					0	0	0	4	8	0	0	1	1	5	3	0	2	13	13	41	51	79	53	70	18	40	3	66	7	20	15	55	12	12	6	37	15	2	17	34	8	4	2
DGKI	262.539	3.04127	0.351677	8.64789	5.24615e-18	5.01377e-17					5	19	28	373	12	25	220	7	23	141	15	32	30	823	110	6431	63	6432	437	1082	467	2011	235	658	3236	804	4418	30	242	186	501	527	312	105	230	588	54	101	546
CNGB1	65.768	3.04063	0.421301	7.21724	5.30517e-13	3.31281e-12					6	9	49	105	14	8	3	1	17	119	141	10	0	74	199	444	1226	792	19	220	640	110	36	906	198	37	641	49	2	55	6	21	5	23	40	946	37	2	105
NLGN4X	2968.58	3.03737	0.360885	8.41643	3.88128e-17	3.44676e-16					10	285	949	540	299	160	31	1561	1	616	0	453	1510	26219	724	83659	24342	56307	139756	11401	82358	16361	2169	61614	5620	5552	8648	23	154	600	2397	1883	1970	483	1069	2963	330	5490	2198
CBLIF	2.03898	3.037	0.958535	3.16837	0.00153295	0.00328255					0	0	0	0	8	0	4	0	0	0	0	0	0	15	0	0	0	0	14	0	0	0	0	0	0	27	0	2	0	11	5	4	0	0	4	7	10	5	25
ARHGAP11A	1883.73	3.03628	0.192167	15.8002	3.09934e-56	3.08447e-54					2305	513	1678	2148	2308	397	639	852	962	775	996	566	946	3713	4688	7390	3557	8936	4959	2811	8544	3502	929	3458	1455	7496	1892	1766	6133	2423	10914	1254	4392	616	1433	6725	2973	3692	7420
SPTBN4	1019.16	3.03578	0.286104	10.6107	2.65651e-26	4.70736e-25					23	348	1727	505	671	69	43	198	235	710	919	558	997	3179	1655	1537	8966	16851	3217	2236	7579	5466	1039	4731	704	893	2928	925	3306	134	2894	340	760	751	1194	3073	52	1301	1340
FHOD3	2159.78	3.03541	0.294859	10.2945	7.46314e-25	1.2024e-23					72	1418	647	892	1223	78	103	1048	35	414	72	797	861	44624	54286	21286	40956	33910	12136	12140	22594	19962	6184	32147	1927	948	22363	39	1052	81	2504	2733	1310	986	548	1648	1451	1634	916
POU3F1	114.876	3.03457	0.387867	7.82375	5.12737e-15	3.82743e-14					15	32	391	53	22	27	61	13	3	39	10	63	3	10	289	32	413	107	65	55	123	79	18	47	72	5	70	8	2653	156	422	38	25	55	113	56	168	50	256
NKX6-3	11.5204	3.03424	0.540397	5.61484	1.96748e-08	7.86468e-08					0	1	5	8	6	6	1	1	1	11	1	3	1	23	0	12	4	7	39	5	0	16	5	10	14	3	36	4	14	127	2	4	9	187	6	5	17	16	4
KIF18A	1797.91	3.03257	0.164663	18.4168	9.63121e-76	2.98568e-73					327	492	717	837	918	143	219	471	374	507	681	342	346	23491	19304	12412	24800	36687	32608	20044	15696	16443	2956	13832	10097	25822	8030	1472	1050	2130	2025	540	894	529	448	2047	669	769	2133
CCDC166	1.83556	3.03205	1.08851	2.7855	0.00534459	0.0104916					0	0	1	1	0	1	0	0	0	6	0	1	0	73	0	0	0	0	0	4	3	0	0	0	0	17	12	0	7	0	0	2	0	0	0	31	4	2	2
AURKA	1457.64	3.0311	0.182767	16.5845	9.01955e-62	1.22857e-59					1248	921	1142	1780	1387	410	234	1435	985	634	1439	572	1175	17188	8518	7857	8230	7061	11960	4808	9854	4588	1212	7604	4050	6986	2001	1995	2269	2055	1937	1139	1204	575	597	2135	846	2570	2575
LINC00942	31.429	3.02673	0.399401	7.57817	3.50459e-14	2.42667e-13					3	51	1	1	6	2	7	0	898	3	4	9	8	245	23	209	25	93	6	55	18	20	14	64	20	1519	52	4	1799	26	90	77	19	61	33	66	68	107	18
TMSB15B	695.727	3.02672	0.309466	9.78046	1.36585e-22	1.83086e-21					17	665	459	2675	204	25	31	58	12	46	3	37	36	57	383	5642	10830	7246	7800	4514	3839	4520	1159	7053	2809	143	4520	25	966	493	1071	1585	1189	317	631	1735	605	1771	1561
CPNE4	320.727	3.02659	0.39799	7.60469	2.85579e-14	1.99587e-13					14	125	716	9	195	6	41	35	119	141	74	34	0	122	61	18259	5606	4352	601	3661	7157	4091	795	799	397	181	692	1009	131	27	45	101	542	7	210	154	23	260	206
PRR11	1301.38	3.02639	0.188706	16.0376	6.9772e-58	7.64939e-56					765	394	1193	898	1554	338	254	392	774	763	522	544	990	16125	4495	5774	4007	9813	11030	3308	6153	2284	910	4462	3389	9916	1747	1071	2784	3326	2846	1069	1936	796	1158	3404	996	2926	3648
MIR1289-1	1.602	3.02549	0.564064	5.36373	8.15222e-08	3.04186e-07					0	0	0	4	3	0	0	0	1	0	1	0	1	8	0	4	7	17	3	3	3	2	0	9	2	7	5	3	9	2	1	8	0	2	1	8	5	0	4
NYAP1	294.524	3.02432	0.307143	9.84662	7.08848e-23	9.71919e-22					98	133	248	267	404	17	12	0	72	234	102	171	271	338	2503	2786	184	1830	144	610	547	1876	89	1496	46	313	1641	370	58	48	1005	703	795	80	278	2224	363	85	1084
DUXAP9	390.786	3.02329	0.419114	7.21353	5.45191e-13	3.39894e-12					25	22	24	94	53	23	40	20	19	21	105	0	2	3114	158	126	13837	79	61	660	1249	398	131	2328	12151	170	341	107	1394	240	43	161	305	630	755	1769	87	3780	176
ST6GAL2	1152.53	3.02169	0.332111	9.09841	9.1662e-20	1.0033e-18					119	391	889	362	1086	64	122	531	128	655	8	615	227	655	28800	3754	17988	12673	5134	5446	19880	15110	1088	1677	306	386	3684	216	1275	2	1928	5093	1928	30	1063	2944	278	321	3946
RFC4	1914.01	3.0215	0.168426	17.9396	5.78711e-72	1.3455e-69					1033	2638	2317	4531	2809	451	317	1563	1457	940	900	1046	1082	3294	2686	6363	9685	9854	3382	4791	4825	4310	883	7543	3067	6448	4855	1453	3142	6581	3242	3063	3994	788	1829	2276	3667	4213	3344
VAX1	6.14329	3.02122	1.12415	2.68756	NA	NA					0	26	0	1	0	1418	0	0	1	0	0	0	0	0	3	0	0	0	0	0	0	0	0	0	0	0	23	0	0	13	0	1	0	8	2	0	91	63	10
GPT2	2438.63	3.01879	0.199576	15.126	1.0914e-51	8.13122e-50					3851	3605	4062	2192	3966	495	492	1060	1044	2056	1422	1901	1075	14149	8866	18831	22795	18115	5693	5599	11444	7266	1432	16927	1040	23034	4048	581	1224	1697	1491	3443	17164	763	1625	3229	2099	3213	1311
LINC02401	2.14239	3.01817	1.03116	2.92696	0.0034229	0.00693945					0	0	0	0	2	0	0	2	13	2	2	0	0	13	0	0	0	38	6	0	0	0	0	0	0	0	16	3	0	8	0	2	0	0	6	3	0	0	4
LINC01282	20.4395	3.01789	1.04942	2.87576	0.00403052	0.00808142					0	3	3	0	4	0	0	0	2	1	0	1	0	86	0	591	0	0	541	133	62	299	0	652	0	1451	0	0	0	4	0	0	0	1	1	10	0	7	8
SHISA8	565.747	3.01561	0.41628	7.24419	4.35029e-13	2.73618e-12					349	25	99	137	212	160	5	115	70	185	91	134	26	4841	7730	3924	2737	3245	3939	3023	5625	3809	5274	5373	2866	6672	2768	48	5	9	0	90	15	2	65	363	7	3	31
LOC100132078	8.3444	3.01439	0.498258	6.04986	1.44973e-09	6.47176e-09					0	7	1	0	0	0	0	39	1	2	0	5	3	4	13	43	244	47	64	28	5	22	20	6	23	22	27	0	13	19	30	5	18	19	2	6	32	18	9
RNU7-20P	4.25761	3.01348	0.809757	3.72146	0.000198078	0.000485297					5	0	0	1	0	0	0	1	4	6	1	3	2	0	15	0	0	796	0	0	2	0	3	0	1	461	0	1	9	2	8	15	0	1	0	0	5	3	6
RHBDL1	244.011	3.01162	0.270207	11.1456	7.52171e-29	1.60491e-27					350	318	298	171	92	75	17	30	76	377	385	112	195	114	193	107	1620	194	270	170	645	484	36	492	406	622	472	713	300	129	24	1974	426	57	378	630	109	220	73
FAM86MP	2.73691	3.01142	0.745157	4.04133	5.31499e-05	0.000140645					7	1	2	2	1	1	0	2	10	1	1	4	0	0	0	0	22	0	23	0	0	0	0	0	0	0	0	1	0	7	0	6	5	1	15	1	0	1	10
GPR83	77.9008	3.01097	0.442535	6.80391	1.01815e-11	5.6143e-11					2	5	4	550	0	11	8	4	6	23	3	6	2	12	1748	775	149	513	214	1142	0	544	45	57	1632	23	55	0	60	29	34	92	75	21	29	53	227	40	204
FAM171A2	1119.27	3.00807	0.259806	11.5781	5.31929e-31	1.30776e-29					284	2012	2487	2964	1035	160	82	323	640	2033	284	1193	1911	1899	1457	8926	3144	12946	5629	3844	8168	5221	1510	6540	935	3289	2513	79	449	306	1813	751	3101	361	465	2183	260	614	2002
ESPN	1048.72	3.0072	0.265346	11.3331	8.99679e-30	2.0459e-28					1710	1477	1294	878	2306	121	331	620	815	1173	1241	586	148	8774	2377	1327	7428	3372	7454	2922	3050	3269	3125	3968	6018	6548	3716	1755	3059	1054	173	223	191	462	1175	2972	1028	144	381
CAVIN4	211.844	3.00708	0.28083	10.7078	9.3555e-27	1.72113e-25					3	49	165	238	46	10	35	34	72	101	7	61	160	440	342	1663	375	2633	1098	578	632	1734	114	1872	260	274	1129	27	245	127	419	764	720	167	79	606	368	278	923
KLHL1	60.2761	3.00707	1.40089	2.14655	0.0318294	0.0536257					0	0	21	1	11	27	0	0	0	19	0	0	0	1180	0	539	0	3201	0	0	0	6949	0	0	0	197	0	0	0	3	1	0	0	86	0	26	4	0	1133
GOLGA7B	2469.49	3.00521	0.294709	10.1972	2.03994e-24	3.18019e-23					1382	956	2937	230	932	134	172	2785	497	507	2397	738	659	156338	400	8726	9701	17536	4437	8755	47821	8083	3527	25445	252	7112	14813	883	563	88	1621	1055	4031	469	1516	1572	183	851	2052
DNMT3B	918.747	3.00518	0.187449	16.032	7.63751e-58	8.33942e-56					491	826	818	379	737	110	208	280	343	382	441	243	643	14218	4893	8633	16221	10206	4140	3422	7433	3717	720	6566	1591	12246	4920	224	331	432	1186	859	2563	180	377	1210	462	825	2036
LINC02321	20.8278	3.00505	0.41588	7.22575	4.98351e-13	3.11917e-12					5	39	40	60	11	0	0	7	8	12	2	14	3	921	4	100	51	118	24	23	100	147	12	31	0	238	25	59	4	19	7	29	9	5	6	11	4	15	60
LINC02097	2.44339	3.00278	0.814702	3.68574	0.000228039	0.000553924					0	4	0	0	1	0	0	2	0	4	0	2	8	0	0	38	0	0	13	0	0	7	0	10	0	10	0	1	0	4	2	13	9	2	5	0	0	0	11
LOC105373277	2.28178	3.00139	1.24051	2.41948	0.0155429	0.0279685					1	0	0	0	1	5	1	0	0	3	0	0	0	0	0	0	0	0	0	24	0	24	17	0	143	47	0	2	0	2	0	0	0	0	1	0	0	0	0
LINC02249	65.9211	3.00095	0.554739	5.40966	6.31434e-08	2.38713e-07					0	1	4	14	0	0	0	0	0	2	3	1	2	485	0	3520	2144	1432	9	160	409	677	64	2273	29	74	38	1	26	14	258	15	103	2	3	2	8	150	32
TEX11	144.303	2.99995	0.808952	3.70844	0.00020854	0.000508896					0	9	2	0	2	11	9	2	0	1	35	9	0	21576	675	211	564	0	0	447	0	1213	0	109	1546	304	0	18	0	25	12	1	3	8	5	4	4	5	4
LINC01711	5.16408	2.99791	0.511725	5.85843	4.67251e-09	1.98047e-08					1	4	8	0	0	5	10	0	0	2	1	4	0	2	12	19	0	0	20	29	3	2	0	0	12	1	4	2	12	8	2	3	12	18	24	20	5	26	6
LOC105375844	78.4869	2.99772	0.622949	4.81215	1.49314e-06	4.82161e-06					0	2	0	0	0	0	0	0	0	0	0	0	0	98	541	1420	109	31	27	2906	1091	65	37	368	1009	3	6872	0	66	2	0	15	0	2	7	4	0	2	3
CENPVL3	1.7676	2.99695	1.34817	2.22298	0.0262172	0.0449309					0	0	0	9	0	0	0	0	2	147	0	0	0	0	0	0	0	0	2	17	1	0	0	0	0	0	11	0	0	0	0	31	0	0	0	0	4	2	1
H2AC21	192.345	2.99447	0.371061	8.07003	7.0283e-16	5.65831e-15					3	25	0	29	2	1	0	0	0	0	11	0	2	588	2212	3648	5239	3731	7812	1552	5145	1585	352	2924	1562	1004	707	19	29	10	2	15	7	3	4	7	2	8	62
TMEM158	741.322	2.99221	0.30349	9.85935	6.24545e-23	8.61144e-22					178	1344	112	659	721	105	736	636	4560	2764	371	653	317	37	1598	1334	1014	577	1147	1239	1460	183	164	1228	415	1743	272	563	78	97	202	1038	2154	206	262	137	105	217	2726
SYT7	2924.6	2.99126	0.263125	11.3682	6.01971e-30	1.38762e-28					5195	420	1112	249	6355	116	1013	1869	1592	1447	2365	1829	163	107747	13764	7965	4427	15823	1117	11929	32591	25272	3222	7101	586	51502	12314	1905	2324	206	4414	2063	2540	889	2315	6151	2192	1570	4313
CYP26A1	24.0012	2.99121	0.512723	5.83398	5.41201e-09	2.27639e-08					8	151	12	14	21	0	4	8	36	1	3	5	8	0	15	801	3	8	10	9	79	49	6	11	169	4	3	12	7	21	14	11	100	77	4	2	28	207	10
CRMP1	6812.71	2.99096	0.204209	14.6466	1.4168e-48	9.16332e-47					5337	2862	4706	9241	8634	573	1412	2206	3223	8731	2551	4855	2297	3733	78179	83647	24989	74240	50054	37273	23893	49491	6994	43813	3625	73565	19095	7480	3190	2300	10919	6935	16346	4510	4124	11542	2693	2309	14715
MEGF11	2558.19	2.99082	0.341779	8.75073	2.11984e-18	2.09116e-17					473	38	1294	108	51	23	372	374	68	178	25	279	283	7389	8468	4339	18634	82630	1049	9793	32767	108364	1671	20656	93162	26482	33154	77	113	166	1342	1893	339	383	1080	2305	704	126	324
CENPK	632.995	2.99056	0.18191	16.4398	9.93118e-61	1.2694e-58					363	972	707	1213	597	218	289	705	274	637	488	112	315	2167	2944	4426	2760	5724	2344	1876	5395	2641	584	2065	2005	2167	1892	773	430	916	490	929	676	237	523	1094	410	1081	515
LINC00629	9.5359	2.99003	0.483628	6.1825	6.30946e-10	2.92081e-09					0	0	17	1	1	7	1	3	0	3	5	7	23	34	39	33	95	58	8	52	70	26	16	48	16	16	0	2	4	12	10	48	19	2	8	0	12	40	30
SMKR1	107.454	2.98947	0.283898	10.5301	6.27823e-26	1.08471e-24					24	211	175	179	61	30	12	57	50	50	6	114	86	120	93	97	90	154	111	67	134	46	21	138	11	30	30	264	275	197	63	372	143	98	141	398	290	75	405
CFHR3	36.2486	2.98634	0.642155	4.6505	3.31139e-06	1.02523e-05					120	0	56	5	122	0	106	1	21	2	16	18	0	1066	0	0	0	229	575	16	7	7	13	164	358	13	71	0	153	7	0	4	0	15	1	74	2	0	0
RN7SL376P	2.11857	2.98575	0.724108	4.12334	3.73414e-05	0.000100797					0	0	1	0	0	0	0	0	0	0	0	0	0	39	24	77	39	0	25	26	77	30	0	18	34	26	7	0	2	4	0	0	0	0	1	0	0	2	2
LOC100420540	29.5077	2.98562	0.695735	4.29132	1.77613e-05	4.99813e-05					0	0	0	0	0	0	0	0	0	0	0	1	0	41	0	0	0	0	0	0	0	0	0	0	0	0	0	96	132	116	100	87	61	57	69	129	83	85	229
SOX3	1.30483	2.985	1.43879	2.07466	0.0380183	0.0630221					1	0	0	1	0	7	0	0	0	0	0	0	0	6	0	2	0	6	6	2	598	0	0	117	0	0	0	0	0	2	0	0	0	0	515	0	0	2	0
VN2R10P	5.81591	2.98494	0.467761	6.38134	1.75543e-10	8.55513e-10					6	5	0	0	0	3	0	1	0	2	2	3	1	2	12	22	26	56	33	14	34	30	4	26	0	11	18	0	13	1	3	66	15	6	12	14	19	12	8
PPP1R12BP1	5.17352	2.98454	1.89876	1.57183	0.115989	0.170978					0	0	0	0	0	0	0	0	0	0	0	0	0	0	0	0	45	0	0	0	133	257	0	0	0	0	475	0	0	4	0	0	0	0	0	0	0	0	2
LINC03021	100.067	2.9841	0.594129	5.02265	5.09624e-07	1.74048e-06					0	114	36	3	12	7	6	1	1	6	0	17	22	51	0	3680	0	7823	513	3160	9	2908	48	1910	12	0	139	0	2	15	65	0	0	4	2	122	75	70	19
OLFM4	57.871	2.98408	0.451793	6.60496	3.97622e-11	2.07224e-10					7	24	147	1	0	0	0	12	3	14	6	2	23	96	190	496	4719	502	197	384	442	66	172	57	66	97	220	40	11	29	4	17	39	132	56	50	5	454	46
NWD2	12.641	2.9839	0.972405	3.06858	NA	NA					0	74	0	0	5	2	2	0	0	0	2	0	0	13839	0	23523	0	34	0	34	0	100	0	0	100	1660	0	2	2	3	19	0	2169	2	2	2	2	16	2
TDRD5	321.93	2.9833	0.622836	4.78986	1.66902e-06	5.35618e-06					0	12	37	0	0	27	29	0	3	0	0	5	1	11948	0	523	102	2444	47	2279	1546	205	323	2232	22791	0	2746	0	357	129	144	4	110	88	112	11	393	173	11
ADM2	410.499	2.98185	0.231046	12.9059	4.16985e-38	1.6135e-36					700	533	968	178	144	144	120	50	108	70	132	467	353	761	418	682	437	920	388	437	1033	817	125	1257	342	247	445	50	720	180	673	299	5866	1094	394	1158	1452	788	547
RN7SL149P	0.833664	2.98118	0.924048	3.22622	0.00125438	0.0027266					0	0	0	0	0	0	0	3	0	0	0	0	0	0	7	13	5	5	5	0	5	2	0	3	0	13	9	0	2	0	1	5	0	0	5	10	0	2	0
CAB39P1	3.12714	2.98106	0.498167	5.98405	2.17654e-09	9.55114e-09					5	5	9	1	1	1	2	0	1	1	1	4	4	2	0	0	0	0	0	0	2	0	0	0	2	4	0	7	14	2	6	5	14	6	4	15	3	1	6
BRWD1-AS1	14.5621	2.98035	0.506202	5.88768	3.91655e-09	1.67279e-08					4	0	3	4	3	2	0	8	2	10	1	1	18	18	5	12	35	24	7	17	12	895	2	26	1	6	6	16	11	2	13	56	38	8	17	52	25	18	15
TFPI2-DT	19.1444	2.97841	0.531982	5.59872	2.15946e-08	8.59005e-08					0	4	0	2	1	0	0	0	2	2	2	1	2	1134	6	480	0	95	147	39	60	25	55	37	203	52	454	0	23	3	24	58	0	4	1	2	17	0	6
PLK4	816.49	2.97726	0.179602	16.5769	1.02335e-61	1.37999e-59					427	669	1270	879	856	226	396	752	408	436	373	245	452	3120	4741	6220	3250	4556	3557	2804	4631	3001	621	4515	2275	2480	2830	614	2358	970	1546	2032	1902	337	332	1396	566	904	1413
GJB4	28.2206	2.97631	0.425807	6.9898	2.7527e-12	1.61112e-11					7	287	13	2	13	4	11	3	6	12	8	10	0	19	35	449	100	155	12	88	66	87	42	65	197	183	111	8	0	13	2	4	103	83	104	7	30	87	14
SPRR2D	16.173	2.97379	0.843125	3.52711	0.000420125	0.000980511					58	59	10	41	0	0	0	9	10	1	0	0	15	0	0	0	0	24	5	15	233	0	0	40	0	0	0	12	0	32	0	4	0	16	22	9	119	0	15
PPP3R2	8.85215	2.97365	0.792143	3.75393	0.000174083	0.000430695					0	0	3	4	0	0	0	5	0	1	0	0	5	0	0	0	2	2	19	8	25	1	0	1	0	0	2	0	206	11	5	91	0	1	0	36	0	23	6
PCLO	5469.34	2.97345	0.191491	15.5279	2.24541e-54	2.0459e-52					1481	458	2370	959	2429	152	659	1791	1123	1818	937	954	931	58921	52927	28599	33846	97071	107671	44560	42699	38277	5282	65566	10782	98168	59280	2982	3569	513	10645	7712	6680	3931	4478	8136	4073	2549	1850
LMNB1	12006	2.97345	0.181113	16.4176	1.43007e-60	1.7856e-58					5411	8752	11667	7412	5514	1487	1726	4526	2224	6453	4527	2258	4296	99886	163434	189324	192741	212474	126912	52095	182298	115362	23484	108946	46669	65549	38941	2969	9249	4290	9028	5035	14231	3302	5178	14708	4623	16592	9724
COL25A1-DT	1.34759	2.97206	1.19376	2.48966	0.0127866	0.0234387					0	1	0	0	0	0	1	0	0	1	0	1	0	0	0	93	0	0	0	0	0	0	0	0	0	0	0	0	2	6	8	0	5	2	2	0	6	0	4
SLC25A5P5	1066.13	2.97185	0.465342	6.38638	1.69855e-10	8.29591e-10					31	8	15	2	2	6	11	0	9	5	12	0	0	68	2	0	4	6	7	0	1	0	0	0	5	9	4	6885	2896	7728	1901	962	2652	1550	2513	2061	1753	5223	3228
SERPINA11	7.16259	2.9704	1.14827	2.58685	0.00968588	0.0181635					103	0	0	0	2	0	23	0	0	1	2	0	0	0	111	28	0	0	0	0	0	0	56	0	0	3264	0	41	25	8	0	2	0	2	1	0	0	51	5
IL19	16.0858	2.96873	0.634874	4.67609	2.92397e-06	9.11354e-06					9	5	0	6	0	2	0	6	3	6	0	2	0	19	101	0	346	22	12	154	384	34	0	11	111	0	57	4	2	162	2	2	0	32	84	0	3	5	4
MIR4652	1.71187	2.96853	0.941864	3.15176	0.00162291	0.00346063					0	0	0	0	0	0	0	0	0	0	0	0	0	2	2	1	0	1	3	2	0	1	0	14	7	6	14	0	26	0	5	15	0	1	4	1	15	0	0
LINC00320	2.08226	2.96796	1.29482	2.29218	NA	NA					0	1	43	0	0	0	0	0	0	0	0	7	4	0	0	3	19	15	0	31	4	0	0	235	0	0	0	0	0	3	14	0	68	0	0	0	0	1	3
LINC01193	1.30909	2.96377	1.17877	2.51429	0.0119271	0.0220005					0	0	0	0	0	0	0	8	0	0	10	0	0	204	0	23	2	6	0	0	0	0	0	0	8	0	7	2	0	3	8	0	2	0	1	2	0	0	2
IGKV2-18	4.63256	2.96181	1.16148	2.55004	0.0107712	0.0200289					0	0	0	0	58	0	0	0	0	1	0	2	0	0	5	0	0	0	0	9	2	2	5	0	0	0	8	0	0	13	0	0	0	119	0	0	0	1	0
POU4F3	13.5346	2.96052	0.540757	5.47477	4.38072e-08	1.68302e-07					0	2	0	5	5	4	1	34	2	9	5	8	1	0	0	128	7	9	7	3	1045	23	14	3	4	4	9	2	0	0	24	4	6	39	0	5	2	4	13
CKM	56.9496	2.95935	0.464584	6.3699	1.89156e-10	9.19859e-10					49	1	8	3	157	2	6	8	14	21	86	39	24	1428	635	201	831	43	153	161	63	32	64	84	486	737	0	14	0	110	14	42	15	234	20	35	119	48	27
TNFSF11	64.8023	2.95788	0.478887	6.17659	6.55023e-10	3.02707e-09					52	12	1	0	10	141	175	0	3	19	2	1	2	367	1471	10	547	145	252	826	39	236	44	20	617	88	212	6	8	150	10	6	4	38	57	10	13	1150	18
MGAT4EP	6.79887	2.95529	0.589199	5.01578	5.28189e-07	1.79978e-06					1	1	8	3	3	0	0	2	0	10	0	1	4	0	0	0	15	0	0	38	15	8	0	10	5	0	42	4	9	30	6	13	18	10	13	29	20	21	10
OVAAL	2.92365	2.95516	0.852735	3.46551	0.000529222	0.00121774					0	0	5	0	0	0	0	4	1	0	0	2	0	0	0	0	7	47	0	0	0	23	0	16	4	0	0	7	0	1	2	33	0	0	2	6	0	4	17
BHMT	75.3644	2.9549	0.653367	4.52257	NA	NA					13	1103	5	0	9	2	2	0	1	459	15	4	0	104	3	2509	0	12	0	684	13	158	11	2	55	0	0	0	8	85	6	109	23	32	76	1237	2	2	4
BPIFC	4.65623	2.95479	1.07655	2.74469	0.00605674	0.0117934					0	0	1	2	0	1	0	0	2	0	1	0	0	0	0	0	0	242	130	0	0	0	0	0	0	0	0	0	1	16	0	59	0	4	0	12	2	3	27
F13B	1.87855	2.95413	1.18347	2.49616	0.0125545	0.0230509					0	0	0	1	0	2	2	0	0	0	2	0	1	0	0	0	0	0	0	0	19	0	0	0	101	11	0	0	9	3	4	9	0	0	0	4	0	0	5
TBX18	463.746	2.95332	0.527707	5.5965	2.18719e-08	8.69524e-08					1	212	225	2	25	50	140	0	68	16	4	1	781	8943	504	37535	27	66	328	4760	92	515	440	210	1672	499	61	10	25	4	1319	1340	6070	16	651	228	5	145	19
TCF19	4354.59	2.95324	0.179423	16.4596	7.15329e-61	9.27521e-59					5020	4883	4958	10497	4587	638	749	2960	1618	3371	3490	2003	1398	3794	10685	16784	23776	26773	6984	8340	10652	5232	847	16087	4918	26322	2426	5823	3524	3714	12738	9795	13221	2738	5243	10033	2898	7642	10359
CALR3	4.76866	2.95203	1.02119	2.89079	0.0038428	0.00772685					0	0	0	0	0	0	0	0	0	0	2	0	0	517	63	0	26	13	14	70	0	15	0	0	0	173	0	2	13	3	3	3	2	0	5	0	2	0	0
FBXO5	1695.05	2.95162	0.152695	19.3301	2.99658e-83	1.83677e-80					963	1371	2008	3408	2316	723	426	696	692	1047	1018	584	775	3590	5443	7295	5832	12987	13332	5553	3803	6358	1021	9060	1992	5926	2881	1518	937	3329	5166	3137	2709	958	1156	3448	1587	3258	4771
POMC	424.992	2.95036	0.381901	7.72547	1.11441e-14	8.05353e-14					89	139	519	117	214	28	13	181	17	136	104	879	436	11533	3472	125	37	2167	445	231	1086	799	137	2216	114	293	1445	3837	18	109	20	1838	53	99	148	354	264	403	273
OR7E85P	2.03138	2.9497	1.20571	2.44645	0.0144269	0.0261382					0	0	0	5	3	0	8	0	0	5	0	1	0	0	0	0	0	2	0	4	0	11	0	114	0	0	0	0	0	0	0	2	0	23	0	6	0	10	0
LINC01639	2.44507	2.94895	1.17767	2.50406	0.0122777	0.0225795					0	0	0	0	0	0	0	1	1	0	0	0	0	173	0	0	16	14	30	0	0	0	0	19	40	0	72	0	1	1	0	2	1	0	0	7	0	0	10
LARGE2	1153.37	2.94885	0.269307	10.9498	6.66024e-28	1.33254e-26					1742	1420	942	294	3138	1459	591	288	2168	220	2202	593	318	6525	5877	567	1422	1063	490	1459	2031	1073	305	756	56	21934	532	1020	612	417	95	527	3492	1715	2228	4754	1922	669	872
PRELID3BP5	4.75073	2.94699	0.687121	4.28889	1.79568e-05	5.04842e-05					12	10	4	4	4	0	0	8	0	0	1	9	3	0	0	2	27	15	0	2	1	3	0	4	0	0	0	2	1	2	0	62	17	0	3	10	0	3	2
RPS3AP48	2.48928	2.94499	1.0668	2.76059	0.00576978	0.0112819					0	0	1	0	0	0	0	1	0	0	0	2	0	0	0	0	84	38	0	7	2	51	0	16	0	0	1	2	0	0	0	62	0	2	0	2	0	0	1
NEXMIF	1221	2.94205	0.294624	9.9858	1.75874e-23	2.52977e-22					530	122	400	567	888	52	72	950	26	671	243	312	424	231	2997	15822	16380	31935	17630	9720	4171	10199	2722	16280	9589	159	6674	1452	175	11	5334	1339	2097	86	1004	1925	100	1117	608
SLC4A11	966.13	2.94105	0.37652	7.81115	5.66699e-15	4.2209e-14					505	14896	76	50	800	170	240	2088	702	363	163	155	204	540	571	40456	434	443	169	312	4118	1647	667	1254	458	1368	1701	901	125	640	96	297	19031	155	1003	250	314	911	129
ZCCHC12	137.09	2.94105	0.405903	7.2457	4.30206e-13	2.70774e-12					5	45	222	379	2	12	71	79	20	87	10	131	0	2257	77	103	549	449	18	202	715	317	13	360	20	17	151	21	29	66	70	313	70	60	265	894	76	247	605
HCRT	4.06763	2.93997	0.686798	4.28069	1.86318e-05	5.22674e-05					11	0	2	24	0	3	3	1	3	0	9	0	3	15	0	6	0	5	15	6	0	0	0	0	17	14	11	2	0	1	2	2	0	2	8	44	5	0	4
EPHB1	1024.35	2.9398	0.319066	9.21376	3.14886e-20	3.57892e-19					813	202	1067	197	873	87	130	97	340	107	889	541	5	133	1722	10014	7230	6674	894	4319	2931	8193	1460	2709	506	1201	2114	39	193	54	13324	2336	1816	321	852	980	339	3264	344
SPOCK1	2116.07	2.93958	0.305801	9.6127	7.06718e-22	8.97372e-21					767	555	2106	278	713	290	987	87	1263	785	76	736	283	126	53723	18407	879	6844	3190	12522	12460	12810	2879	3835	9515	19518	7382	2776	5662	1087	589	281	571	1318	3290	13644	1500	2471	4012
HS3ST6	239.781	2.93927	0.527103	5.57628	2.45721e-08	9.71716e-08					429	67	62	15	243	0	15	110	160	79	920	24	45	543	1418	143	7150	1783	274	161	2514	1359	225	1982	11	8637	126	197	0	1	0	143	2	8	25	126	30	8	4
SERPINB4	21.9219	2.93892	0.799354	3.67661	0.00023635	0.000572821					0	243	5	14	20	1	3	8	0	9	4	4	0	7	70	173	0	41	7	156	1205	53	132	92	29	0	0	8	6	72	0	5	0	6	61	20	0	0	1
RBFADN	159.116	2.93871	0.343576	8.55332	1.196e-17	1.10618e-16					36	21	117	63	65	32	16	203	7	58	45	54	122	351	491	11	1255	1074	413	33	832	676	23	1879	110	46	45	214	451	167	139	433	327	132	246	467	126	502	265
OR7E158P	2.12492	2.93859	0.88723	3.31209	0.000926004	0.00205381					0	6	0	7	0	0	1	0	0	4	0	3	0	1	0	0	0	0	0	2	0	4	0	0	0	2	6	0	10	3	0	4	0	5	0	0	8	8	0
VSTM2B-DT	10.7506	2.93851	1.08795	2.70095	0.00691414	0.0133234					0	4	20	0	0	0	0	0	0	0	0	4	0	0	0	255	0	288	881	0	68	0	0	111	0	0	0	0	12	3	3	0	0	4	16	54	3	0	17
LINGO1	746.494	2.93782	0.33736	8.70828	3.08533e-18	2.99537e-17					341	656	207	326	347	108	486	234	57	283	241	411	49	1078	17461	505	231	448	343	1171	1264	300	479	376	138	1531	1457	201	1588	198	7649	312	7466	310	1524	1637	700	1717	2787
LGSN	200.288	2.93672	0.489704	5.99693	2.01084e-09	8.8485e-09					681	0	95	46	664	22	35	2	77	6	206	0	0	2464	0	25	26	1535	407	2607	1886	1533	300	2490	1651	2353	735	124	46	3	2	4	0	345	428	67	4	18	403
LOC100505782	1.80294	2.9359	1.24228	2.36331	0.0181127	0.0321847					0	0	0	0	0	0	0	0	1	0	0	0	0	0	50	0	18	8	0	0	11	16	0	0	0	0	0	0	6	0	3	0	0	0	4	8	5	0	0
ACAN	744.463	2.93479	0.429276	6.8366	8.10928e-12	4.51315e-11					9	67	70	0	186	206	8400	111	399	652	138	110	90	3009	3972	6713	314	759	709	1714	4372	3680	1830	329	132	9192	268	419	416	12	444	623	933	108	654	194	108	308	45
PLPP4	162.999	2.93439	0.45684	6.42322	1.33422e-10	6.58442e-10					0	129	32	15	3	25	79	7	11	4	7	42	0	412	498	4882	588	1911	182	2830	1955	1988	226	905	3386	345	2022	27	46	77	378	38	11	166	232	43	172	318	316
ARHGEF39	531.376	2.93297	0.185487	15.8123	2.56046e-56	2.56712e-54					466	396	703	1213	660	145	155	561	363	214	338	268	170	1893	1475	1930	2029	1748	2807	1152	2545	1015	322	1278	1066	1643	917	1180	715	312	674	1005	455	226	1006	1741	327	843	425
MAPRE1P3	2.48125	2.93202	1.01127	2.89934	0.00373945	0.00753027					0	0	0	0	0	0	0	0	1	1	0	1	0	10	0	0	0	1	5	101	0	0	1	3	0	55	170	2	0	0	0	30	0	0	22	0	0	0	1
STH	3.05081	2.93121	0.622993	4.70504	2.53812e-06	7.97544e-06					0	0	0	0	0	1	0	1	0	0	0	0	2	11	0	1	9	13	6	0	23	2	0	13	0	8	13	6	7	0	27	7	0	1	14	13	5	8	18
GAPDHP55	133.691	2.93087	0.565766	5.18035	2.21469e-07	7.86753e-07					0	0	1	4	0	0	0	0	0	0	0	0	0	763	502	2301	347	3626	1846	2224	2316	2603	0	2253	2741	2258	3561	2	7	2	2	10	1	1	0	2	12	9	0
GABRB1	49.1028	2.93075	0.884627	3.31298	0.00092308	0.002048					0	0	0	0	0	3	4	0	0	0	0	1	0	3361	0	2096	0	1152	0	1909	0	0	0	0	288	1375	0	1	2	0	106	15	14	2	33	5	0	0	138
KRT18P6	7.25246	2.93005	0.687262	4.26336	2.01375e-05	5.62728e-05					0	1	0	0	0	0	0	0	2	0	1	0	0	32	5	288	23	168	299	6	71	67	0	54	5	58	24	0	15	2	8	26	0	16	2	0	4	0	2
LOC101929536	27.9232	2.92887	0.337895	8.668	4.39785e-18	4.224e-17					21	0	106	18	15	7	3	27	10	14	19	25	25	21	38	2	44	39	26	26	24	7	10	40	20	41	17	71	23	82	0	52	26	18	74	137	82	12	36
TBX20	238.622	2.92826	0.663902	4.41068	1.03047e-05	3.00126e-05					6	0	0	0	18	23	1	17	3	10	0	8	3	3959	174	3502	2193	7437	8024	4148	0	435	45	7803	1817	1247	2464	0	0	0	41	0	22	16	18	6	141	4	4
STARD6	22.9118	2.92742	0.360194	8.12735	4.38769e-16	3.592e-15					10	0	1	45	11	1	2	10	1	5	0	8	18	53	229	279	134	165	241	356	213	413	30	233	49	239	372	24	2	25	19	34	8	5	10	0	5	12	7
LINC01788	1.3154	2.9271	1.81461	1.61307	0.106729	0.158927					0	0	0	0	0	1	1	0	2	0	2	0	0	0	0	0	0	0	0	6	0	25	0	5	0	0	0	0	41	0	0	0	0	0	0	0	2	0	6
HTR6	34.0161	2.92576	0.452824	6.46114	1.03918e-10	5.18915e-10					4	22	46	23	11	24	2	23	1	26	4	20	6	26	9	574	406	85	51	149	173	422	47	337	161	0	519	7	2	8	45	9	174	3	36	116	20	31	7
FEM1AP3	1.18818	2.92516	1.56417	1.87009	0.0614706	0.0969964					0	0	13	0	0	0	0	0	0	5	0	4	0	10	0	0	2	0	0	20	0	0	0	47	2	0	0	0	0	4	0	0	0	0	0	0	0	0	2
DNASE1L2	100.652	2.92501	0.27689	10.5638	4.38514e-26	7.66973e-25					59	21	253	19	186	16	34	17	30	127	131	148	25	187	149	125	771	243	249	139	505	310	24	339	257	704	396	152	64	9	36	610	71	28	298	163	20	39	53
CLCN3P1	239.467	2.92419	0.425463	6.87296	6.28838e-12	3.54436e-11					13	24	27	64	2	1	0	9	0	34	2	41	5	6	151	11477	947	291	8545	5221	642	6643	125	12301	540	5538	147	13	25	20	15	4	4	1	17	26	15	2	22
LOC101927314	4.60216	2.92255	0.636974	4.58818	4.47131e-06	1.35924e-05					0	0	0	2	0	0	1	2	2	7	0	1	3	204	0	63	45	39	42	24	5	39	0	29	121	51	0	0	0	4	0	1	0	3	0	6	1	0	3
LINC01561	7.17743	2.92131	0.689081	4.23943	2.24091e-05	6.21591e-05					0	5	7	0	0	4	2	0	0	1	0	4	0	0	0	15	4	3	0	8	5	7	0	0	10	0	12	0	8	6	136	10	4	15	20	6	18	106	45
KRTAP10-11	3.52281	2.92128	1.19024	2.45437	0.0141133	0.0256216					0	0	19	0	0	0	0	0	0	3	0	0	0	1	0	0	0	0	1	0	0	0	0	0	0	0	7	0	0	2	0	91	2	0	6	25	0	6	11
RN7SL79P	2.29858	2.91957	0.673604	4.33426	1.46253e-05	4.16785e-05					0	0	0	0	0	0	0	3	0	0	0	0	0	2	2	6	4	12	2	5	3	1	0	0	2	6	11	0	16	2	0	23	2	2	2	4	6	7	3
LINC01838	5.27558	2.91948	1.09098	2.676	NA	NA					128	0	2	0	0	0	0	47	0	0	0	12	0	0	0	0	14	0	0	0	0	0	0	4	0	0	0	4	0	8	1	23	2	0	3	8	0	3	0
GRIN2D	911.777	2.91934	0.366659	7.962	1.69286e-15	1.31688e-14					52	1472	1767	102	78	73	110	521	217	571	39	135	285	2827	1774	66938	168	7478	1691	1364	5540	861	1257	662	1042	2521	805	257	99	125	1053	452	4609	288	178	844	57	11204	2554
OVOL3	41.0025	2.91885	0.376237	7.758	8.62813e-15	6.31535e-14					17	62	19	11	23	2	1	17	7	11	3	15	14	17	13	30	31	43	18	67	17	0	5	22	41	51	11	23	29	281	53	200	17	92	45	66	239	29	37
FAM72B	1285.09	2.91879	0.209173	13.9539	2.97665e-44	1.55582e-42					231	280	235	623	410	108	117	202	297	204	329	167	194	18602	9762	8936	13113	23855	26385	8343	15333	5756	5246	21628	4728	13086	7477	842	1100	771	326	650	421	209	295	848	471	565	973
COX7B2	0.791025	2.91829	2.37796	1.22722	0.219738	0.297507					1	0	0	0	0	0	0	0	145	0	10	0	0	17047	0	0	0	0	29	57	0	0	0	0	0	0	0	0	0	2	0	0	0	0	0	0	0	0	0
CYP4F32P	18.1902	2.91766	0.905003	3.22393	0.00126445	0.00274709					0	0	0	10	0	0	4	0	0	0	97	0	0	828	0	17	0	0	341	0	224	0	0	0	0	14	255	1	183	2	0	2	4	2	5	6	0	41	1
TCP11X2	24.0466	2.91717	0.914938	3.18838	0.00143072	0.00308027					0	0	0	0	0	0	0	0	0	5	0	1	0	0	61	17	0	787	371	228	0	1395	20	1380	51	0	101	0	0	0	0	56	15	0	7	25	1	7	11
POU2AF2	37.3781	2.91643	0.628853	4.6377	3.52307e-06	1.08641e-05					18	20	10	0	4	74	2	2	0	0	5	1	4	82	0	0	269	131	1825	39	39	86	74	0	5735	45	0	0	4481	388	130	10	19	89	0	1	39	123	14
TENM4	3337.04	2.91511	0.315988	9.22539	2.82535e-20	3.23017e-19					579	372	529	830	682	261	141	489	73	1350	240	742	2160	378	5854	34560	3964	24301	15275	9081	16031	8585	3151	272315	4129	7751	16037	16598	956	334	4017	1574	1941	2849	1405	9845	2809	1806	4258
ANKRD18A	417.116	2.91469	0.271729	10.7264	7.64849e-27	1.41773e-25					4	80	39	33	119	9	24	385	57	124	12	111	229	5508	1715	2051	5349	2291	2084	986	4628	2680	661	4842	1566	1434	1505	261	767	200	404	1750	517	121	702	478	278	767	636
CLVS1	389.166	2.91274	0.373918	7.78978	6.71238e-15	4.96253e-14					52	464	48	285	30	0	26	53	54	85	35	26	90	1995	1597	14461	1895	4560	2603	2911	3695	1898	1714	2429	330	4425	1676	1	377	13	1172	231	651	27	55	307	27	231	1817
WNK3	1316.25	2.91214	0.224098	12.9949	1.3076e-38	5.25574e-37					212	119	371	253	537	62	94	582	178	212	120	210	583	27397	14217	21690	1155	22339	7371	20226	10500	2152	2961	34153	7905	18348	9685	488	24	689	496	1546	778	755	818	815	870	513	506
TTYH1	126.845	2.90981	0.457809	6.35594	2.07155e-10	1.00377e-09					27	9	36	862	0	27	18	12	36	16	67	12	4	17	12	7807	43	67	32	20	40	18	15	14	61	37	52	93	226	213	80	478	89	44	192	132	226	162	96
H2BC26	425.013	2.90828	0.404495	7.1899	6.48392e-13	4.01449e-12					0	28	83	75	13	30	8	77	27	73	27	0	58	7606	6362	8934	1353	9370	14314	3122	7068	5407	438	8228	3621	62	2828	68	0	28	91	408	129	0	14	282	66	6	343
ZNF969P	12.5206	2.90509	0.773803	3.7543	0.000173826	0.00043014					0	0	0	0	0	2	0	0	0	0	0	0	0	72	3	84	0	0	0	0	0	0	0	7	211	0	62	12	174	6	34	22	12	11	17	33	57	11	24
TBX10	15.8442	2.90128	0.515977	5.62289	NA	NA					45	0	0	0	0	0	10	0	1	5	17	0	2	10694	1056	60	73	118	73	33	56	151	45	48	53	416	32	22	16	17	2	0	6	4	0	13	12	2	0
RBFOX3	274.241	2.90108	0.447498	6.48288	8.99872e-11	4.522e-10					0	68	1774	3	0	17	5	121	1	29	6	144	5	103	148	823	2574	3173	227	397	3195	4947	484	1649	163	223	671	2	77	14	1175	647	1454	0	113	802	85	473	929
ZFR2	112.273	2.89799	0.476812	6.07784	1.21809e-09	5.48813e-09					14	42	258	282	1	3	0	278	1	269	0	168	157	9	13	446	0	532	160	681	5	14	57	171	0	16	0	4	40	48	222	641	273	0	41	174	35	173	157
REXO5	680.618	2.89797	0.192369	15.0647	2.76545e-51	2.00495e-49					476	841	700	786	1370	74	133	468	323	399	370	271	183	4848	2647	5539	4380	6807	3215	2215	2939	2303	372	1963	1328	5050	2367	2107	380	380	686	2191	650	176	445	1738	218	408	1035
TRPA1	213.365	2.89668	0.405676	7.14037	9.30792e-13	5.67996e-12					99	42	77	135	206	52	438	8	219	141	8	41	0	2708	1848	1809	45	4023	4574	1157	241	680	99	1925	2121	1200	1560	5	24	84	39	15	54	202	215	667	97	143	73
CLPS	1.25253	2.8957	1.21867	2.37611	0.0174961	0.0311651					0	0	0	0	0	0	3	0	0	1	0	0	0	54	1181	0	1	16	0	0	0	0	0	0	0	0	0	2	0	5	0	0	0	4	1	2	1	0	9
MUC13	125.114	2.89347	0.614555	4.70823	NA	NA					462	18	0	10	15	26	2171	0	2	0	77	0	0	3570	82	230	21	0	81	151	274	251	706	0	358	14254	0	64	129	44	4	0	2	632	4	0	305	131	4
CDKN2B-AS1	673.173	2.89049	0.19899	14.5259	8.31024e-48	5.18813e-46					90	70	77	348	158	18	41	220	57	162	64	82	44	3269	6144	13750	21018	13532	6767	6451	7121	10528	1581	9303	6523	2573	9832	167	135	143	123	300	134	64	274	339	43	72	100
C10orf126	1.42006	2.88972	0.816554	3.53892	0.000401764	0.000940589					0	0	0	1	1	0	0	0	7	1	1	0	3	0	2	61	46	17	3	7	6	6	0	0	0	11	0	0	1	0	0	0	1	1	2	0	0	5	3
SEZ6L2	4873.19	2.88886	0.201051	14.3688	8.12409e-47	4.84749e-45					7762	3763	5309	1062	7705	174	1554	2497	4167	3073	5795	5221	2063	35029	39171	36681	61225	45354	25902	25871	37256	16269	3641	25620	2920	43045	12447	7537	2838	426	8992	5145	7896	1221	6806	6379	692	5491	2087
LINC02316	0.985301	2.88606	1.12445	2.56664	0.0102688	0.0191687					4	6	0	0	0	0	3	0	0	0	0	0	0	13	11	0	0	0	11	7	0	0	0	0	7	0	20	0	0	0	2	0	0	0	1	0	2	0	0
RACGAP1	3670.43	2.88424	0.176385	16.352	4.21263e-60	5.04954e-58					1810	2362	2843	3784	3585	663	1065	1723	1719	1628	1435	1276	2393	51726	26004	33309	27214	70852	40046	10839	31643	16436	3482	34303	9601	33440	11705	1511	3001	4218	5222	2139	1933	609	967	4442	1662	3236	8218
FGF17	113.412	2.88325	0.363494	7.93204	2.15574e-15	1.65878e-14					17	31	136	114	26	12	32	118	37	38	21	67	198	8	43	45	898	178	270	67	201	35	22	119	36	12	698	34	29	42	89	404	133	9	184	464	182	401	46
DMC1	201.326	2.88212	0.350068	8.23301	1.82565e-16	1.54205e-15					19	300	386	4	19	19	121	1	25	181	55	120	5	125	345	2973	1343	4742	1530	1693	625	1626	203	4583	158	21	2770	82	62	29	68	130	135	53	41	527	18	3	683
ATAD2	10912.2	2.88033	0.15261	18.8738	1.87232e-79	8.55873e-77					2396	1820	4429	2662	5768	920	1790	4592	1995	2612	2854	1611	3150	222171	137587	93644	125050	168314	125726	89457	163250	117254	15846	162705	40493	168841	71139	3836	7474	6716	11329	7001	4245	1812	2524	6839	3791	5820	8245
KIF24	890.628	2.87866	0.206568	13.9357	3.84478e-44	1.99795e-42					503	603	789	839	710	90	80	733	276	524	259	364	458	1413	2642	4902	5880	8895	3573	2569	6359	3016	765	4466	666	1766	1855	1238	210	587	1959	3518	1941	565	1146	3017	455	1967	1598
TNNI3	57.6076	2.87666	0.375405	7.66281	1.81907e-14	1.29344e-13					1	10	88	31	0	0	0	5	99	40	39	12	51	166	12	138	163	113	71	150	183	30	38	295	32	375	197	8	31	155	14	171	185	35	5	202	51	60	230
LOC100533628	53.8084	2.87633	1.05562	2.72478	0.00643452	0.012474					1	1	0	0	0	0	0	2	0	0	0	1	0	1062	0	0	36	2346	0	1298	0	0	0	0	810	13	3954	0	10	3	0	0	0	0	2	0	0	0	0
GPR61	21.2663	2.87622	0.418761	6.8684	6.4925e-12	3.65406e-11					1	3	24	16	36	5	7	8	4	12	11	16	7	24	0	4	7	81	17	28	73	85	0	7	0	27	43	54	15	16	2	149	11	18	39	125	11	6	83
ELOA2	200.068	2.87322	0.447022	6.42746	1.2975e-10	6.41261e-10					6	0	2	1	1	0	0	0	0	2	0	17	14	74	400	761	5403	3957	9236	3263	590	1637	174	4807	267	3478	4088	7	10	4	0	42	0	2	16	6	29	4	4
TRH	77.1384	2.87285	0.544203	5.27901	1.29885e-07	4.74533e-07					4	45	30	29	11	1	1	11	0	14	3	157	7	160	0	783	8	112	44	64	25	83	44	1632	5	0	0	181	2	11	20	196	24	52	8	2579	14	22	118
SYN2	590.734	2.87227	0.391875	7.32954	2.30937e-13	1.48613e-12					889	183	65	244	178	151	111	777	65	1002	0	77	252	15	19298	2566	3	2784	12354	588	19	647	99	1935	80	8636	739	665	147	729	1170	283	327	119	212	790	1755	205	3757
CEACAM5	8788.33	2.86943	0.545939	5.25595	1.47264e-07	5.34838e-07					50437	1017	343	223	29427	6	627	174	72423	3554	38284	103	90	15183	0	760	18158	17434	5287	11811	87521	1924	1174	174	68	12234	648	3096	13	151	3	87	35	263	10538	3048	973	162	27
SMIM23	1.55671	2.867	1.14328	2.5077	0.012152	0.0223744					0	0	0	0	2	1	0	1	1	0	8	0	0	0	0	0	0	0	0	0	0	0	0	0	0	60	0	4	1	5	0	0	0	0	14	3	0	0	0
LINC01192	1.97088	2.86593	1.25154	2.28992	0.0220261	0.038355					0	0	0	0	0	0	0	0	2	0	0	0	0	206	0	0	0	0	11	0	0	0	0	11	0	12	16	0	1	4	3	2	0	3	0	0	0	6	10
LINC02487	32.7193	2.86527	0.542806	5.27862	1.30161e-07	4.75475e-07					2	35	18	3	41	1	96	0	13	12	27	3	3	26	4	2091	3	55	95	29	11	7	5	0	0	254	14	0	16	17	77	9	79	12	75	87	20	379	46
H2BW1	1.30557	2.86418	1.28914	2.22178	0.0262983	0.0450527					0	0	0	1	0	2	2	0	0	0	4	0	0	0	0	0	0	0	1	0	0	0	0	0	17	0	0	0	11	3	1	0	0	3	0	2	11	4	0
[truncated: 28,007 more rows]
[truncated: 38 more columns]

## Sheet: Sheet1
309C	1871	19
593C	1411	41
391C	779	26
281C	976	25
515C	1333	17
SCLC-ZL-6-T	2647	57
SCLC-ZL-7-T	1127	39
SCLC-ZL-8-T	562	5
SCLC-ZL-4-T	506	186
SCLC-ZL-5-T	811	17
SCLC-ZL-9-T	911	16
SCLC-ZL-2-T	859	12
SCLC-ZL-3-T	117	3
T1	2649	80
T2	12710	122
T3	5681	27
T4	4685	48
T5	1502	3
T6	2988	55
T7	10394	134
T8	5310	69
T9	8553	99
T10	15589	222
T11	1779	20
T13	15704	921
T14	5498	47
T15	3075	51
1272LC	813	8
1274LC	912	68
1277LC	1791	102
1334LC	1518	21
1452LC	328	1
1490LC	1082	9
1520LC	2886	41
320LC	3252	64
409LC	1803	16
424LC	651	4
45LC	2042	58
498LC	1095	23
536LC	4334	30
539LC	1980	14
585LC	1628	24
618LC	3807	56
676LC	701	13
790LC	2188	55

## Sheet: DEG (Smoke T vs Non smoke T)
Table S6. Sheet2. Differential genes between smokers' tumor and non-smokers' tumor samples
Gene symbol	baseMean	log2FoldChange	lfcSE	stat	pvalue	padj			309C	391C	281C	515C	SCLC-ZL-6	SCLC-ZL-7	SCLC-ZL-8	SCLC-ZL-4	SCLC-ZL-2	SCLC-ZL-3	T1	T3	T4	T5	T6	T7	T10	T11	T13	T14	1272LC	1274LC	1277LC	1334LC	1452LC	1520LC	320LC	409LC	424LC	45LC	498LC	536LC	539LC	585LC	618LC	790LC	593C	SCLC-ZL-5	SCLC-ZL-9	T2	T8
LOC100420746	88.8559	19.5108	1.60557	12.1519	5.6022e-34	1.66301e-29			0	0	0	0	0	0	0	4	0	0	14269	0	3	0	450	11	0	0	2390	314	118	84	153	117	88	99	145	134	83	111	128	103	154	61	104	101	0	0	0	0	0
LOC647132	331.181	18.216	1.65868	10.9822	4.65385e-28	6.90747e-24			0	0	0	0	0	0	0	0	0	0	304	0	0	6	0	6	0	0	6	0	533	516	645	911	571	565	1011	961	417	1312	725	807	579	408	633	818	0	0	0	0	0
BACH1-IT3	62.5957	20.1955	1.94301	10.3939	2.64189e-25	2.61415e-21			0	0	0	0	0	0	0	2	0	0	0	1105	0	0	3411	0	0	1045	0	2985	3	11	0	2	7	0	6	1	4	8	2	4	0	7	3	1	0	0	0	0	0
[truncated: 30,002 more rows]
