# Supplementary material for: Characterization of the extrinsic and intrinsic signatures and therapeutic vulnerability of small cell lung cancers
Source: Signal Transduct Target Ther. 2025 Sep 10;10:290. doi: 10.1038/s41392-025-02378-6 (PMC12420805; doi:10.1038/s41392-025-02378-6)
Supplement: Supplementary file 10 — Table S13 [file 41392_2025_2378_MOESM10_ESM.xlsx]

## Sheet: Sheet1
Table S13. Clinical characteristics of tumors used in WES and summary of sequencing results of each tumor DNA
Patient #	Sex	Age	Tumor sample ID	Normal sample ID	Occupation	Tobacco smoke		Germline	Tumor stage	Mean coverage		Somatic exomic substitution mutations	Somatic exomic mutations (per Mb)	Somatic substitution								Somatic INS/DEL								Non-silent coding mutations	Tumor mutation burden
														Coding			Non-coding, transcribed		Intronic		Intergenic	Coding			Non-coding, transcribed		Intronic		Intergenic
						Smoking status	Pack year			Tumor	Normal			Nonsense	Missense	Synonymous	Untranslated region	Non-coding RNA	Splice site	Other intronic		Frameshift INDEL	Nonframeshift INDEL	Nonsense	Untranslated region	Non-coding RNA	Splice site	Other intronic
45	Male	53	45	45		Yes		No		210.99	186.768	140	3.1	6	101	33	39	9	3	107	5	12	3	0	1	0	0	13	0	125	2.5
234	Male	52	234C	234N		Yes	30	No	I&II	277.917	217.264	491	10.28	28	343	120	175	92	27	973	343	22	1	0	6	1	2	41	4	423	8.46
252	Male	57	252C	252N		Yes	60	No	I&II	185.214	240.059	264	5.44	10	180	74	52	24	10	319	42	8	0	0	1	1	1	12	1	209	4.18
259	Male	55	259C	259N		Yes	10	No	III&IV	257.671	255.569	324	6.84	14	215	95	91	74	15	531	145	17	1	0	1	5	1	16	4	263	5.26
281	Male	54	281C	281N		Yes	25	No	III&IV	194.439	215.838	317	6.6	18	216	83	82	83	10	502	182	13	0	0	1	0	1	15	4	258	5.16
309	Male	62	309C	309N		Yes	20	No	III&IV	245.256	237.892	87	1.82	6	63	18	28	26	4	140	70	3	1	0	1	0	0	14	1	77	1.54
320	Male	60	320	320		Yes		No		338.64	192.944	185	3.96	16	132	37	49	7	2	156	4	12	1	0	2	0	0	6	0	163	3.26
391	Male	48	391C	391N		Yes	20	No	I&II	202.168	188.348	439	8.96	26	309	104	110	81	7	663	243	9	0	0	4	2	2	23	7	353	7.06
395	Female	55	395	395		No		Yes		222.139	211.658	248	5.32	12	175	61	60	11	1	201	6	16	2	0	4	1	1	7	0	207	4.14
409		47	409	409		Yes		No		185.047	229.864	447	9.64	25	283	139	90	27	6	304	18	28	5	2	11	7	3	62	3	352	7.04
424	Male	58	424	424		Yes		No		129.44	189.918	248	5.24	6	172	70	34	16	6	171	5	11	1	2	0	1	1	9	0	199	3.98
515	Male	57	515C	515N		Yes	30	No	III&IV	226.2	270.781	398	8.3	18	285	95	72	41	14	519	66	15	2	0	3	1	0	17	2	334	6.68
536	Male	66	536	536		Yes		Yes		90.7237	303.464	202	4.12	10	140	52	41	8	8	135	4	3	0	1	1	1	1	7	0	163	3.26
539	Male	57	539	539		Yes		No		76.61	210.619	330	6.9	17	230	83	45	12	9	246	9	12	2	1	2	1	1	9	0	272	5.44
585	Male	61	585	585		Yes		Yes		163.903	277.29	60	1.28	4	43	13	11	6	2	60	0	4	0	0	2	0	0	8	0	53	1.06
593	Female	53	593C	593N		No		Yes	I&II	188.916	177.215	457	9.34	30	326	101	138	96	26	782	274	9	1	0	6	5	0	18	7	392	7.84
618	Male	84	618	618		Yes		No		288.613	161.511	320	6.66	16	219	85	59	14	5	297	8	12	1	0	2	1	1	10	0	254	5.08
637	Male	52	637	637		Yes		No		327.599	224.138	375	7.88	15	264	96	54	32	11	370	17	14	5	0	4	1	2	38	0	311	6.22
676	Female	66	676	676		unknown		No		335.947	321.248	332	6.88	21	232	79	55	22	6	262	15	9	3	0	3	0	2	13	1	273	5.46
735	Female	54	735C	735N		No		No	III&IV	185.037	163.837	525	11	28	364	133	162	119	18	824	238	25	0	0	7	2	1	25	7	436	8.72
766	Male	60	766C	766N		Yes	30	No	I&II	224.438	264.984	320	6.64	13	235	72	95	78	15	467	140	10	2	0	1	1	0	9	3	275	5.5
790	Male	78	790	790		Yes		No		162.957	115.088	152	3.14	6	105	41	46	19	12	392	5	3	2	0	2	0	0	45	0	128	2.56
1272	Male	57	1272	1272		Yes		Yes		224.953	139.576	104	2.26	3	70	31	25	16	5	215	4	7	1	1	3	3	0	13	0	87	1.74
1274	Male	65	1274	1274		Yes		No		204.304	181.028	248	5.12	13	182	53	55	20	14	439	7	8	0	0	1	2	1	30	0	218	4.36
1277	Male	68	1277	1277		Yes		Yes		243.164	197.056	241	4.94	14	171	56	50	16	9	255	8	4	2	0	3	2	0	19	0	200	4
1334	Male	68	1334	1334		Yes		No		208.032	160.328	178	3.74	10	120	48	42	24	5	369	2	8	0	1	5	1	1	36	1	145	2.9
1452	Male	68	1452	1452		Yes		No		254.388	193.33	200	4.2	12	137	51	31	17	3	161	5	9	1	0	2	0	0	12	0	162	3.24
1490	Male	45	1490	1490		unknown		Yes		299.834	285.727	488	10.26	28	332	128	89	25	4	354	22	21	2	2	5	0	1	19	0	390	7.8
1520	Male	61	1520	1520		Yes		No		351.304	412.394	952	19.82	63	670	219	203	45	29	729	35	34	1	4	9	5	0	33	2	801	16.02
2551	Male	57	T2551	N2551		Yes		No	III&IV	575.974	211.324	233	4.82	10	171	52	64	38	8	334	62	8	0	0	1	1	0	21	2	197	3.94
2567	Male	76	T2567	N2567		Yes		No	I&II	197.924	194.713	234	4.72	6	169	59	32	22	10	200	32	1	1	0	2	0	0	4	0	187	3.74
2724	Male	65	T2724	N2724		Yes		No	III&IV	177.663	237.254	242	5.04	12	171	59	34	36	12	306	38	8	1	1	1	3	0	15	0	205	4.1
2896	Male	65	T2896	N2896		Yes		No	I&II	189.779	261.998	149	3.1	7	107	35	36	17	11	190	28	6	0	0	1	1	0	10	0	131	2.62
2929	Male	63	T2929	N2929		Yes		No	III&IV	183.869	222.661	156	3.26	5	110	41	41	25	9	224	19	5	2	0	2	2	1	11	1	132	2.64
2979	Male	75	T2979	N2979		No		No	III&IV	244.047	205.948	462	9.58	26	327	109	90	54	17	576	80	16	1	0	3	2	1	34	2	388	7.76
3019	Female	66	T3019	N3019		No		Yes	I&II	201.836	205.264	292	6.16	11	198	83	70	36	12	409	61	16	0	0	4	2	0	10	2	237	4.74
3107	Female	54	T3017	N3017		No		No	III&IV	225.286	207.162	123	2.5	6	77	40	23	15	5	143	19	1	1	0	1	0	1	4	0	91	1.82
3291	Male	68	T3291	N3291		Yes		No	I&II	176.905	224.787	333	6.9	21	217	95	52	49	10	458	53	10	2	0	7	2	0	15	3	260	5.2
3421	Male	58	T3421	N3421		Yes		No	I&II	299.337	207.063	381	7.86	22	259	100	94	53	9	510	69	11	1	0	5	2	2	25	0	304	6.08
3556	Male	60	T3556	N3556		Yes		No	I&II	192.765	202.635	314	6.38	16	217	81	63	37	14	401	47	4	1	0	5	0	0	15	2	252	5.04
3881	Male	56	T3881	N3881		Yes		Yes	III&IV	187.511	209.373	247	5.12	10	171	66	49	33	12	303	32	7	2	0	4	0	0	25	0	202	4.04
3995	Male	56	T3995	N3995		Yes		No	I&II	240.268	223.662	207	4.28	12	142	53	45	33	6	271	34	7	0	0	1	2	0	11	1	167	3.34
4200	Male	72	T4200	N4200		Yes		Yes	III&IV	211.734	211.965	260	5.52	14	186	60	62	32	7	364	52	12	4	0	2	1	2	17	2	225	4.5
4357	Male	78	T4357	N4357		Yes		No	III&IV	200.148	224.914	394	8.1	21	271	102	79	49	15	539	41	9	1	1	3	1	1	7	1	319	6.38
4364	Male	57	T4364	N4364		No		Yes	I&II	199.65	201.656	261	5.4	6	182	73	66	22	9	304	41	8	1	0	3	1	0	11	0	206	4.12
4570	Male	66	T4570	N4570		Yes		No	I&II	189.275	228.226	278	5.88	15	192	71	81	60	16	488	65	13	2	1	12	5	0	51	9	239	4.78
5012	Male	63	T5012	N5012		Yes		Yes	I&II	286.548	206.894	167	3.44	6	125	36	35	28	7	187	26	2	3	0	2	0	0	0	0	143	2.86
5051	Male	68	T5051	N5051		Yes		No	I&II	224.271	254.049	472	9.76	21	334	117	105	56	17	533	95	15	1	0	3	2	0	26	5	388	7.76
5132	Female	50	T5132	N5132		No		Yes	III&IV	274.565	165.819	14	0.3	1	6	7	9	14	2	42	14	1	0	0	0	0	0	2	0	10	0.2
5294	Male	59	T5294	N5294		Yes		No	III&IV	209.504	238.783	273	5.62	10	191	72	66	37	14	344	31	5	3	0	3	2	0	12	2	223	4.46
5471	Male	51	T5471	N5471		Yes		No	I&II	160.522	198.493	298	6.24	17	196	85	93	59	18	498	66	13	1	0	8	2	0	49	5	245	4.9
5614	Male	56	T5614	N5614		Yes		Yes	I&II	190.83	197.465	243	5.08	4	163	76	67	22	10	329	48	10	1	0	2	1	1	15	0	189	3.78
5830	Female	63	T5830	N5830		No		No	I&II	215.898	217.726	159	3.26	11	97	51	29	14	3	195	18	4	0	0	1	0	1	7	0	116	2.32
5869	Female	62	T5869	N5869		No		No	III&IV	208.531	205.229	177	3.64	4	114	59	48	29	7	228	40	5	0	0	1	1	0	12	1	130	2.6
SCLC-ZL-2	Male	56	CHC	CHN		Yes	30	No	III&IV	197.369	238.492	195	4.16	10	138	47	104	57	6	495	117	11	1	1	2	1	0	19	1	167	3.34
SCLC-ZL-9	Female	77	CYMC	CYMN		No		Yes	I&II	251.454	270.329	122	2.54	8	79	35	26	38	5	183	46	4	1	0	1	1	0	10	0	97	1.94
E05A0099	Male	46	T0099	P0099		unknown		No		125.686	214.952	316	41.96	15	212	89	43	19	14	233	28	1123	645	14	173	122	61	1418	116	2084	41.68
E05A0185	Male	60	T0185	P0185		No		No		371.197	242.392	16	0.38	1	10	5	8	4	1	42	21	2	1	0	0	1	0	2	0	15	0.3
E05A0284	Male	72	T0284	P0284		Yes		Yes	I&II	202.099	232.128	849	21.66	48	521	280	120	73	39	877	58	100	134	0	26	12	4	169	19	846	16.92
E05A0320	Male	72	T0320	P0320		unknown		Yes	III&IV	286.759	175.745	513	11.56	19	323	171	97	69	19	687	95	33	32	0	7	4	0	72	6	426	8.52
E05A0331	Male	70	T0331	P0331		Yes		No	III&IV	203.478	104.907	1231	26.26	56	734	441	129	84	47	966	78	36	46	0	6	2	1	51	3	920	18.4
E05A0345	Male	71	T0345	P0345		unknown		No	III&IV	167.034	197.027	577	14	19	354	204	75	52	28	531	46	64	58	1	15	10	5	119	6	529	10.58
E05A0401	Male	43	T0401	P0401		unknown		No		412.138	182.721	358	7.3	18	263	77	75	52	17	433	91	7	0	0	2	2	0	28	3	305	6.1
E05A0459	Male	75	0459_C1	459_P1		unknown		No		180.223	259.63	347	10.7	12	219	116	49	24	8	171	17	98	90	0	21	6	1	117	14	428	8.56
E05A0469	Male	67	T469	P469		unknown		Yes	I&II	214.406	474.164	1307	33.18	55	759	493	187	112	48	1316	122	194	156	2	64	36	17	600	31	1231	24.62
E05A0564	Female	74	T564	P564		unknown		No	I&II	225.599	131.339	1272	30.86	53	774	445	157	89	52	1001	132	136	135	0	34	18	12	209	24	1162	23.24
E05A0729	Male	58	T729	P729		Yes		No		209.287	180.265	552	13.48	37	364	151	83	49	27	513	95	62	59	1	13	10	6	114	8	556	11.12
E05A1103	Female	40	T1103	P1103		Yes		No	I&II	242.473	134.737	1163	24.12	73	803	287	207	119	52	1171	246	35	8	0	4	4	3	49	4	974	19.48
E05A1114	Male	57	T1114	P1114		No		Yes		343.363	301.921	15	0.34	1	14	0	10	1	0	40	16	0	2	0	0	0	0	2	0	17	0.34
E05A1745	Female	60	T1745	P1745		unknown		No	I&II	391.059	280.85	376	7.88	20	256	100	123	89	20	713	193	16	1	1	3	2	1	43	5	315	6.3
E05A1764	Male	64	T1764	P1764		unknown		No		394.177	361.597	115	2.5	5	79	31	56	22	4	199	46	8	2	0	2	1	0	11	4	98	1.96
E05A3032	Male	57	T3032	P3032		Yes		No	III&IV	87.1112	104.635	542	35.38	5	281	256	80	42	11	475	45	866	344	17	176	100	35	1083	89	1559	31.18
E05A3033	Male	46	C3033	P3033		Yes		No		175.111	119.418	226	18.12	12	161	53	31	18	8	213	27	419	256	5	72	46	14	561	39	875	17.5
E05A3038	Male	68	T3038	P3038		unknown		No		147.062	74.1955	351	10.14	14	231	106	31	27	11	221	28	90	64	2	20	11	3	135	19	415	8.3
E05A3039	Male	56	3039_C1	3039_P1		unknown		Yes		199.176	254.458	145	3.28	1	89	55	18	16	3	79	10	14	5	0	2	1	1	35	3	113	2.26
E05A3411	Male	71	E05A3411_B30_C1	E05A3411_B30_P1		unknown		Yes	I&II	332.395	205.318	124	3.1	6	81	37	41	25	4	241	62	18	12	1	4	2	2	55	4	124	2.48
E05A4545	Male	72	E05A4545_T	E05A4545_N		Yes		Yes	I&II	374.436	198.791	265	5.52	6	202	57	53	38	9	281	78	10	1	0	4	1	0	13	4	228	4.56
SCLC-ZL-15	Male	71	FLY_T	FLY_B		Yes		No		196.465	180.352	430	8.84	23	310	97	174	112	20	986	451	11	1	0	5	7	0	31	5	365	7.3
SCLC-ZL-12	Male	39	GJM_T	GJM-Epithelium		Yes		No	III&IV	281.14	202.294	666	13.8	26	468	172	237	121	20	1286	343	16	8	0	5	3	2	46	8	540	10.8
SCLC-ZL-16	Female	67	HAQ_T			Yes	30		III&IV	199.571		331	7.3	1	330	0	0	0	0	0	0	4	30	0	0	0	0	0	0	365	7.3
SCLC-ZL-3	Male	71	HCQC	HCQN		Yes	50	No	III&IV	242.328	212.421	235	4.9	11	177	47	94	75	6	514	128	7	3	0	5	2	0	14	1	204	4.08
SCLC-ZL-6	Male	52	KFXT	KFXN		Yes	20	Yes	III&IV	272.786	267.74	317	6.58	16	214	87	119	63	16	551	173	11	0	1	2	2	0	16	0	258	5.16
SCLC-ZL-4	Male	58	LLFC	LLFN		Yes	30	No	III&IV	253.137	239.42	131	2.74	8	91	32	67	60	5	383	112	6	0	0	3	1	2	12	0	112	2.24
SCLC-ZL-18	Male	57	LZQ_T	LZQ_B		Yes	40	Yes	III&IV	443.595	291.168	266	5.44	17	185	64	88	54	11	505	168	5	1	0	1	3	1	22	0	220	4.4
SCLC-ZL-7	Male	62	SXM_T	SXM_N		Yes	10	No	I&II	401.847	297.055	404	8.44	17	290	97	123	75	23	688	148	13	5	0	2	1	0	26	6	348	6.96
T1	Male	65	T1	N1		Yes	20	No	I&II	213.869	219.213	384	7.94	18	254	112	143	102	10	795	409	11	2	0	3	5	0	19	6	295	5.9
T10	Male	62	T10	N10		Yes	30	No	I&II	153.494	167.068	4	0.12	1	1	2	8	19	0	47	102	1	1	0	0	0	0	3	0	4	0.08
T11	Male	45	T11	N11		Yes	50	No	I&II	190.264	178.883	213	4.44	7	153	53	94	87	8	425	401	9	0	0	4	0	0	14	7	177	3.54
T12	Female	65	T12	N12		Yes	40	No	I&II	220.98	183.5	310	6.28	23	221	66	96	80	20	601	404	3	1	0	2	2	1	14	6	269	5.38
T13/398	Male	70	398C	398N		Yes	20	No	III&IV	256.295	207.697	140	2.86	5	102	33	44	48	9	295	104	3	0	0	3	2	0	22	1	119	2.38
T14	Male	59	T14	N14		Yes	20	Yes	I&II	209.688	192.112	252	5.44	13	183	56	83	80	16	532	428	15	3	2	6	1	0	29	5	232	4.64
T15	Male	60	T15	N15		unknown		No	I&II	182.25	233.132	1055	21.72	49	718	288	275	245	38	2090	1368	25	5	1	10	4	0	56	18	836	16.72
T2	Female	60	T2	N2		No		No	I&II	245.023	202.756	409	8.58	27	277	105	157	125	16	928	661	18	2	0	5	1	2	26	4	342	6.84
T2175	Male	52	T2175	P2175		unknown		No		377.367	326.823	176	3.98	9	122	45	38	32	2	220	60	16	7	0	8	0	3	47	2	159	3.18
T3	Male	47	T3	N3		Yes	20	No	I&II	210.932	162.687	84	1.72	6	55	23	47	65	4	297	320	1	1	0	0	0	0	6	3	67	1.34
T4	Male	62	T4	N4		Yes	30	Yes	III&IV	193.699	201.508	248	5.14	14	170	64	117	65	10	533	340	5	4	0	3	2	0	17	14	203	4.06
T5	Male	59	T5	N5		Yes	20	No	I&II	221.998	198.16	137	2.84	6	97	34	44	40	5	271	211	4	1	0	1	0	0	8	3	113	2.26
T6	Male	50	T6	N6		Yes	25	Yes		210.668	218.801	288	6	17	209	62	136	126	21	1001	869	11	1	0	8	5	0	26	14	259	5.18
T7	Male	44	T7	N7		Yes	25	No	III&IV	195.897	216.9	1832	37.04	14	920	898	499	349	35	3344	750	5	14	1	8	6	1	49	10	990	19.8
T8	Male	47	T8	N8		No		No	III&IV	195.86	228.656	83	1.72	2	51	30	46	32	3	230	173	3	0	0	0	0	1	11	2	60	1.2
T9	Female	73	T9	N9		unknown		No	III&IV	180.375	187.96	1135	23.5	65	775	295	293	208	53	1664	829	37	2	1	4	3	0	45	11	933	18.66
SCLC-ZL-14	Male	70	WHB_T			Yes			III&IV	231.187		346	7.8	9	337	0	0	0	0	0	0	8	36	0	0	0	0	0	0	390	7.8
SCLC-ZL-21	Female	60	WSL_T	WSL_N		No		No	III&IV	299.719	192.07	351	7.28	21	249	81	131	91	17	679	208	10	2	1	6	6	0	19	7	300	6
SCLC-ZL-13	Male	57	XCM_T	XCM_B		Yes	30	No	III&IV	248.439	265.845	536	11.08	39	353	144	138	99	17	897	319	15	3	0	3	4	1	21	8	428	8.56
SCLC-ZL-5	Male	67	XGC	XGN		No		No	I&II	194.701	223.19	38	0.84	0	30	8	30	31	3	220	71	4	0	0	3	2	0	10	2	37	0.74
SCLC-ZL-11	Female	69	XGH_T	XGH_B		Yes	20	Yes	III&IV	282.109	236.634	112	2.36	8	72	32	32	32	7	261	127	5	1	0	2	2	0	9	3	93	1.86
SCLC-ZL-17	Male	65	XSL_T			Yes			III&IV	292.21		329	7.36	5	324	0	0	0	0	0	0	7	32	0	0	0	0	0	0	368	7.36
SCLC-ZL-19	Male	58	YGW_T			Yes	40		III&IV	244.441		462	10.46	8	454	0	0	0	0	0	0	16	41	4	0	0	0	0	0	523	10.46
SCLC-ZL-8	Male	70	YZHT	YZHN		Yes	40	No	III&IV	241.741	168.084	13	0.28	1	6	6	7	15	0	47	43	0	1	0	1	0	1	2	0	9	0.18
SCLC-ZL-10	Female	60	YMF_T	YMF_N		No		No	III&IV	463.793	278.76	16	0.32	2	8	6	18	20	1	50	69	0	0	0	0	0	0	2	1	11	0.22
SCLC-ZL-1	Male	47	ZJT	ZJN		Yes	20	No	I&II	270.87	226.484	252	5.2	10	182	60	76	65	10	437	172	7	1	0	0	0	0	13	1	210	4.2
mean		60.69								238.04	218.11	345.97	8.11	15.98	234.61	95.38	79.04	51.04	12.48	461.05	132.35	37.95	21	0.66	8.32	4.81	1.93	58.9	5.72	324.61	6.49
sd		9.04								78.58	56.96	299.08	7.88	14.31	182.42	116.29	69.15	49.42	11.58	443.86	205.61	139.35	76.24	2.21	24.71	15.7	6.97	182.65	14.69	320.48	6.41
meaian		60								214.41	211.32	273	5.88	12	192	66	62	37	10	354	60	10	1	0	3	1	0	16	2	237	4.74
max		84								575.97	474.16	1832	41.96	73	920	898	499	349	53	3344	1368	1123	645	17	176	122	61	1418	116	2084	41.68
min		39								76.61	74.2	4	0.12	0	1	0	0	0	0	0	0	0	0	0	0	0	0	0	0	4	0.08
																										p = 0.006 in TMB (t.test)	smoker (n=76)		mean	304.2	6.08
																													sd	257.89	5.16
																													median	230	4.6
																													max	1559	31.18
																													min	4	0.08
																											nonsmoker (n=18)		mean	171.78	3.44
																													sd	146.6	2.93
																													median	123	2.46
																													max	436	8.72
																													min	10	0.2
																											Unknown (n=17)		mean	577.71	11.55
																													sd	524.59	10.49
																													median	415	8.3
																													max	2084	41.68
																													min	98	1.96
