# Supplementary material for: Characterization of the extrinsic and intrinsic signatures and therapeutic vulnerability of small cell lung cancers
Source: Signal Transduct Target Ther. 2025 Sep 10;10:290. doi: 10.1038/s41392-025-02378-6 (PMC12420805; doi:10.1038/s41392-025-02378-6)
Supplement: Supplementary file 12 — Table S15 [file 41392_2025_2378_MOESM12_ESM.xlsx]

## Sheet: Total
Sheet1. Total nucleotide changes in the patients.
Feature	Measurement Unit	Non-smokers		Smokers		Two-sided Student's t test p-value	Two-sample Kolmogorov–Smirnov p-value	Potential carcinogens/etiology
		Mean	Std. Err	Mean	Std. Err
Total substitution	Mutations per MB	15.2289	3.14591	21.3353	2.11106	0.116204	0.0325198
Nonsynonymous mutation (including INDEL)	Mutations per MB	3.43556	0.691059	6.08395	0.591647	0.00555809	0.0134539
Non-AA-changed mutation (including INDEL)	Mutations per MB	12.5656	2.6711	17.1471	1.84907	0.167192	0.0550669
C>A	Mutations per MB	5.30889	1.42881	5.95421	0.63578	0.683505	0.027745	PAH, NNK	radon
C>G	Mutations per MB	1.91889	0.356517	2.46868	0.255281	0.217826	0.512302	1,3-Butadiene
C>T	Mutations per MB	3.54444	0.596794	6.71526	1.04923	0.0101317	0.354843	NNK	Tin	APOBEC	ultraviolet	Chlorambucil	Mustard Gas
T>A	Mutations per MB	1.81444	0.45969	2.15737	0.183348	0.495393	0.0826227	vinyl chloride	4-aminobiphenyl	1,3-Butadiene	Ethylene oxide	Melphalan and chlorambucil	aristolochic acid
T>C	Mutations per MB	1.83	0.34738	3.10816	0.503324	0.0397287	0.0299574	N-nitrosodiethylamine, 1,4-Dioxane
T>G	Mutations per MB	0.812222	0.1185	0.931579	0.104282	0.453331	0.791732	N-ethyl-N-nitrosourea	Escherichia coli mutT strains are strong mutators yielding only A · T → C · G transversion mutations.
Sig.1	Mutations per MB	0.264498	0.0688567	0.578183	0.181231	0.109163	0.540458
Sig.2	Mutations per MB	0.387802	0.13194	0.486396	0.121192	0.584553	0.681375
Sig.3	Mutations per MB	0.149833	0.0669933	0.613794	0.124677	0.00148078	0.108175	Defective homologous recombination-based DNA damage repair which manifests predominantly as small indels and genome rearrangements due to abnormal double strand break repair but also in the form of this base substitution signature.
Sig.4	Mutations per MB	1.51542	0.648332	1.65084	0.340766	0.854676	0.47948
Sig.5	Mutations per MB	0.370319	0.186195	1.52065	0.677716	0.105404	0.589353
Sig.6	Mutations per MB	0.263429	0.08779	0.762473	0.19871	0.0238817	0.265563	associated with defective DNA mismatch repair and is found in microsatellite unstable tumours.
Sig.7a	Mutations per MB	0.13076	0.0466622	0.187539	0.0452191	0.386139	0.34692
Sig.7b	Mutations per MB	0.306969	0.0921682	0.506321	0.0969731	0.141525	0.364147
Sig.7c	Mutations per MB	0.0201818	0.0159981	0.00536128	0.00314398	0.375144	0.454579
Sig.7d	Mutations per MB	0.00692231	0.00501859	0.0163143	0.00528704	0.202624	0.658679	ultraviolet light
Sig.8	Mutations per MB	0.0598899	0.0537815	0.0311095	0.0149637	0.611901	0.753362
Sig.9	Mutations per MB	0.0507648	0.0507648	0.00686864	0.00570301	0.401843	0.220405
Sig.10a	Mutations per MB	0.00962723	0.00459293	0.0137324	0.00367442	0.48908	0.648023
Sig.10b	Mutations per MB	0.0178449	0.0103753	0.178655	0.0667574	0.0197254	0.258396	Polymerase epsilon exonuclease domain mutations.
Sig.10c	Mutations per MB	0	0	0	0	NA	1
Sig.10d	Mutations per MB	0.00198186	0.00198186	0.000457175	0.000457175	0.462732	0.191489
Sig.11	Mutations per MB	0.0366854	0.0240989	0.0698912	0.033266	0.421317	0.989425
Sig.12	Mutations per MB	0.0809498	0.0399057	0.0685071	0.0251852	0.793714	0.552385
Sig.13	Mutations per MB	0.300165	0.137949	0.478093	0.1134	0.324611	0.20847
Sig.14	Mutations per MB	0	0	0.00073063	0.00060046	0.227502	1
Sig.15	Mutations per MB	0.114936	0.0493612	0.20603	0.0412362	0.163716	0.41508	Defective DNA mismatch repair
Sig.16	Mutations per MB	0.133616	0.0539659	0.286644	0.0463472	0.036784	0.150211	Unknown. In addition to lower levels of nucleotide excision repair on the untranscribed strands of genes, elevated levels of DNA damage on untranscribed strands (compared to the remainder of the genome) may contribute to SBS16.
Sig.17a	Mutations per MB	0.0480316	0.0158621	0.106858	0.0266798	0.0613218	0.305781
Sig.17b	Mutations per MB	0.0647878	0.0197854	0.0430188	0.0104268	0.338924	0.0900636
Sig.18	Mutations per MB	0	0	0.0118744	0.00705628	0.0965713	0.87243
Sig.19	Mutations per MB	0.0759293	0.0370438	0.427356	0.133382	0.0129551	0.0242154	Unknown.
Sig.20	Mutations per MB	0.0114084	0.00830219	0.0114429	0.00565404	0.997284	0.552426
Sig.21	Mutations per MB	0.00541678	0.00317132	0.0317655	0.011489	0.0297516	0.230117	DNA mismatch repair deficiency.
Sig.22	Mutations per MB	0.547423	0.18029	0.422578	0.0617366	0.519451	0.37966
Sig.23	Mutations per MB	0.242631	0.11589	0.163222	0.0376635	0.521778	0.667341
Sig.24	Mutations per MB	1.16272	0.311633	1.69467	0.196267	0.158348	0.0467727	Aflatoxin
Sig.25	Mutations per MB	0.670562	0.383571	0.59466	0.190927	0.860759	0.901057
Sig.26	Mutations per MB	0.755435	0.219276	1.30762	0.256045	0.106118	0.123318
Sig.28	Mutations per MB	0.0280378	0.0131092	0.0172083	0.00443082	0.442577	0.283437	Unknown.
Sig.29	Mutations per MB	0.0170219	0.0123486	0.173575	0.0637135	0.0181362	0.151438	Tobacco chewing
Sig.30	Mutations per MB	0.160945	0.0464345	0.417195	0.158924	0.125386	0.549249
Sig.31	Mutations per MB	0.053332	0.0281964	0.17752	0.0501965	0.0336629	0.358993	Prior chemotherapy treatment with platinum drugs.
Sig.32	Mutations per MB	0.0182864	0.0182864	0.217791	0.1112	0.0805385	0.559356
Sig.33	Mutations per MB	0.078786	0.0242786	0.205884	0.0504098	0.0254443	0.132234	Unknown.
Sig.34	Mutations per MB	0.0125747	0.00667596	0.033416	0.00764424	0.0440281	0.354516	Unknown.
Sig.35	Mutations per MB	0.00411563	0.00411563	0.00826194	0.0048321	0.515826	0.795787
Sig.36	Mutations per MB	0	0	0.0165177	0.0153358	0.284902	1
Sig.37	Mutations per MB	0.0556055	0.0444098	0.00727583	0.00553915	0.29482	0.0467604
Sig.38	Mutations per MB	0.000362669	0.000362669	0.0170827	0.00960215	0.0859421	0.316799
Sig.39	Mutations per MB	1.55265	0.34491	1.5219	0.188875	0.938212	0.670937	1,3-Butadiene
Sig.40	Mutations per MB	0	0	0.00103383	0.00103383	0.320526	1
Sig.41	Mutations per MB	0	0	0.000992998	0.000992998	0.320526	1
Sig.42	Mutations per MB	0.0481008	0.0311529	0.102551	0.0277677	0.198208	0.59938
Sig.44	Mutations per MB	0.0292335	0.0225453	0.0167996	0.011972	0.630061	0.16433
Sig.84	Mutations per MB	0.00530334	0.00530334	0.0690222	0.0427141	0.142837	0.803042
Sig.85	Mutations per MB	0	0	0.0323685	0.0161919	0.049225	0.446923	Indirect effects of activation-induced cytidine deaminase (AID) induced somatic mutagenesis in lymphoid cells.
Sig.86	Mutations per MB	0.0566442	0.0234626	0.120682	0.026059	0.0725451	0.58294
Sig.87	Mutations per MB	0.469899	0.107661	1.2405	0.241839	0.00452165	0.0339508	Thiopurine chemotherapy treatment, experimentally validated.
Sig.88	Mutations per MB	0.00837934	0.00475108	0.0332042	0.0109481	0.0403119	0.230117	Exposure to E.coli bacteria carrying pks pathogenicity island, producing genotoxic compound colibactin.
Sig.89	Mutations per MB	0.237918	0.103652	0.147832	0.0377447	0.42299	0.485886
Sig.90	Mutations per MB	0.00556021	0.00378745	0.120069	0.0499763	0.0251257	0.251174	Duocarmycin exposure.
Sig.91	Mutations per MB	0.106966	0.0467353	0.121328	0.0214906	0.782422	0.588094
Sig.92	Mutations per MB	0	0	0.0817726	0.0406236	0.0477109	0.216412	Tobacco smoking.
Sig.93	Mutations per MB	0	0	0.00263044	0.00263044	0.320526	1
Sig.94	Mutations per MB	0	0	0.0393652	0.0221716	0.0798757	0.579284
DBADE (0.109 uM)	Mutations per MB	0	0	0	0	NA	1
Formaldehyde (120 uM)	Mutations per MB	0.290383	0.099822	0.145156	0.0339032	0.182781	0.140038
DMH (11.6 mM) + S9	Mutations per MB	0.0426749	0.0251065	0.0140457	0.00631615	0.282454	0.268617
Methyleugenol (1.25 mM)	Mutations per MB	0.194144	0.0597662	0.281467	0.0446638	0.249035	0.603158
DBADE (0.0313 uM)	Mutations per MB	0	0	0.0271775	0.0191688	0.160391	1
BPDE (0.125 uM)	Mutations per MB	1.31662	0.690455	0.833425	0.289015	0.524874	0.023976
BaP (0.39 uM) + S9	Mutations per MB	0	0	0.0164148	0.0126873	0.199705	0.579284
DBA (75 uM) + S9	Mutations per MB	0.179721	0.121198	0.379189	0.150435	0.30531	0.833953
PhIP (3 uM) + S9	Mutations per MB	0	0	0.00813535	0.00583686	0.167498	1
5-Methylchrysene (1.6 uM) + S9	Mutations per MB	0	0	0	0	NA	1
Furan (100 mM) + S9	Mutations per MB	0.0195728	0.0195728	0.00290023	0.0016542	0.407623	0.268069
Propylene oxide (10 mM)	Mutations per MB	0.0109539	0.0109539	0.0148784	0.0111503	0.802659	1
N-Nitrosopyrrolidine (50 mM)	Mutations per MB	0.0425578	0.0384436	0.0815632	0.0264267	0.408747	0.322393
DBAC (5 uM) + S9	Mutations per MB	0.926475	0.269596	1.20135	0.162101	0.389041	0.161485
PhIP (4 uM) + S9	Mutations per MB	0	0	0.00196785	0.00135817	0.151535	0.87243
BaP (2 uM) + S9	Mutations per MB	1.44453	0.515734	0.873197	0.196718	0.311784	0.312011
Control	Mutations per MB	0.00459195	0.00459195	0.0269641	0.0136555	0.124044	0.579284

## Sheet: Nonsynonymous
Sheet2. Nonsynonymous nucleotide substitutions in the patients.
Feature	Measurement Unit	Non-smokers		Smokers		Two-sample Student's T test p-value	Two-sample Kolmogorov–Smirnov p-value
		Mean	Std. Err	Mean	Std. Err
C>A nonsyn substitutions	Mutations per MB	1.24222	0.319497	1.60053	0.157976	0.324031	0.00325712
C>G nonsyn substitutions	Mutations per MB	0.481111	0.0856116	0.677632	0.0648637	0.0749168	0.193759
C>T nonsyn substitutions	Mutations per MB	0.71	0.113221	1.60711	0.269915	0.00286317	0.211831
T>A nonsyn substitutions	Mutations per MB	0.404444	0.0988503	0.485	0.0333469	0.448606	0.0203365
T>C nonsyn substitutions	Mutations per MB	0.304444	0.060662	0.635263	0.0712454	0.000742254	0.00881621
T>G nonsyn substitutions	Mutations per MB	0.11	0.0188735	0.182632	0.018174	0.00767518	0.0686743

## Sheet: synonym
Sheet3. Nucleotide substitutions without aa changed in the patients.
Feature	Measurement Unit	Non-smokers		Smokers		Two-sample Student's T test p-value	Two-sample Kolmogorov–Smirnov p-value
		Mean	Std. Err	Mean	Std. Err
C>A substitutions without aa changed	Mutations per MB	4.06667	1.13101	4.35368	0.507274	0.818828	0.084247
C>G substitutions without aa changed	Mutations per MB	1.43778	0.28213	1.79105	0.207124	0.319221	0.67556
C>T substitutions without aa changed	Mutations per MB	2.83444	0.504875	5.10816	0.836769	0.022284	0.272586
T>A substitutions without aa changed	Mutations per MB	1.41	0.369027	1.67237	0.16184	0.52117	0.151501
T>C substitutions without aa changed	Mutations per MB	1.52556	0.295495	2.47289	0.444142	0.0793928	0.168949
T>G substitutions without aa changed	Mutations per MB	0.702222	0.111001	0.748947	0.0906881	0.746023	0.799332

## Sheet: comparisons
Sheet4. Comparisons of genomic complexity with samples
Variables	Group1	Group2	P value
Gender	Male(88)	Female(19)
wGII	0.261(0.0203-0.637)	0.264(0.0539-0.612)	0.738
SDI	0.0901(0-1.35)	0.304(0-1.35)	0.486
ITH	1.5(1-5)	2(1-5)	0.843
CNA burden	0.265(0.0321-0.622)	0.259(0.0379-0.573)	0.8
TMB	4.48(0.852-18.1)	5.38(0.218-19.9)	0.831
Smoker	Yes(72)	No(18)
wGII	0.264(0.0149-0.593)	0.24(0.067-0.40)	0.284
SDI	0.081(0-1.46)	0.445(0-1.29)	0.159
ITH	1(1-5)	2(1-5)	0.366
CNA burden	0.264(0.027-0.588)	0.241(0.070-0.492)	0.549
TMB	4.48(1.45-17.9)	2.46(0.217-7.97)	0.009
Germline	Yes(9)	No(98)
wGII	0.162(0.0576-0.494)	0.268(0.0239-0.631)	0.244
SDI	0(0-1.11)	0.158(0-1.37)	0.81
ITH	1(1-4.2)	2(1-5)	0.614
CNA burden	0.168(0.0351-0.528)	0.273(0.0335-0.589)	0.296
TMB	4.04(1.02-7.46)	4.69(0.68-19.5)	0.043
Stage	I&II(39)	III&IV(36)
wGII	0.264(0.0114-0.654)	0.235(0.0288-0.427)	0.427
SDI	0.0199(0-1.29)	0.0805(0-1.46)	0.279
ITH	1(1-5)	1(1-5)	0.188
CNA burden	0.236(0.0205-0.659)	0.251(0.0393-0.467)	0.778
TMB	4.78(1.28-19.9)	4.43(0.215-18.9)	0.975
Relapse	Yes(4)	No(21)
wGII	0.206(0.0546-0.402)	0.275(0.0177-0.641)	0.513
SDI	0.195(0-1.38)	0(0-0.489)	0.462
ITH	1.5(1-4.55)	1(1-3)	0.558
CNA burden	0.175(0.0364-0.418)	0.273(0.034-0.645)	0.469
TMB	5.21(2.8-5.46)	5.38(1.2-18.7)	0.126
Metastasis	Yes(7)	No(9)
wGII	0.253(0.0444-0.594)	0.204(0.0188-0.422)	0.325
SDI	0.0857(0-1.22)	0(0-0.384)	0.411
ITH	1(1-4.4)	1(1-2.6)	0.4
CNA burden	0.303(0.0435-0.598)	0.236(0.0168-0.386)	0.3
TMB	4.5(3.07-16.2)	3.54(0.528-13.9)	0.532
Age	60+(58)	60-(49)
wGII	0.282(0.023-0.584)	0.245(0.0568-0.636)	0.561
SDI	0.277(0-1.46)	0.0565(0-1.28)	0.119
ITH	2(1-5)	1(1-5)	0.103
CNA burden	0.288(0.0298-0.564)	0.258(0.0379-0.619)	0.545
TMB	4.53(0.288-18.4)	4.64(1.26-19.7)	0.498
Data were shown as median and 90 percent confidence interval. wGII, weighted genome instability index; SDI Shannon diversity index; ITH, intra-tumor heterogeneity; CNA burden, copy number alteration burden; TMB, tumor mutation burden. All p values were obtained by Student’s t test.

## Sheet: C-SCLC vs SCLC
sheet 5. Comparison of exomic alterations in combined SCLC and pure SCLC.
	Combined SCLC (n=12)	SCLC (n=99)	P values
TMB	4.43(0.33-19.6)	5.26(1.96-12.6)	0.956	Student's T-test
wGII	0.256(0.0232-0.632)	0.296(0.0819-0.595)	0.487
SDI	0.158(0-1.34)	0.0946(0-1.51)	0.802
ITH	2(1-5)	2(1-5)	0.555
CNA burden	0.261(0.0289-0.596)	0.284(0.0549-0.61)	0.815
G:C→T:A	32.4%(13.9%-43.2%)	27.4%(1.84%-52.2%)	0.161	Mann-Whitney-Wilcoxon test
G:C→C:G	11.9%(9.99%-15%)	11.6%(0.546%-28.2%)	0.369
G:C→A:T	22.8%(16.9%-45.4%)	25%(11%-95.1%)	0.281
A:T→T:A	11.9%(5.35%-17.5%)	10.4%(0.546%-50.6%)	0.09
A:T→G:C	15.2%(8.89%-20.2%)	14.3%(1.14%-30.2%)	0.497
A:T→C:G	4.6%(3.08%-6.71%)	4.24%(0.238%-25.3%)	0.321
Signature A	9.43%(3.15%-29.9%)	10.4%(5.75e-13%-99.7%)	0.428
Signature B	16.5%(2.19%-27.9%)	12%(1.16e-12%-93.8%)	0.369
Signature C	35.1%(8.8%-59.7%)	29.8%(1.92e-13%-99.9%)	0.428
Signature D	41.7%(8.18%-64.3%)	32%(2.97e-13%-81.9%)	0.137
TP53 mutations %	83.3% (10/12)	68.7% (68/99)	1	Fisher exact test
RB1 mutations %	41.7% (5/12)	48.5% (48/99)	1
Data were shown as median and 90 percent confidence interval. wGII, weighted genome instability index; SDI Shannon diversity index; ITH, intra-tumor heterogeneity; CNA burden, copy number alteration burden; TMB, tumor mutation burden.
